# Supplementary material for: An interaction map of circulating metabolites, immune gene networks, and their genetic regulation
Source: Genome Biol. 2017 Aug 1;18:146. doi: 10.1186/s13059-017-1279-y (PMC5540552; doi:10.1186/s13059-017-1279-y)
Supplement: Supplementary file 1 — List of 159 NMR-based metabolite measures analyzed in this study. (XLSX 34 kb) [file 13059_2017_1279_MOESM1_ESM.xlsx]

## Sheet: MetaboliteDescription
List of 158 NMR based metabolite measures analysed in this study.
Abbreviation	Metabolite measure description	Metabolite measure class (subclass)
ALA	Alanine (mmol/l)	Amino acids
GLN	Glutamine (mmol/l)	Amino acids
GLY	Glycine (mmol/l)	Amino acids
HIS	Histidine (mmol/l)	Amino acids
ILE	Isoleucine (mmol/l)	Amino acids
LEU	Leucine (mmol/l)	Amino acids
PHE	Phenylalanine (mmol/l)	Amino acids
TYR	Tyrosine (mmol/l)	Amino acids
VAL	Valine (mmol/l)	Amino acids
CREA	Creatinine (mmol/l)	Small molecules, energy metabolism
ACACE	Acetoacetate (mmol/l)	Small molecules, energy metabolism
ACE	Acetate (mmol/l)	Small molecules, energy metabolism
ALB	Albumin (signal area)	Small molecules, energy metabolism
BOHBUT	3-hydroxybutyrate (mmol/l)	Small molecules, energy metabolism
CIT	Citrate (mmol/l)	Small molecules, energy metabolism
GLC	Glucose (mmol/l)	Small molecules, energy metabolism
LAC	Lactate (mmol/l)	Small molecules, energy metabolism
PYR	Pyruvate (mmol/l)	Small molecules, energy metabolism
GLOL	Glycerol (mmol/l)	Small molecules, energy metabolism
GlycA	Glycoprotein acetyls, mainly alpha-1-acid glycoprotein (mmol/l)	Inflammation
SERUM_C	Serum total cholesterol (mmol/l)	Cholesterol
EST_C	Esterified cholesterol (mmol/l)	Cholesterol
FREE_C	Free cholesterol (mmol/l)	Cholesterol
REMNANT_C	Serum total cholesterol (Non-HDL, non-LDL cholesterol) (mmol/l)	Cholesterol
HDL_C	Total cholesterol HDL (mmol/l)	Cholesterol
LDL_C	Total cholesterol LDL (mmol/l)	Cholesterol
VLDL_C	Total cholesterol VLDL (mmol/l)	Cholesterol
HDL2_C	Total cholesterol in HDL2 (mmol/l)	Cholesterol
HDL3_C	Total cholesterol in HDL3 (mmol/l)	Cholesterol
SERUM_TG	Serum total triglycerides (mmol/l)	Glycerides and phospholipids
HDL_TG	Triglycerides in HDL (mmol/l)	Glycerides and phospholipids
LDL_TG	Triglycerides in LDL (mmol/l)	Glycerides and phospholipids
VLDL_TG	Triglycerides in VLDL (mmol/l)	Glycerides and phospholipids
TOT_PG	Total phosphoglycerides (mmol/l)	Glycerides and phospholipids
TG/PG	Ratio of triglycerides to phosphoglycerides	Glycerides and phospholipids
PC	Phosphatidylcholine and other cholines (mmol/l)	Glycerides and phospholipids
SM	Sphingomyelins (mmol/l)	Glycerides and phospholipids
TOT_CHO	Total cholines (mmol/l)	Glycerides and phospholipids
APOA1	Apolipoprotein A-I (g/l)	Apolipoproteins
APOB	Apolipoprotein B (g/l)	Apolipoproteins
APOB/APOA1	Ratio of apolipoprotein B to apolipoprotein A-I	Apolipoproteins
TOT_FA	Total fatty acids (mmol/l)	Fatty Acids
UNSAT	Estimated degree of unsaturation (Average number of double bonds in a fatty acid chain)	Fatty Acids
DHA	22:6, docosahexaenoic acid (mmol/l)	Fatty Acids
LA	18:2, linoleic acid (mmol/l)	Fatty Acids
FAW3	Omega-3 fatty acids (mmol/l)	Fatty Acids
FAW6	Omega-6 fatty acids (mmol/l)	Fatty Acids
PUFA	Polyunsaturated fatty acids (mmol/l)	Fatty Acids
MUFA	Monounsaturated fatty acids; 16:1, 18:1 (mmol/l)	Fatty Acids
SFA	Saturated fatty acids (mmol/l)	Fatty Acids
DHA/FA	Ratio of 22:6 docosahexaenoic acid to total fatty acids	Fatty Acids
LA/FA	Ratio of 18:2 linoleic acid to total fatty acids	Fatty Acids
FAW3/FA	Ratio of omega-3 fatty acids to total fatty acids	Fatty Acids
FAW6/FA	Ratio of omega-6 fatty acids to total fatty acids	Fatty Acids
FAW6/FAW3	Ratio of omega-6 fatty acids to omega-3 fatty acids	Fatty Acids
PUFA/FA	Ratio of polyunsaturated fatty acids to total fatty acids	Fatty Acids
MUFA/FA	Ratio of monounsaturated fatty acids to total fatty acids	Fatty Acids
SFA/FA	Ratio of saturated fatty acids to total fatty acids	Fatty Acids
XXL_VLDL_P	Concentration of chylomicrons and extremely large VLDL particles (mol/l)	Lipoproteins (VLDL)
XXL_VLDL_L	Total lipids in chylomicrons and extremely large VLDL (mmol/l)	Lipoproteins (VLDL)
XXL_VLDL_PL	Phospholipids in chylomicrons and extremely large VLDL	Lipoproteins (VLDL)
XXL_VLDL_C	Total cholesterol in chylomicrons and extremely large VLDL (mmol/l)	Lipoproteins (VLDL)
XXL_VLDL_CE	Cholesterol esters in chylomicrons and extremely large VLDL (mmol/l)	Lipoproteins (VLDL)
XXL_VLDL_FC	Free cholesterol in chylomicrons and extremely large VLDL (mmol/l)	Lipoproteins (VLDL)
XXL_VLDL_TG	Triglycerides in chylomicrons and extremely large VLDL (mmol/l)	Lipoproteins (VLDL)
XL_VLDL_P	Concentration of very large VLDL particles (mol/l)	Lipoproteins (VLDL)
XL_VLDL_L	Total lipids in very large VLDL (mmol/l)	Lipoproteins (VLDL)
XL_VLDL_PL	Phospholipids in very large VLDL (mmol/l)	Lipoproteins (VLDL)
XL_VLDL_C	Total cholesterol in very large VLDL (mmol/l)	Lipoproteins (VLDL)
XL_VLDL_CE	Cholesterol esters in very large VLDL (mmol/l)	Lipoproteins (VLDL)
XL_VLDL_FC	Free cholesterol in very large VLDL (mmol/l)	Lipoproteins (VLDL)
XL_VLDL_TG	Triglycerides in very large VLDL (mmol/l)	Lipoproteins (VLDL)
L_VLDL_P	Concentration of large VLDL particles (mol/l)	Lipoproteins (VLDL)
L_VLDL_L	Total lipids in large VLDL (mmol/l)	Lipoproteins (VLDL)
L_VLDL_PL	Phospholipids in large VLDL (mmol/l)	Lipoproteins (VLDL)
L_VLDL_C	Total cholesterol in large VLDL (mmol/l)	Lipoproteins (VLDL)
L_VLDL_CE	Cholesterol esters in large VLDL (mmol/l)	Lipoproteins (VLDL)
L_VLDL_FC	Free cholesterol in large VLDL (mmol/l)	Lipoproteins (VLDL)
L_VLDL_TG	Triglycerides in large VLDL (mmol/l)	Lipoproteins (VLDL)
M_VLDL_P	Concentration of medium VLDL particles (mol/l)	Lipoproteins (VLDL)
M_VLDL_L	Total lipids in medium VLDL (mmol/l)	Lipoproteins (VLDL)
M_VLDL_PL	Phospholipids in medium VLDL (mmol/l)	Lipoproteins (VLDL)
M_VLDL_C	Total cholesterol in medium VLDL (mmol/l)	Lipoproteins (VLDL)
M_VLDL_CE	Cholesterol esters in medium VLDL (mmol/l)	Lipoproteins (VLDL)
M_VLDL_FC	Free cholesterol in medium VLDL (mmol/l)	Lipoproteins (VLDL)
M_VLDL_TG	Triglycerides in medium VLDL (mmol/l)	Lipoproteins (VLDL)
S_VLDL_P	Concentration of small VLDL particles (mol/l)	Lipoproteins (VLDL)
S_VLDL_L	Total lipids in small VLDL (mmol/l)	Lipoproteins (VLDL)
S_VLDL_PL	Phospholipids in small VLDL (mmol/l)	Lipoproteins (VLDL)
S_VLDL_C	Total cholesterol in small VLDL (mmol/l)	Lipoproteins (VLDL)
S_VLDL_CE	Cholesterol esters in small VLDL (mmol/l)	Lipoproteins (VLDL)
S_VLDL_FC	Free cholesterol in small VLDL (mmol/l)	Lipoproteins (VLDL)
S_VLDL_TG	Triglycerides in small VLDL (mmol/l)	Lipoproteins (VLDL)
XS_VLDL_P	Concentration of very small VLDL particles (mol/l)	Lipoproteins (VLDL)
XS_VLDL_L	Total lipids in very small VLDL (mmol/l)	Lipoproteins (VLDL)
XS_VLDL_PL	Phospholipids in very small VLDL (mmol/l)	Lipoproteins (VLDL)
XS_VLDL_C	Total cholesterol in very small VLDL (mmol/l)	Lipoproteins (VLDL)
XS_VLDL_CE	Cholesterol esters in very small VLD (mmol/l)	Lipoproteins (VLDL)
XS_VLDL_FC	Free cholesterol in very small VLDL (mmol/l)	Lipoproteins (VLDL)
XS_VLDL_TG	Triglycerides in very small VLDL (mmol/l)	Lipoproteins (VLDL)
IDL_P	Concentration of IDL particles (mol/l)	Lipoproteins (IDL)
IDL_L	Total lipids in IDL (mmol/l)	Lipoproteins (IDL)
IDL_PL	Phospholipids in IDL (mmol/l)	Lipoproteins (IDL)
IDL_C	Total cholesterol in IDL (mmol/l)	Lipoproteins (IDL)
IDL_CE	Cholesterol esters in IDL (mmol/l)	Lipoproteins (IDL)
IDL_FC	Free cholesterol in IDL (mmol/l)	Lipoproteins (IDL)
IDL_TG	Triglycerides in IDL (mmol/l)	Lipoproteins (IDL)
L_LDL_P	Concentration of large LDL particles (mol/l)	Lipoproteins (LDL)
L_LDL_L	Total lipids in large LDL (mmol/l)	Lipoproteins (LDL)
L_LDL_PL	Phospholipids in large LDL (mmol/l)	Lipoproteins (LDL)
L_LDL_C	Total cholesterol in large LDL (mmol/l)	Lipoproteins (LDL)
L_LDL_CE	Cholesterol esters in large LDL (mmol/l)	Lipoproteins (LDL)
L_LDL_FC	Free cholesterol in large LDL (mmol/l)	Lipoproteins (LDL)
L_LDL_TG	Triglycerides in large LDL (mmol/l)	Lipoproteins (LDL)
M_LDL_P	Concentration of medium LDL particles (mol/l)	Lipoproteins (LDL)
M_LDL_L	Total lipids in medium LDL (mmol/l)	Lipoproteins (LDL)
M_LDL_PL	Phospholipids in medium LDL (mmol/l)	Lipoproteins (LDL)
M_LDL_C	Total cholesterol in medium LDL (mmol/l)	Lipoproteins (LDL)
M_LDL_CE	Cholesterol esters in medium LDL (mmol/l)	Lipoproteins (LDL)
M_LDL_FC	Free cholesterol in medium LDL (mmol/l)	Lipoproteins (LDL)
M_LDL_TG	Triglycerides in medium LDL (mmol/l)	Lipoproteins (LDL)
S_LDL_P	Concentration of small LDL particles (mol/l)	Lipoproteins (LDL)
S_LDL_L	Total lipids in small LDL (mmol/l)	Lipoproteins (LDL)
S_LDL_PL	Phospholipids in small LDL (mmol/l)	Lipoproteins (LDL)
S_LDL_C	Total cholesterol in small LDL (mmol/l)	Lipoproteins (LDL)
S_LDL_CE	Cholesterol esters in small LDL (mmol/l)	Lipoproteins (LDL)
S_LDL_FC	Free cholesterol in small LDL (mmol/l)	Lipoproteins (LDL)
S_LDL_TG	Triglycerides in small LDL (mmol/l)	Lipoproteins (LDL)
XL_HDL_P	Concentration of very large HDL particles (mol/l)	Lipoproteins (HDL)
XL_HDL_L	Total lipids in very large HDL (mmol/l)	Lipoproteins (HDL)
XL_HDL_PL	Phospholipids in very large HDL (mmol/l)	Lipoproteins (HDL)
XL_HDL_C	Total cholesterol in very large HDL (mmol/l)	Lipoproteins (HDL)
XL_HDL_CE	Cholesterol esters in very large HDL (mmol/l)	Lipoproteins (HDL)
XL_HDL_FC	Free cholesterol in very large HDL (mmol/l)	Lipoproteins (HDL)
XL_HDL_TG	Triglycerides in very large HDL (mmol/l)	Lipoproteins (HDL)
L_HDL_P	Concentration of large HDL particles (mol/l)	Lipoproteins (HDL)
L_HDL_L	Total lipids in large HDL (mmol/l)	Lipoproteins (HDL)
L_HDL_PL	Phospholipids in large HDL (mmol/l)	Lipoproteins (HDL)
L_HDL_C	Total cholesterol in large HDL (mmol/l)	Lipoproteins (HDL)
L_HDL_CE	Cholesterol esters in large HDL (mmol/l)	Lipoproteins (HDL)
L_HDL_FC	Free cholesterol in large HDL (mmol/l)	Lipoproteins (HDL)
L_HDL_TG	Triglycerides in large HDL (mmol/l)	Lipoproteins (HDL)
M_HDL_P	Concentration of medium HDL particles (mol/l)	Lipoproteins (HDL)
M_HDL_L	Total lipids in medium HDL (mmol/l)	Lipoproteins (HDL)
M_HDL_PL	Phospholipids in medium HDL (mmol/l)	Lipoproteins (HDL)
M_HDL_C	Total cholesterol in medium HDL (mmol/l)	Lipoproteins (HDL)
M_HDL_CE	Cholesterol esters in medium HDL (mmol/l)	Lipoproteins (HDL)
M_HDL_FC	Free cholesterol in medium HDL (mmol/l)	Lipoproteins (HDL)
M_HDL_TG	Triglycerides in medium HDL (mmol/l)	Lipoproteins (HDL)
S_HDL_P	Concentration of small HDL particles (mmol/l)	Lipoproteins (HDL)
S_HDL_L	Total lipids in small HDL (mmol/l)	Lipoproteins (HDL)
S_HDL_PL	Phospholipids in small HDL (mmol/l)	Lipoproteins (HDL)
S_HDL_C	Total cholesterol in small HDL (mmol/l)	Lipoproteins (HDL)
S_HDL_CE	Cholesterol esters in small HDL (mmol/l)	Lipoproteins (HDL)
S_HDL_FC	Free cholesterol in small HDL (mmol/l)	Lipoproteins (HDL)
S_HDL_TG	Triglycerides in small HDL (mmol/l)	Lipoproteins (HDL)
VLDL_D	Mean diameter for VLDL particles (nm)	Lipoprotein particle size
LDL_D	Mean diameter for LDL particles (nm)	Lipoprotein particle size
HDL_D	Mean diameter for HDL particles (nm)	Lipoprotein particle size
