# Supplementary material for: An interaction map of circulating metabolites, immune gene networks, and their genetic regulation
Source: Genome Biol. 2017 Aug 1;18:146. doi: 10.1186/s13059-017-1279-y (PMC5540552; doi:10.1186/s13059-017-1279-y)
Supplement: Supplementary file 2 — Module preservation statistics of gene networks. (XLSX 47 kb) [file 13059_2017_1279_MOESM2_ESM.xlsx]

## Sheet: Sheet1
Module preservation statistics of gene networks in YFS
Module	Probes.DILGOM	Probes.YFS	Mean.Adj	PVE	Corr.Coexp	Corr.kIM	Corr.MM	Mean.Coexp	Mean.MM	Replicates.YFS
0	8990	6418	1	0.092	5e-05	0.61	5e-05	5e-05	5e-05	FALSE
1	8680	6766	0.0037	5e-05	5e-05	5e-05	1	5e-05	1	FALSE
2	5403	4452	5e-05	5e-05	5e-05	5e-05	5e-05	5e-05	5e-05	TRUE
3	3258	2374	1	5e-05	5e-05	5e-05	0.98	5e-05	0.33	FALSE
4	1775	1666	5e-05	5e-05	5e-05	5e-05	5e-05	5e-05	5e-05	TRUE
5	1734	1722	5e-05	5e-05	5e-05	5e-05	5e-05	5e-05	5e-05	TRUE
GIMA	1019	1009	5e-05	5e-05	5e-05	5e-05	5e-05	5e-05	5e-05	TRUE
7	604	574	5e-05	5e-05	5e-05	5e-05	5e-05	5e-05	5e-05	TRUE
8	598	411	5e-05	5e-05	5e-05	5e-05	0.12	5e-05	0.054	FALSE
9	545	411	5e-05	5e-05	5e-05	5e-05	5e-05	5e-05	5e-05	TRUE
GIMB	339	335	5e-05	5e-05	5e-05	5e-05	5e-05	5e-05	5e-05	TRUE
11	265	188	0.98	0.053	5e-05	0.35	0.001	5e-05	5e-05	FALSE
12	255	255	5e-05	5e-05	5e-05	5e-05	5e-05	5e-05	5e-05	TRUE
13	239	239	5e-05	5e-05	5e-05	5e-05	5e-05	5e-05	5e-05	TRUE
14	225	225	5e-05	5e-05	5e-05	5e-05	5e-05	5e-05	5e-05	TRUE
15	208	194	0.00055	0.038	5e-05	0.013	0.7	5e-05	0.024	FALSE
CCLM	179	177	5e-05	5e-05	5e-05	5e-05	5e-05	5e-05	5e-05	TRUE
PM	138	138	5e-05	5e-05	5e-05	5e-05	5e-05	5e-05	5e-05	TRUE
VRM	112	111	5e-05	5e-05	5e-05	5e-05	5e-05	5e-05	5e-05	TRUE
19	84	80	0.0024	0.0048	5e-05	0.0009	1	5e-05	1	FALSE
20	80	79	5e-05	5e-05	5e-05	5e-05	1	5e-05	1	FALSE
21	77	57	0.00045	0.011	5e-05	0.047	5e-05	5e-05	5e-05	FALSE
BCM	67	67	5e-05	5e-05	5e-05	5e-05	5e-05	5e-05	5e-05	TRUE
23	64	61	5e-05	5e-05	5e-05	5e-05	5e-05	5e-05	5e-05	TRUE
24	63	37	0.9	0.46	0.97	0.026	0.98	0.14	0.034	FALSE
25	43	42	5e-05	5e-05	5e-05	0.023	0.0011	5e-05	5e-05	FALSE
26	40	40	5e-05	5e-05	5e-05	5e-05	5e-05	5e-05	5e-05	TRUE
27	39	39	5e-05	5e-05	5e-05	5e-05	5e-05	5e-05	5e-05	TRUE
28	34	29	0.025	0.0017	0.0001	0.0042	0.0063	5e-05	5e-05	FALSE
NM	31	31	5e-05	5e-05	5e-05	5e-05	5e-05	5e-05	5e-05	TRUE
30	31	31	5e-05	5e-05	5e-05	0.0014	0.0016	5e-05	5e-05	FALSE
31	31	31	5e-05	5e-05	5e-05	0.0001	0.0078	5e-05	5e-05	FALSE
32	30	30	5e-05	5e-05	5e-05	0.0013	5e-05	5e-05	5e-05	FALSE
33	28	28	5e-05	5e-05	5e-05	0.0001	5e-05	5e-05	5e-05	TRUE
34	25	25	5e-05	5e-05	0.0092	0.54	0.45	5e-05	5e-05	FALSE
35	20	20	5e-05	5e-05	5e-05	0.011	5e-05	5e-05	5e-05	FALSE
36	19	18	5e-05	5e-05	5e-05	0.011	0.0091	5e-05	5e-05	FALSE
37	18	18	0.93	0.91	0.31	0.94	0.67	0.67	0.81	FALSE
LLM	15	14	5e-05	5e-05	5e-05	5e-05	5e-05	5e-05	5e-05	TRUE
39	10	10	0.00035	5e-05	0.0004	0.026	0.0073	5e-05	5e-05	FALSE
40	10	10	0.0001	5e-05	0.0016	0.53	0.21	5e-05	5e-05	FALSE
