# Supplementary material for: An interaction map of circulating metabolites, immune gene networks, and their genetic regulation
Source: Genome Biol. 2017 Aug 1;18:146. doi: 10.1186/s13059-017-1279-y (PMC5540552; doi:10.1186/s13059-017-1279-y)
Supplement: Supplementary file 3 — Replicated modules and their core genes. (XLSX 442 kb) [file 13059_2017_1279_MOESM3_ESM.xlsx]

## Sheet: Supp_Table3_ModuleCoreGenes
Replicated Modules and their core genes
Probe_Id	Gene.Symbol	Replicated.Module	CoreModuleGenesDILGOM.YFS
ILMN_1729019	SEPT7	2	YES
ILMN_1657153	ACTR3	2	YES
ILMN_2224833	ADIPOR2	2	YES
ILMN_2073157	AMY2B	2	YES
ILMN_1750805	ARHGAP30	2	YES
ILMN_2223720	ATMIN	2	YES
ILMN_2124155	ATP11B	2	YES
ILMN_2401933	ATP2B1	2	YES
ILMN_1663631	BANP	2	YES
ILMN_2398432	BRMS1	2	YES
ILMN_1783852	CD164	2	YES
ILMN_1689400	CLK1	2	YES
ILMN_2169839	CNBP	2	YES
ILMN_1736068	CNOT8	2	YES
ILMN_2129715	COG3	2	YES
ILMN_2349831	DICER1	2	YES
ILMN_1785661	FAM108B1	2	YES
ILMN_2122374	FAM49B	2	YES
ILMN_2344455	G3BP1	2	YES
ILMN_2176037	GNA13	2	YES
ILMN_2233493	GPBP1	2	YES
ILMN_2076250	GPBP1L1	2	YES
ILMN_2157957	GTF2H1	2	YES
ILMN_1715994	HGS	2	YES
ILMN_2379788	HIF1A	2	YES
ILMN_2230016	HIGD1A	2	YES
ILMN_1672331	MAP3K7IP2	2	YES
ILMN_2180606	NAT13	2	YES
ILMN_2396996	PPCS	2	YES
ILMN_2044226	PPP3CA	2	YES
ILMN_1719749	PTGES3	2	YES
ILMN_1759954	PTMA	2	YES
ILMN_1765019	SACM1L	2	YES
ILMN_1657790	SFRS11	2	YES
ILMN_2389844	SP3	2	YES
ILMN_2095506	SPOPL	2	YES
ILMN_1803398	SRF	2	YES
ILMN_1738150	SUMO2	2	YES
ILMN_1697420	TINF2	2	YES
ILMN_2183216	TTRAP	2	YES
ILMN_2113074	UFM1	2	YES
ILMN_2094587	USP8	2	YES
ILMN_2181540	YY1	2	YES
ILMN_1666420	ZNF679	2	YES
ILMN_2094942	MARCH1	2	NO
ILMN_1669592	MARCH4	2	NO
ILMN_1676737	SEPT4	2	NO
ILMN_2047430	MARCH5	2	NO
ILMN_1788778	SEPT11	2	NO
ILMN_2407082	SEPT15	2	NO
ILMN_1653355	A26C3	2	NO
ILMN_1705025	A26C3	2	NO
ILMN_1755321	AAAS	2	NO
ILMN_1784269	AASDH	2	NO
ILMN_2096191	AASDHPPT	2	NO
ILMN_1703743	AATF	2	NO
ILMN_1747627	ABCA2	2	NO
ILMN_1794965	ABCA4	2	NO
ILMN_1749001	ABCA5	2	NO
ILMN_1795507	ABCA6	2	NO
ILMN_1729894	ABCA7	2	NO
ILMN_1665730	ABCB10	2	NO
ILMN_2194009	ABCC4	2	NO
ILMN_1725675	ABCC6	2	NO
ILMN_2406654	ABCC6	2	NO
ILMN_1651501	ABCD4	2	NO
ILMN_1676846	ABCE1	2	NO
ILMN_2338268	ABHD11	2	NO
ILMN_2318685	ABHD12	2	NO
ILMN_1769390	ABHD15	2	NO
ILMN_1706344	ABHD6	2	NO
ILMN_1699750	ABHD9	2	NO
ILMN_2329958	ABI1	2	NO
ILMN_1713732	ABL1	2	NO
ILMN_1660199	ACAA2	2	NO
ILMN_1687303	ACAD10	2	NO
ILMN_2225595	ACAD8	2	NO
ILMN_2352009	ACADVL	2	NO
ILMN_1743847	ACAP3	2	NO
ILMN_1665945	ACBD3	2	NO
ILMN_2134039	ACN9	2	NO
ILMN_2332250	ACOT7	2	NO
ILMN_2078599	ACP5	2	NO
ILMN_1758323	ACPP	2	NO
ILMN_1684585	ACSL1	2	NO
ILMN_1791923	ACSM4	2	NO
ILMN_1829919	ACTC1	2	NO
ILMN_1654422	ACTN2	2	NO
ILMN_1792314	ACTR1A	2	NO
ILMN_1760490	ACVR1	2	NO
ILMN_1718946	ADAM10	2	NO
ILMN_2148360	ADAM10	2	NO
ILMN_1664236	ADAM28	2	NO
ILMN_1802100	ADAM28	2	NO
ILMN_1651657	ADAM33	2	NO
ILMN_1656171	ADAMTS19	2	NO
ILMN_1776777	ADAR	2	NO
ILMN_1657139	ADAT1	2	NO
ILMN_1698777	ADCK1	2	NO
ILMN_1810691	ADCY2	2	NO
ILMN_1759252	ADD1	2	NO
ILMN_1787378	ADD3	2	NO
ILMN_1814526	ADD3	2	NO
ILMN_1775045	ADIPOQ	2	NO
ILMN_1657993	ADNP	2	NO
ILMN_1807372	ADORA2A	2	NO
ILMN_1760143	ADRM1	2	NO
ILMN_1778796	ADSS	2	NO
ILMN_1803376	AEBP2	2	NO
ILMN_1775235	AFF3	2	NO
ILMN_2342841	AFTPH	2	NO
ILMN_1802631	AGA	2	NO
ILMN_1672767	AGBL3	2	NO
ILMN_1664006	AGL	2	NO
ILMN_2371825	AGL	2	NO
ILMN_2377430	AGPAT2	2	NO
ILMN_1740752	AGPAT6	2	NO
ILMN_1809139	AHCTF1	2	NO
ILMN_1770412	AHCYL1	2	NO
ILMN_1812640	AHR	2	NO
ILMN_1703617	AHSA1	2	NO
ILMN_2261519	AIRE	2	NO
ILMN_1779965	AK1	2	NO
ILMN_1670542	AK2	2	NO
ILMN_1716053	AK2	2	NO
ILMN_1712530	AKAP1	2	NO
ILMN_1718808	AKAP10	2	NO
ILMN_1735539	AKAP11	2	NO
ILMN_2293758	AKAP11	2	NO
ILMN_1690818	AKAP5	2	NO
ILMN_1703049	AKAP7	2	NO
ILMN_1774938	AKR1A1	2	NO
ILMN_1687757	AKR1C4	2	NO
ILMN_1692661	AKR1D1	2	NO
ILMN_2157277	AKR1D1	2	NO
ILMN_2388507	AKT1	2	NO
ILMN_1665982	AKTIP	2	NO
ILMN_1747577	ALAD	2	NO
ILMN_2385647	ALAS1	2	NO
ILMN_1670870	ALCAM	2	NO
ILMN_2096372	ALDH1A1	2	NO
ILMN_2401641	ALDH3A2	2	NO
ILMN_1656368	ALDH4A1	2	NO
ILMN_2372403	ALDH5A1	2	NO
ILMN_1699258	ALDH8A1	2	NO
ILMN_1755974	ALDOC	2	NO
ILMN_2120982	ALG11	2	NO
ILMN_2276750	ALKBH1	2	NO
ILMN_1693789	ALPP	2	NO
ILMN_1759670	AMACR	2	NO
ILMN_1697611	AMBN	2	NO
ILMN_1788462	AMD1	2	NO
ILMN_1723116	AMFR	2	NO
ILMN_1738233	AMIGO3	2	NO
ILMN_1727023	AMMECR1L	2	NO
ILMN_1750880	AMN1	2	NO
ILMN_1701589	AMPD2	2	NO
ILMN_2294762	AMY1A	2	NO
ILMN_1726327	AMY1B	2	NO
ILMN_2094261	AMY1B	2	NO
ILMN_2094262	AMY1B	2	NO
ILMN_1663313	AMY1C	2	NO
ILMN_1659553	ANAPC1	2	NO
ILMN_2343563	ANAPC11	2	NO
ILMN_1665871	ANGEL1	2	NO
ILMN_1766560	ANKHD1-EIF4EBP3	2	NO
ILMN_1711828	ANKRD10	2	NO
ILMN_2115218	ANKRD10	2	NO
ILMN_2108709	ANKRD11	2	NO
ILMN_1794070	ANKRD13B	2	NO
ILMN_1712019	ANKRD17	2	NO
ILMN_2406335	ANKRD17	2	NO
ILMN_1794063	ANKRD27	2	NO
ILMN_1697594	ANKRD28	2	NO
ILMN_1730678	ANKRD30B	2	NO
ILMN_1805985	ANKRD32	2	NO
ILMN_1655766	ANKRD34B	2	NO
ILMN_1755049	ANKRD44	2	NO
ILMN_2059844	ANKRD44	2	NO
ILMN_1677487	ANKZF1	2	NO
ILMN_1807945	ANP32A	2	NO
ILMN_1655868	ANP32C	2	NO
ILMN_1887731	ANRIL	2	NO
ILMN_2380494	ANXA11	2	NO
ILMN_1755937	ANXA2	2	NO
ILMN_1698100	ANXA2P1	2	NO
ILMN_2041101	ANXA2P1	2	NO
ILMN_1711408	ANXA4	2	NO
ILMN_1741003	ANXA5	2	NO
ILMN_2405185	AOC2	2	NO
ILMN_1781983	AP1B1	2	NO
ILMN_2415467	AP1GBP1	2	NO
ILMN_1751345	AP1S1	2	NO
ILMN_1681998	AP2B1	2	NO
ILMN_2331735	AP2B1	2	NO
ILMN_1809957	AP2S1	2	NO
ILMN_1768867	AP3B1	2	NO
ILMN_1731596	AP3S2	2	NO
ILMN_1760466	AP4S1	2	NO
ILMN_1659463	APAF1	2	NO
ILMN_2182656	APBA1	2	NO
ILMN_1723626	APBA2	2	NO
ILMN_1740772	APBB3	2	NO
ILMN_1658472	APH1A	2	NO
ILMN_2398388	APH1A	2	NO
ILMN_1680192	APOBEC3A	2	NO
ILMN_1761793	APOL1	2	NO
ILMN_2325338	APOL2	2	NO
ILMN_1694875	APPBP2	2	NO
ILMN_1762606	AQP11	2	NO
ILMN_1717154	AQR	2	NO
ILMN_2177460	AQR	2	NO
ILMN_1699703	ARCN1	2	NO
ILMN_1752340	ARF5	2	NO
ILMN_1728471	ARFGEF1	2	NO
ILMN_2221408	ARFGEF1	2	NO
ILMN_2403906	ARFIP1	2	NO
ILMN_1814353	ARGFXP2	2	NO
ILMN_2101810	ARHGAP12	2	NO
ILMN_1811592	ARHGAP21	2	NO
ILMN_1678143	ARHGDIB	2	NO
ILMN_1675984	ARHGEF7	2	NO
ILMN_2182335	ARID2	2	NO
ILMN_1676626	ARID4A	2	NO
ILMN_1810229	ARID4A	2	NO
ILMN_2202967	ARL15	2	NO
ILMN_1679917	ARL16	2	NO
ILMN_2188119	ARL16	2	NO
ILMN_1743241	ARL4A	2	NO
ILMN_1769810	ARL6IP5	2	NO
ILMN_1752837	ARL8B	2	NO
ILMN_1722066	ARMC1	2	NO
ILMN_1797298	ARMC7	2	NO
ILMN_2385318	ARMC8	2	NO
ILMN_1792489	ARPC2	2	NO
ILMN_1768394	ARPC5	2	NO
ILMN_1772798	ARPP19	2	NO
ILMN_2059505	ARPP19	2	NO
ILMN_2184064	ARRDC4	2	NO
ILMN_1679318	ARSJ	2	NO
ILMN_1771732	AS3MT	2	NO
ILMN_1683096	ASB1	2	NO
ILMN_1654385	ASB13	2	NO
ILMN_1670829	ASB17	2	NO
ILMN_2358783	ASB3	2	NO
ILMN_1680419	ASB7	2	NO
ILMN_1783675	ASB8	2	NO
ILMN_2173740	ASB8	2	NO
ILMN_2294751	ASCC3	2	NO
ILMN_1701653	ASCL1	2	NO
ILMN_1685037	ASL	2	NO
ILMN_1693771	ASPH	2	NO
ILMN_1815184	ASPM	2	NO
ILMN_1810199	ASRGL1	2	NO
ILMN_1803813	ASTE1	2	NO
ILMN_1726025	ASXL1	2	NO
ILMN_1698968	ASXL2	2	NO
ILMN_2169983	ATAD1	2	NO
ILMN_1801923	ATF1	2	NO
ILMN_2358457	ATF4	2	NO
ILMN_1716435	ATF7IP	2	NO
ILMN_1748968	ATG10	2	NO
ILMN_1751086	ATL3	2	NO
ILMN_1779214	ATM	2	NO
ILMN_1670609	ATOX1	2	NO
ILMN_1698804	ATP10B	2	NO
ILMN_1775566	ATP1A1	2	NO
ILMN_1815666	ATP2A2	2	NO
ILMN_1813399	ATP2B1	2	NO
ILMN_1680579	ATP2B4	2	NO
ILMN_2367753	ATP2B4	2	NO
ILMN_1696568	ATP2C1	2	NO
ILMN_1701269	ATP5C1	2	NO
ILMN_1679178	ATP5D	2	NO
ILMN_1672191	ATP5F1	2	NO
ILMN_2079285	ATP5L	2	NO
ILMN_1700625	ATP5S	2	NO
ILMN_2299843	ATP5S	2	NO
ILMN_1809027	ATP5SL	2	NO
ILMN_2071937	ATP6V0E1	2	NO
ILMN_1659801	ATP6V1C1	2	NO
ILMN_1663257	ATP6V1C1	2	NO
ILMN_1798485	ATP6V1E1	2	NO
ILMN_2339779	ATP6V1E1	2	NO
ILMN_1790603	ATPAF1	2	NO
ILMN_1782085	ATPBD4	2	NO
ILMN_2140207	ATPBD4	2	NO
ILMN_1685978	ATPIF1	2	NO
ILMN_2153332	ATXN1	2	NO
ILMN_2169676	ATXN10	2	NO
ILMN_2354334	ATXN2L	2	NO
ILMN_1768396	AURKAIP1	2	NO
ILMN_1710216	AVEN	2	NO
ILMN_1811443	AVP	2	NO
ILMN_1733680	AZI2	2	NO
ILMN_2327994	AZIN1	2	NO
ILMN_2148459	B2M	2	NO
ILMN_1780188	B3GALNT2	2	NO
ILMN_1690682	B3GALT4	2	NO
ILMN_1766221	B4GALT1	2	NO
ILMN_1669323	BACE2	2	NO
ILMN_2326712	BACE2	2	NO
ILMN_1807181	BACH1	2	NO
ILMN_1670695	BACH2	2	NO
ILMN_1727996	BAG4	2	NO
ILMN_2221014	BAG4	2	NO
ILMN_2138135	BAGE4	2	NO
ILMN_1742782	BAT4	2	NO
ILMN_1668822	BATF	2	NO
ILMN_2321064	BAX	2	NO
ILMN_1742230	BAZ1A	2	NO
ILMN_1800590	BBS1	2	NO
ILMN_1775012	BBS7	2	NO
ILMN_1776656	BBS7	2	NO
ILMN_1695110	BCAT2	2	NO
ILMN_2390453	BCKDHB	2	NO
ILMN_1704070	BCL10	2	NO
ILMN_2255133	BCL11A	2	NO
ILMN_2181445	BCL2L13	2	NO
ILMN_1754199	BCL7B	2	NO
ILMN_1671715	BCL8	2	NO
ILMN_1690321	BCLAF1	2	NO
ILMN_1678757	BCYRN1	2	NO
ILMN_1684086	BDKRB2	2	NO
ILMN_1744822	BECN1	2	NO
ILMN_1740094	BEND4	2	NO
ILMN_1755818	BGLAP	2	NO
ILMN_1673590	BHLHA15	2	NO
ILMN_1768534	BHLHB2	2	NO
ILMN_1813043	BHMT2	2	NO
ILMN_2380418	BICD2	2	NO
ILMN_1763386	BID	2	NO
ILMN_1726342	BIN2	2	NO
ILMN_1801605	BIRC6	2	NO
ILMN_1805826	BIVM	2	NO
ILMN_1675612	BLCAP	2	NO
ILMN_1721921	BLMH	2	NO
ILMN_1691436	BLVRA	2	NO
ILMN_2106656	BLZF1	2	NO
ILMN_2106658	BLZF1	2	NO
ILMN_1798803	BMP1	2	NO
ILMN_1811148	BMP2K	2	NO
ILMN_1789095	BMPR2	2	NO
ILMN_2070896	BMPR2	2	NO
ILMN_1734410	BNIP1	2	NO
ILMN_2045419	BNIP3L	2	NO
ILMN_1656382	BOLA2	2	NO
ILMN_1703894	BOLA2	2	NO
ILMN_1688381	BPTF	2	NO
ILMN_1730019	BRD1	2	NO
ILMN_2082810	BRD7	2	NO
ILMN_2363489	BRE	2	NO
ILMN_2155172	BRIX1	2	NO
ILMN_1719165	BRMS1	2	NO
ILMN_2226324	BRP44L	2	NO
ILMN_2086222	BRWD2	2	NO
ILMN_2411264	BTBD1	2	NO
ILMN_1705066	BTBD11	2	NO
ILMN_1707481	BTBD15	2	NO
ILMN_1677684	BTBD16	2	NO
ILMN_2245676	BTF3	2	NO
ILMN_1775743	BTG1	2	NO
ILMN_1770085	BTG2	2	NO
ILMN_2154836	BTG3	2	NO
ILMN_2364852	BTN2A1	2	NO
ILMN_2373831	BTN3A3	2	NO
ILMN_1778764	BUB3	2	NO
ILMN_1793846	BZW1	2	NO
ILMN_1738955	C10ORF104	2	NO
ILMN_1783247	C10ORF11	2	NO
ILMN_1799204	C10ORF110	2	NO
ILMN_1680110	C10ORF116	2	NO
ILMN_1791656	C10ORF137	2	NO
ILMN_1753490	C10ORF39	2	NO
ILMN_2375141	C10ORF4	2	NO
ILMN_1665760	C10ORF53	2	NO
ILMN_2118472	C10ORF58	2	NO
ILMN_1783873	C10ORF59	2	NO
ILMN_1792110	C10ORF76	2	NO
ILMN_2359029	C11ORF17	2	NO
ILMN_2341487	C11ORF49	2	NO
ILMN_1664738	C11ORF54	2	NO
ILMN_2063051	C11ORF55	2	NO
ILMN_1802649	C11ORF58	2	NO
ILMN_1815878	C11ORF59	2	NO
ILMN_2073263	C11ORF61	2	NO
ILMN_2243516	C11ORF63	2	NO
ILMN_1683635	C11ORF70	2	NO
ILMN_1804611	C12ORF23	2	NO
ILMN_2229922	C12ORF35	2	NO
ILMN_1737818	C12ORF43	2	NO
ILMN_2169856	C12ORF43	2	NO
ILMN_1727055	C12ORF48	2	NO
ILMN_1791792	C12ORF5	2	NO
ILMN_1753265	C12ORF76	2	NO
ILMN_2152429	C12ORF76	2	NO
ILMN_2223350	C13ORF1	2	NO
ILMN_1726054	C13ORF26	2	NO
ILMN_1696048	C13ORF33	2	NO
ILMN_1755882	C13ORF7	2	NO
ILMN_1700276	C14ORF100	2	NO
ILMN_1758093	C14ORF101	2	NO
ILMN_1769757	C14ORF104	2	NO
ILMN_2181883	C14ORF129	2	NO
ILMN_1734440	C14ORF133	2	NO
ILMN_2394193	C14ORF138	2	NO
ILMN_1685781	C14ORF142	2	NO
ILMN_1806825	C14ORF145	2	NO
ILMN_2078724	C14ORF153	2	NO
ILMN_1696708	C14ORF166	2	NO
ILMN_2157709	C14ORF19	2	NO
ILMN_1804396	C14ORF4	2	NO
ILMN_2412922	C14ORF43	2	NO
ILMN_2147345	C14ORF45	2	NO
ILMN_1718925	C14ORF49	2	NO
ILMN_1653553	C14ORF80	2	NO
ILMN_2134381	C14ORF85	2	NO
ILMN_1724897	C14ORF93	2	NO
ILMN_2141807	C15ORF23	2	NO
ILMN_1739854	C15ORF29	2	NO
ILMN_2073543	C15ORF63	2	NO
ILMN_1815812	C16ORF5	2	NO
ILMN_1727444	C16ORF53	2	NO
ILMN_2194828	C16ORF53	2	NO
ILMN_1729450	C16ORF62	2	NO
ILMN_1711703	C16ORF70	2	NO
ILMN_1811991	C17ORF101	2	NO
ILMN_1763688	C17ORF49	2	NO
ILMN_1676731	C17ORF65	2	NO
ILMN_1810107	C17ORF74	2	NO
ILMN_2185604	C17ORF77	2	NO
ILMN_1672554	C17ORF81	2	NO
ILMN_1682761	C17ORF87	2	NO
ILMN_2390310	C17ORF91	2	NO
ILMN_2382724	C17ORF95	2	NO
ILMN_1705656	C18ORF16	2	NO
ILMN_1746670	C18ORF26	2	NO
ILMN_2196588	C18ORF32	2	NO
ILMN_1716006	C18ORF54	2	NO
ILMN_2169089	C18ORF54	2	NO
ILMN_1718365	C19ORF12	2	NO
ILMN_1683905	C19ORF21	2	NO
ILMN_1678052	C19ORF24	2	NO
ILMN_2350421	C19ORF29	2	NO
ILMN_2233279	C19ORF31	2	NO
ILMN_1707943	C19ORF39	2	NO
ILMN_2173891	C19ORF40	2	NO
ILMN_1790951	C19ORF50	2	NO
ILMN_1726181	C19ORF52	2	NO
ILMN_1703288	C19ORF6	2	NO
ILMN_2326282	C19ORF6	2	NO
ILMN_1786707	C19ORF63	2	NO
ILMN_1750400	C19ORF66	2	NO
ILMN_1662578	C1GALT1	2	NO
ILMN_1756811	C1ORF103	2	NO
ILMN_2385662	C1ORF103	2	NO
ILMN_2073446	C1ORF116	2	NO
ILMN_2371470	C1ORF124	2	NO
ILMN_1691441	C1ORF126	2	NO
ILMN_1723256	C1ORF137	2	NO
ILMN_1707503	C1ORF144	2	NO
ILMN_1734915	C1ORF156	2	NO
ILMN_1693226	C1ORF212	2	NO
ILMN_1659975	C1ORF216	2	NO
ILMN_2193498	C1ORF25	2	NO
ILMN_1660602	C1ORF43	2	NO
ILMN_1729509	C1ORF43	2	NO
ILMN_1801941	C1ORF50	2	NO
ILMN_1654864	C1ORF58	2	NO
ILMN_1749915	C1ORF63	2	NO
ILMN_1706413	C1ORF66	2	NO
ILMN_1657144	C1ORF69	2	NO
ILMN_1719398	C1ORF84	2	NO
ILMN_1699217	C1ORF96	2	NO
ILMN_1733658	C1ORF99	2	NO
ILMN_2148497	C20ORF107	2	NO
ILMN_1664242	C20ORF12	2	NO
ILMN_2044027	C20ORF191	2	NO
ILMN_1780283	C20ORF201	2	NO
ILMN_1728168	C20ORF45	2	NO
ILMN_1751228	C20ORF46	2	NO
ILMN_1715625	C20ORF94	2	NO
ILMN_1764503	C21ORF124	2	NO
ILMN_1661954	C21ORF24	2	NO
ILMN_2211724	C21ORF24	2	NO
ILMN_1722407	C21ORF41	2	NO
ILMN_1765328	C21ORF57	2	NO
ILMN_2411127	C21ORF57	2	NO
ILMN_2310296	C21ORF58	2	NO
ILMN_1695959	C21ORF63	2	NO
ILMN_1682896	C21ORF66	2	NO
ILMN_1807686	C21ORF77	2	NO
ILMN_1802771	C22ORF15	2	NO
ILMN_1721338	C22ORF23	2	NO
ILMN_1660379	C22ORF40	2	NO
ILMN_2090558	C2ORF25	2	NO
ILMN_1738099	C2ORF34	2	NO
ILMN_1661594	C2ORF42	2	NO
ILMN_2229940	C2ORF7	2	NO
ILMN_2331658	C3ORF17	2	NO
ILMN_1750144	C3ORF19	2	NO
ILMN_2288483	C3ORF34	2	NO
ILMN_1673485	C3ORF35	2	NO
ILMN_1795936	C3ORF36	2	NO
ILMN_1797372	C3ORF58	2	NO
ILMN_1700967	C3ORF59	2	NO
ILMN_1661409	C3ORF63	2	NO
ILMN_2136455	C3ORF64	2	NO
ILMN_1761941	C4ORF18	2	NO
ILMN_1700257	C4ORF32	2	NO
ILMN_1812701	C4ORF33	2	NO
ILMN_2224907	C4ORF34	2	NO
ILMN_2338921	C4ORF41	2	NO
ILMN_1796595	C5ORF22	2	NO
ILMN_2150465	C5ORF28	2	NO
ILMN_2121147	C5ORF36	2	NO
ILMN_1658439	C5ORF44	2	NO
ILMN_1673478	C5ORF5	2	NO
ILMN_1757723	C6ORF106	2	NO
ILMN_1720858	C6ORF115	2	NO
ILMN_1743187	C6ORF120	2	NO
ILMN_1752476	C6ORF134	2	NO
ILMN_1742467	C6ORF138	2	NO
ILMN_1815039	C6ORF153	2	NO
ILMN_2228196	C6ORF170	2	NO
ILMN_1763907	C6ORF173	2	NO
ILMN_1684040	C6ORF190	2	NO
ILMN_1793559	C6ORF204	2	NO
ILMN_1700978	C6ORF205	2	NO
ILMN_2186678	C6ORF211	2	NO
ILMN_1802942	C6ORF25	2	NO
ILMN_1728057	C6ORF57	2	NO
ILMN_1653797	C6ORF62	2	NO
ILMN_2205350	C6ORF66	2	NO
ILMN_2220403	C6ORF72	2	NO
ILMN_2183885	C7ORF11	2	NO
ILMN_1701724	C7ORF20	2	NO
ILMN_2246083	C7ORF28B	2	NO
ILMN_1678863	C7ORF29	2	NO
ILMN_1809612	C7ORF45	2	NO
ILMN_1740903	C7ORF49	2	NO
ILMN_1811735	C8ORF22	2	NO
ILMN_2091084	C8ORF37	2	NO
ILMN_1727618	C8ORF38	2	NO
ILMN_2113738	C8ORF45	2	NO
ILMN_1657149	C8ORF46	2	NO
ILMN_1719762	C8ORF80	2	NO
ILMN_1813641	C9ORF167	2	NO
ILMN_1683175	C9ORF23	2	NO
ILMN_1714278	C9ORF30	2	NO
ILMN_1750173	C9ORF31	2	NO
ILMN_1794672	C9ORF47	2	NO
ILMN_1788384	C9ORF5	2	NO
ILMN_1685104	C9ORF6	2	NO
ILMN_2191929	C9ORF6	2	NO
ILMN_1777318	C9ORF64	2	NO
ILMN_1741881	C9ORF72	2	NO
ILMN_2079098	C9ORF80	2	NO
ILMN_1755222	C9ORF82	2	NO
ILMN_1731370	C9ORF84	2	NO
ILMN_1714148	C9ORF90	2	NO
ILMN_1696615	CA8	2	NO
ILMN_1731064	CABC1	2	NO
ILMN_1861819	CACNA1C	2	NO
ILMN_1754076	CACNA2D3	2	NO
ILMN_1696317	CACNA2D4	2	NO
ILMN_1776079	CACNG8	2	NO
ILMN_1745724	CAGE1	2	NO
ILMN_1779155	CAGE1	2	NO
ILMN_1760199	CALB1	2	NO
ILMN_1755504	CALCOCO2	2	NO
ILMN_1687858	CALM2	2	NO
ILMN_1663397	CAMK2B	2	NO
ILMN_1762825	CANX	2	NO
ILMN_2401057	CANX	2	NO
ILMN_1687971	CAPN3	2	NO
ILMN_1770676	CAPRIN1	2	NO
ILMN_1803742	CAPZA1	2	NO
ILMN_1696066	CARS	2	NO
ILMN_1808546	CASC2	2	NO
ILMN_1736568	CASP2	2	NO
ILMN_1731639	CASP3	2	NO
ILMN_2367113	CASP6	2	NO
ILMN_2362974	CASP7	2	NO
ILMN_1669565	CASP8	2	NO
ILMN_1673757	CASP8	2	NO
ILMN_2377733	CASP8	2	NO
ILMN_1672947	CAST	2	NO
ILMN_1783627	CAST	2	NO
ILMN_2322806	CAST	2	NO
ILMN_2151739	CAT	2	NO
ILMN_2286014	CATSPER2	2	NO
ILMN_1687583	CAV1	2	NO
ILMN_1771043	CBFA2T3	2	NO
ILMN_2181968	CBL	2	NO
ILMN_2073732	CBLL1	2	NO
ILMN_1712461	CBLN1	2	NO
ILMN_1699768	CBLN4	2	NO
ILMN_1770244	CBX1	2	NO
ILMN_1657361	CBX7	2	NO
ILMN_1730879	CBY1	2	NO
ILMN_2122511	CCBE1	2	NO
ILMN_1764096	CCBL1	2	NO
ILMN_1763408	CCBL2	2	NO
ILMN_1778371	CCBL2	2	NO
ILMN_1705843	CCDC122	2	NO
ILMN_1751264	CCDC126	2	NO
ILMN_1716342	CCDC132	2	NO
ILMN_1712067	CCDC135	2	NO
ILMN_1714936	CCDC142	2	NO
ILMN_2100287	CCDC147	2	NO
ILMN_1793146	CCDC25	2	NO
ILMN_1799113	CCDC41	2	NO
ILMN_1702541	CCDC55	2	NO
ILMN_1692948	CCDC90B	2	NO
ILMN_2100209	CCL4L1	2	NO
ILMN_1784352	CCM2	2	NO
ILMN_1714386	CCNB1IP1	2	NO
ILMN_1668721	CCND3	2	NO
ILMN_1702247	CCNDBP1	2	NO
ILMN_1694491	CCNG1	2	NO
ILMN_1747244	CCNG2	2	NO
ILMN_2228732	CCNG2	2	NO
ILMN_1742250	CCNH	2	NO
ILMN_1691942	CCNI	2	NO
ILMN_2166524	CCNYL1	2	NO
ILMN_2409290	CCPG1	2	NO
ILMN_1769895	CCR2	2	NO
ILMN_2387696	CCR6	2	NO
ILMN_2337386	CCR9	2	NO
ILMN_1651828	CCT3	2	NO
ILMN_1706246	CCT5	2	NO
ILMN_1719611	CCT6A	2	NO
ILMN_1722502	CCT6A	2	NO
ILMN_1742001	CD160	2	NO
ILMN_1733270	CD163	2	NO
ILMN_1723520	CD1A	2	NO
ILMN_1719433	CD1D	2	NO
ILMN_1730433	CD2AP	2	NO
ILMN_1796244	CD2BP2	2	NO
ILMN_2070940	CD302	2	NO
ILMN_1694249	CD34	2	NO
ILMN_2375825	CD37	2	NO
ILMN_2367818	CD40	2	NO
ILMN_1778625	CD44	2	NO
ILMN_2348788	CD44	2	NO
ILMN_2307744	CD46	2	NO
ILMN_2356991	CD47	2	NO
ILMN_2061043	CD48	2	NO
ILMN_1662843	CD53	2	NO
ILMN_2413808	CD53	2	NO
ILMN_1714861	CD68	2	NO
ILMN_1714602	CD86	2	NO
ILMN_1782560	CD86	2	NO
ILMN_1666074	CD8B	2	NO
ILMN_2401906	CDAN1	2	NO
ILMN_1655983	CDC14A	2	NO
ILMN_1751463	CDC14C	2	NO
ILMN_1747911	CDC2	2	NO
ILMN_2210837	CDC26	2	NO
ILMN_1778557	CDC2L5	2	NO
ILMN_2356068	CDC2L5	2	NO
ILMN_1738424	CDC42	2	NO
ILMN_2313926	CDC42SE2	2	NO
ILMN_1741801	CDC7	2	NO
ILMN_2383964	CDCA4	2	NO
ILMN_1709294	CDCA8	2	NO
ILMN_2341611	CDCP1	2	NO
ILMN_1672611	CDH11	2	NO
ILMN_1737003	CDIPT	2	NO
ILMN_2062271	CDK5R1	2	NO
ILMN_1655990	CDK5RAP2	2	NO
ILMN_2383489	CDK5RAP3	2	NO
ILMN_1777913	CDK8	2	NO
ILMN_1722811	CDKN1B	2	NO
ILMN_2196347	CDKN1B	2	NO
ILMN_2130078	CDKN2AIPNL	2	NO
ILMN_1723198	CDKN2B	2	NO
ILMN_1672275	CDRT15L2	2	NO
ILMN_1673788	CDV3	2	NO
ILMN_1810977	CDV3	2	NO
ILMN_1744147	CEBPZ	2	NO
ILMN_1749515	CELA3B	2	NO
ILMN_1711208	CELSR2	2	NO
ILMN_2392472	CENPA	2	NO
ILMN_1661776	CENPJ	2	NO
ILMN_1670769	CENPQ	2	NO
ILMN_2088825	CENTB2	2	NO
ILMN_1781077	CEP120	2	NO
ILMN_1686458	CEP152	2	NO
ILMN_1738482	CEP27	2	NO
ILMN_1742400	CEP350	2	NO
ILMN_1791568	CEP57	2	NO
ILMN_2388975	CERK	2	NO
ILMN_1675386	CES1	2	NO
ILMN_1696675	CES2	2	NO
ILMN_2098013	CETP	2	NO
ILMN_1781980	CFC1B	2	NO
ILMN_2412192	CFH	2	NO
ILMN_1789830	CFLAR	2	NO
ILMN_2191681	CHCHD2	2	NO
ILMN_2324375	CHCHD7	2	NO
ILMN_1677237	CHCHD9	2	NO
ILMN_1654583	CHD1	2	NO
ILMN_1796511	CHD2	2	NO
ILMN_2209163	CHD6	2	NO
ILMN_2106902	CHES1	2	NO
ILMN_1653828	CHFR	2	NO
ILMN_1772289	CHI3L1	2	NO
ILMN_1747697	CHML	2	NO
ILMN_1762932	CHMP2A	2	NO
ILMN_1771233	CHMP4B	2	NO
ILMN_1726575	CHODL	2	NO
ILMN_1776337	CHORDC1	2	NO
ILMN_2202940	CHPT1	2	NO
ILMN_1729402	CHRM2	2	NO
ILMN_1798700	CHRNA1	2	NO
ILMN_2154157	CHRNA3	2	NO
ILMN_2110751	CHRNA5	2	NO
ILMN_1784633	CHRNG	2	NO
ILMN_1743340	CHST14	2	NO
ILMN_1670881	CHST6	2	NO
ILMN_1791576	CHSY1	2	NO
ILMN_1798177	CHURC1	2	NO
ILMN_2048793	CIAO1	2	NO
ILMN_1735199	CIAPIN1	2	NO
ILMN_1779597	CIDEC	2	NO
ILMN_2170080	CIDECP	2	NO
ILMN_1671516	CIR1	2	NO
ILMN_1663092	CITED2	2	NO
ILMN_2181060	CKAP2	2	NO
ILMN_1716336	CKAP5	2	NO
ILMN_1803236	CLCA2	2	NO
ILMN_1660837	CLCN3	2	NO
ILMN_1707670	CLDN16	2	NO
ILMN_1657527	CLEC12B	2	NO
ILMN_1678775	CLEC2D	2	NO
ILMN_1682176	CLEC3B	2	NO
ILMN_1700610	CLEC7A	2	NO
ILMN_2323992	CLEC7A	2	NO
ILMN_1658635	CLGN	2	NO
ILMN_2063586	CLIC4	2	NO
ILMN_1723058	CLIP1	2	NO
ILMN_2404085	CLIP1	2	NO
ILMN_1652790	CLK1	2	NO
ILMN_2320336	CLK3	2	NO
ILMN_1752802	CLPTM1L	2	NO
ILMN_1695420	CLTA	2	NO
ILMN_1756779	CLTC	2	NO
ILMN_2242491	CLUAP1	2	NO
ILMN_1682544	CLUL1	2	NO
ILMN_1673030	CMKLR1	2	NO
ILMN_1738642	CMPK1	2	NO
ILMN_2104877	CMPK1	2	NO
ILMN_1705442	CMTM3	2	NO
ILMN_2403247	CMTM7	2	NO
ILMN_1694653	CNDP1	2	NO
ILMN_1803838	CNFN	2	NO
ILMN_2384158	CNGA3	2	NO
ILMN_1698733	CNIH2	2	NO
ILMN_1762802	CNIH2	2	NO
ILMN_2349696	CNIH2	2	NO
ILMN_1714759	CNIH4	2	NO
ILMN_1708486	CNN2	2	NO
ILMN_1662328	CNNM3	2	NO
ILMN_1794324	CNOT4	2	NO
ILMN_1656134	CNOT7	2	NO
ILMN_2174612	CNOT8	2	NO
ILMN_1711514	COCH	2	NO
ILMN_1791873	COG1	2	NO
ILMN_1703683	COG4	2	NO
ILMN_1698621	COG5	2	NO
ILMN_1721535	COG5	2	NO
ILMN_2399877	COG5	2	NO
ILMN_2311052	COL13A1	2	NO
ILMN_1674785	COL2A1	2	NO
ILMN_1766505	COMMD10	2	NO
ILMN_1683305	COMMD2	2	NO
ILMN_2300396	COMMD5	2	NO
ILMN_1730084	COMT	2	NO
ILMN_1684385	COPB2	2	NO
ILMN_1764431	COPS6	2	NO
ILMN_1758412	COPS7A	2	NO
ILMN_2337941	COPS8	2	NO
ILMN_1667361	COPZ2	2	NO
ILMN_1783985	COQ6	2	NO
ILMN_1653708	CORO1B	2	NO
ILMN_2377019	CORO1B	2	NO
ILMN_1745954	CORO1C	2	NO
ILMN_2327974	CORO2A	2	NO
ILMN_1718309	COX15	2	NO
ILMN_1815634	COX4I2	2	NO
ILMN_2154671	COX6B1	2	NO
ILMN_1813206	CP	2	NO
ILMN_1773200	CP110	2	NO
ILMN_1755954	CPEB3	2	NO
ILMN_2276002	CPNE1	2	NO
ILMN_2307025	CPNE1	2	NO
ILMN_2169761	CPNE8	2	NO
ILMN_1662865	CPPED1	2	NO
ILMN_1673185	CPSF2	2	NO
ILMN_1762316	CPSF3L	2	NO
ILMN_1795454	CPSF6	2	NO
ILMN_1710052	CPT1A	2	NO
ILMN_1682928	CPVL	2	NO
ILMN_2369666	CR2	2	NO
ILMN_1660551	CRAMP1L	2	NO
ILMN_2381537	CRCP	2	NO
ILMN_2334242	CREB1	2	NO
ILMN_2334243	CREB1	2	NO
ILMN_1751097	CREB3L2	2	NO
ILMN_1761312	CRHBP	2	NO
ILMN_2140700	CRIPAK	2	NO
ILMN_1753910	CRISPLD1	2	NO
ILMN_1690122	CRKL	2	NO
ILMN_1728180	CROP	2	NO
ILMN_2299072	CROP	2	NO
ILMN_2202637	CRY1	2	NO
ILMN_1779304	CRYGA	2	NO
ILMN_1714397	CRYL1	2	NO
ILMN_2396410	CS	2	NO
ILMN_2119692	CSAD	2	NO
ILMN_2055523	CSGALNACT1	2	NO
ILMN_2216860	CSMD1	2	NO
ILMN_1807868	CSN1S2A	2	NO
ILMN_2364174	CSNK1A1	2	NO
ILMN_1808913	CSNK1E	2	NO
ILMN_1706521	CSNK1G2	2	NO
ILMN_2332267	CSNK1G3	2	NO
ILMN_1679501	CSNK2A1	2	NO
ILMN_1746375	CSNK2A1P	2	NO
ILMN_2109526	CSNK2A1P	2	NO
ILMN_1811921	CSRP1	2	NO
ILMN_1742854	CSRP2BP	2	NO
ILMN_1761797	CSTB	2	NO
ILMN_1719158	CTBP1	2	NO
ILMN_1786015	CTCF	2	NO
ILMN_2077758	CTDSPL2	2	NO
ILMN_1661804	CTF1	2	NO
ILMN_2189007	CTGLF1	2	NO
ILMN_1777060	CTH	2	NO
ILMN_1763487	CTLA4	2	NO
ILMN_2136446	CTNNAL1	2	NO
ILMN_1738010	CTNS	2	NO
ILMN_1665164	CTR9	2	NO
ILMN_2120917	CTR9	2	NO
ILMN_1689086	CTSC	2	NO
ILMN_2242463	CTSC	2	NO
ILMN_2387224	CTSE	2	NO
ILMN_2390853	CTSH	2	NO
ILMN_1812995	CTSL1	2	NO
ILMN_2374036	CTSL1	2	NO
ILMN_1769633	CTSO	2	NO
ILMN_1666269	CTSZ	2	NO
ILMN_1664170	CUGBP2	2	NO
ILMN_2400947	CUGBP2	2	NO
ILMN_1653670	CUL3	2	NO
ILMN_2331163	CUL4A	2	NO
ILMN_2176955	CUL5	2	NO
ILMN_1806010	CUL9	2	NO
ILMN_1791980	CUTA	2	NO
ILMN_2278636	CUTL1	2	NO
ILMN_1669876	CUX2	2	NO
ILMN_1674128	CWC22	2	NO
ILMN_2171384	CXCL5	2	NO
ILMN_2161577	CXCL6	2	NO
ILMN_1738718	CYB561D2	2	NO
ILMN_1696254	CYB5D2	2	NO
ILMN_1739576	CYB5R2	2	NO
ILMN_1688158	CYB5R4	2	NO
ILMN_2061419	CYCSL1	2	NO
ILMN_2355462	CYFIP1	2	NO
ILMN_2287941	CYLD	2	NO
ILMN_1693338	CYP1B1	2	NO
ILMN_2391333	CYP20A1	2	NO
ILMN_1788131	CYP26A1	2	NO
ILMN_2091632	CYP2A6	2	NO
ILMN_2408764	CYP2A7	2	NO
ILMN_1787193	CYP2S1	2	NO
ILMN_2097259	CYP2U1	2	NO
ILMN_1726980	CYP4A22	2	NO
ILMN_1814883	CYP4Z2P	2	NO
ILMN_1664718	CYP51A1	2	NO
ILMN_2046470	DAAM1	2	NO
ILMN_1755741	DACH1	2	NO
ILMN_1733851	DACT3	2	NO
ILMN_1731619	DAD1	2	NO
ILMN_1658885	DAGLB	2	NO
ILMN_1664691	DAPP1	2	NO
ILMN_2097410	DAPP1	2	NO
ILMN_2226314	DBR1	2	NO
ILMN_1724511	DBX2	2	NO
ILMN_1698985	DCAF6	2	NO
ILMN_2392080	DCAF6	2	NO
ILMN_2117240	DCK	2	NO
ILMN_2407434	DCLK2	2	NO
ILMN_1655382	DCLRE1B	2	NO
ILMN_2321931	DCLRE1C	2	NO
ILMN_1669905	DCP2	2	NO
ILMN_1740737	DCPS	2	NO
ILMN_2415011	DCTD	2	NO
ILMN_1662232	DCTN2	2	NO
ILMN_1762281	DCTN3	2	NO
ILMN_1786984	DCTN3	2	NO
ILMN_1741564	DCTN4	2	NO
ILMN_1665455	DCUN1D3	2	NO
ILMN_1780306	DDHD1	2	NO
ILMN_2179063	DDHD2	2	NO
ILMN_2393461	DDO	2	NO
ILMN_2260120	DDX11	2	NO
ILMN_1710426	DDX12	2	NO
ILMN_2371590	DDX17	2	NO
ILMN_1727051	DDX19A	2	NO
ILMN_1694983	DDX20	2	NO
ILMN_1784218	DDX23	2	NO
ILMN_1676759	DDX27	2	NO
ILMN_1737344	DDX41	2	NO
ILMN_2215382	DDX51	2	NO
ILMN_2366790	DDX52	2	NO
ILMN_2357193	DDX59	2	NO
ILMN_1699711	DEDD	2	NO
ILMN_2145280	DEF6	2	NO
ILMN_1656185	DEF8	2	NO
ILMN_1780058	DEGS1	2	NO
ILMN_1747630	DEK	2	NO
ILMN_2117569	DEM1	2	NO
ILMN_1753275	DENND1A	2	NO
ILMN_2041161	DENND4A	2	NO
ILMN_2168952	DENR	2	NO
ILMN_2135527	DEPDC4	2	NO
ILMN_1658717	DEPDC5	2	NO
ILMN_1738866	DEXI	2	NO
ILMN_1719232	DGCR14	2	NO
ILMN_2405642	DHDDS	2	NO
ILMN_2078659	DHFRL1	2	NO
ILMN_1807206	DHRS1	2	NO
ILMN_2185884	DHRS4	2	NO
ILMN_1754839	DHX15	2	NO
ILMN_1744308	DHX33	2	NO
ILMN_1733667	DHX35	2	NO
ILMN_2100000	DHX36	2	NO
ILMN_1690965	DHX9	2	NO
ILMN_2332990	DIABLO	2	NO
ILMN_1874530	DIAPH3	2	NO
ILMN_1686725	DICER1	2	NO
ILMN_2180352	DIP2B	2	NO
ILMN_1695745	DISP1	2	NO
ILMN_1736704	DIXDC1	2	NO
ILMN_1652533	DKFZP434K191	2	NO
ILMN_1721180	DKFZP434P211	2	NO
ILMN_1803856	DKFZP586I1420	2	NO
ILMN_2216838	DKFZP586I1420	2	NO
ILMN_1764070	DKFZP686J0529	2	NO
ILMN_1815673	DKK3	2	NO
ILMN_1664577	DLD	2	NO
ILMN_1658607	DLEU2	2	NO
ILMN_1773228	DLST	2	NO
ILMN_2225151	DLX6	2	NO
ILMN_2162367	DMC1	2	NO
ILMN_1689828	DMPK	2	NO
ILMN_1664682	DNA2	2	NO
ILMN_1725571	DNAH10	2	NO
ILMN_1779847	DNAH14	2	NO
ILMN_1715203	DNAH7	2	NO
ILMN_1770127	DNAJA2	2	NO
ILMN_1775304	DNAJB1	2	NO
ILMN_1712929	DNAJB12	2	NO
ILMN_2333865	DNAJB12	2	NO
ILMN_1653266	DNAJB14	2	NO
ILMN_1657619	DNAJB14	2	NO
ILMN_1668979	DNAJB14	2	NO
ILMN_2415898	DNAJB14	2	NO
ILMN_1683234	DNAJC1	2	NO
ILMN_2151541	DNAJC10	2	NO
ILMN_1747903	DNAJC11	2	NO
ILMN_1752281	DNAJC13	2	NO
ILMN_1785177	DNAJC14	2	NO
ILMN_1778161	DNAJC25	2	NO
ILMN_1663616	DNAJC7	2	NO
ILMN_1796245	DNASE2	2	NO
ILMN_2052495	DNHL1	2	NO
ILMN_1680928	DNM3	2	NO
ILMN_1794692	DNMT3B	2	NO
ILMN_2384001	DNTT	2	NO
ILMN_1799725	DOCK2	2	NO
ILMN_1788931	DOCK8	2	NO
ILMN_1791211	DOK2	2	NO
ILMN_1785290	DOK6	2	NO
ILMN_1672042	DOLPP1	2	NO
ILMN_1726990	DOM3Z	2	NO
ILMN_1709953	DONSON	2	NO
ILMN_1739156	DOPEY1	2	NO
ILMN_1741711	DOPEY2	2	NO
ILMN_2180239	DOPEY2	2	NO
ILMN_2349129	DPP3	2	NO
ILMN_1692535	DPP4	2	NO
ILMN_1814219	DPP6	2	NO
ILMN_2312732	DPP8	2	NO
ILMN_1739532	DPRXP4	2	NO
ILMN_1735593	DPY19L2P2	2	NO
ILMN_1741908	DPY19L2P4	2	NO
ILMN_1725072	DPY19L3	2	NO
ILMN_1795715	DPYD	2	NO
ILMN_1759983	DR1	2	NO
ILMN_1771622	DRD1IP	2	NO
ILMN_1658259	DRG1	2	NO
ILMN_1663119	DSC2	2	NO
ILMN_2167915	DSEL	2	NO
ILMN_1812799	DSG4	2	NO
ILMN_1715905	DSN1	2	NO
ILMN_1655614	DSP	2	NO
ILMN_2380698	DSTN	2	NO
ILMN_1774432	DTD1	2	NO
ILMN_2408240	DTNBP1	2	NO
ILMN_1811650	DUS2L	2	NO
ILMN_2401878	DUSP10	2	NO
ILMN_2046024	DUSP11	2	NO
ILMN_1722492	DUSP19	2	NO
ILMN_1671809	DUSP22	2	NO
ILMN_1656501	DUSP5	2	NO
ILMN_2396020	DUSP6	2	NO
ILMN_1743204	DUSP8	2	NO
ILMN_1732688	DUT	2	NO
ILMN_2117809	DUXAP3	2	NO
ILMN_1680130	DYM	2	NO
ILMN_1703564	DYNLRB1	2	NO
ILMN_1664560	DYRK1A	2	NO
ILMN_2374293	DYRK1A	2	NO
ILMN_2354617	DYRK1B	2	NO
ILMN_1656196	E2F6	2	NO
ILMN_1685012	EAF1	2	NO
ILMN_1805922	EBPL	2	NO
ILMN_2206645	ECD	2	NO
ILMN_2203491	ECEL1	2	NO
ILMN_2167011	ECHDC1	2	NO
ILMN_1717173	ECT2	2	NO
ILMN_1724581	EDC3	2	NO
ILMN_1779828	EDEM1	2	NO
ILMN_1653504	EDG1	2	NO
ILMN_1710150	EED	2	NO
ILMN_1796813	EED	2	NO
ILMN_1738346	EFHA1	2	NO
ILMN_1704617	EFHB	2	NO
ILMN_1703852	EFNB2	2	NO
ILMN_1726138	EI24	2	NO
ILMN_1704472	EID2	2	NO
ILMN_1798085	EID2B	2	NO
ILMN_2051900	EID2B	2	NO
ILMN_1803846	EIF1	2	NO
ILMN_1724984	EIF2AK3	2	NO
ILMN_1755114	EIF2AK4	2	NO
ILMN_1753716	EIF2B1	2	NO
ILMN_1739821	EIF2S1	2	NO
ILMN_1708164	EIF3A	2	NO
ILMN_2330410	EIF3C	2	NO
ILMN_1667043	EIF4A3	2	NO
ILMN_1696120	EIF4E	2	NO
ILMN_2050761	EIF4E	2	NO
ILMN_2197225	EIF4EBP3	2	NO
ILMN_1794967	EIF4ENIF1	2	NO
ILMN_2380946	EIF4G2	2	NO
ILMN_2304624	EIF4H	2	NO
ILMN_1786734	EIF5	2	NO
ILMN_1778168	ELMO2	2	NO
ILMN_2317730	ELMO2	2	NO
ILMN_1810604	ELMOD1	2	NO
ILMN_2174369	ELOVL5	2	NO
ILMN_2111187	ELOVL6	2	NO
ILMN_1718297	EML4	2	NO
ILMN_1801616	EMP1	2	NO
ILMN_1699022	ENDOD1	2	NO
ILMN_1735292	ENKUR	2	NO
ILMN_1803676	ENOSF1	2	NO
ILMN_1660727	ENPP5	2	NO
ILMN_1760779	ENSA	2	NO
ILMN_2364700	ENSA	2	NO
ILMN_1806304	ENTPD4	2	NO
ILMN_2298988	ENTPD8	2	NO
ILMN_2168347	EPOR	2	NO
ILMN_2352401	ERBB2IP	2	NO
ILMN_1653728	ERBB4	2	NO
ILMN_1716060	ERC1	2	NO
ILMN_2342068	ERC1	2	NO
ILMN_1797172	ERCC1	2	NO
ILMN_2192394	ERCC4	2	NO
ILMN_1786882	ERCC6	2	NO
ILMN_1651499	ERGIC1	2	NO
ILMN_1712766	ERGIC2	2	NO
ILMN_1715013	ERMAP	2	NO
ILMN_1698404	ERN1	2	NO
ILMN_1775211	ERO1LB	2	NO
ILMN_2229969	ERO1LB	2	NO
ILMN_1655261	ERP27	2	NO
ILMN_2115379	ERP44	2	NO
ILMN_1665510	ERRFI1	2	NO
ILMN_1682233	ESCO1	2	NO
ILMN_2222991	ETF1	2	NO
ILMN_2222992	ETF1	2	NO
ILMN_1696028	ETNK1	2	NO
ILMN_2316778	ETNK1	2	NO
ILMN_2122103	ETS1	2	NO
ILMN_1703180	ETV3	2	NO
ILMN_2042651	EVI2B	2	NO
ILMN_1746314	EVI5	2	NO
ILMN_1747281	EVI5L	2	NO
ILMN_1789419	EXOC3	2	NO
ILMN_1742827	EXOC4	2	NO
ILMN_1708936	EXOSC3	2	NO
ILMN_1734194	EXOSC3	2	NO
ILMN_1721713	EXOSC9	2	NO
ILMN_2328029	EXT2	2	NO
ILMN_1670715	EYA2	2	NO
ILMN_1791436	EZH1	2	NO
ILMN_2342033	F11R	2	NO
ILMN_2221507	F2R	2	NO
ILMN_2041190	F2RL1	2	NO
ILMN_1707127	F2RL3	2	NO
ILMN_1701457	FAHD1	2	NO
ILMN_1786789	FAM102B	2	NO
ILMN_2151441	FAM103A1	2	NO
ILMN_1790062	FAM105B	2	NO
ILMN_1788416	FAM108C1	2	NO
ILMN_1743316	FAM109A	2	NO
ILMN_1726308	FAM10A4	2	NO
ILMN_2098437	FAM10A4	2	NO
ILMN_2080158	FAM10A7	2	NO
ILMN_2410038	FAM111A	2	NO
ILMN_1676302	FAM113A	2	NO
ILMN_1675701	FAM114A2	2	NO
ILMN_2297069	FAM115A	2	NO
ILMN_1762888	FAM119A	2	NO
ILMN_2049364	FAM119A	2	NO
ILMN_2163306	FAM120A	2	NO
ILMN_1679641	FAM120B	2	NO
ILMN_2117885	FAM122A	2	NO
ILMN_1755674	FAM12A	2	NO
ILMN_1764402	FAM12B	2	NO
ILMN_1761527	FAM131C	2	NO
ILMN_2387952	FAM134B	2	NO
ILMN_2225608	FAM135A	2	NO
ILMN_2401258	FAM13A	2	NO
ILMN_1663518	FAM153A	2	NO
ILMN_1765002	FAM153C	2	NO
ILMN_1802971	FAM160B2	2	NO
ILMN_2354269	FAM164C	2	NO
ILMN_1677122	FAM168B	2	NO
ILMN_2394438	FAM177A1	2	NO
ILMN_1778876	FAM179B	2	NO
ILMN_1795026	FAM189B	2	NO
ILMN_1789407	FAM18B2	2	NO
ILMN_1683165	FAM20C	2	NO
ILMN_1777990	FAM21B	2	NO
ILMN_2066849	FAM26F	2	NO
ILMN_1761594	FAM35A	2	NO
ILMN_1808584	FAM36A	2	NO
ILMN_2161286	FAM40B	2	NO
ILMN_1691760	FAM45A	2	NO
ILMN_1740466	FAM46A	2	NO
ILMN_1809400	FAM49B	2	NO
ILMN_1758943	FAM5C	2	NO
ILMN_1689552	FAM63A	2	NO
ILMN_1774259	FAM63B	2	NO
ILMN_1680037	FAM65A	2	NO
ILMN_2123559	FAM73A	2	NO
ILMN_2133713	FAM76A	2	NO
ILMN_1661387	FAM7A2	2	NO
ILMN_1780808	FAM7A3	2	NO
ILMN_1780298	FAM86A	2	NO
ILMN_1769532	FAM86B1	2	NO
ILMN_1807448	FAM8A1	2	NO
ILMN_1725834	FAM90A6P	2	NO
ILMN_2367428	FAM96A	2	NO
ILMN_1735453	FAM98A	2	NO
ILMN_1771870	FAM98C	2	NO
ILMN_1682724	FANCF	2	NO
ILMN_1655642	FANCI	2	NO
ILMN_1765696	FARSLB	2	NO
ILMN_1808132	FAS	2	NO
ILMN_2319077	FAS	2	NO
ILMN_2407464	FASTK	2	NO
ILMN_1733377	FASTKD5	2	NO
ILMN_2128931	FAT2	2	NO
ILMN_1719755	FBN3	2	NO
ILMN_1693438	FBXL12	2	NO
ILMN_1794187	FBXL3	2	NO
ILMN_2285112	FBXO11	2	NO
ILMN_1714428	FBXO17	2	NO
ILMN_1729430	FBXO18	2	NO
ILMN_2168992	FBXO30	2	NO
ILMN_2362293	FBXO38	2	NO
ILMN_1732182	FBXO44	2	NO
ILMN_2102257	FBXO48	2	NO
ILMN_1672843	FBXO8	2	NO
ILMN_1702928	FBXO9	2	NO
ILMN_1735655	FBXW11	2	NO
ILMN_2394576	FBXW11	2	NO
ILMN_1754279	FBXW7	2	NO
ILMN_2279367	FCAR	2	NO
ILMN_2189870	FCF1	2	NO
ILMN_2112580	FCGR3A	2	NO
ILMN_2134453	FCGR3B	2	NO
ILMN_1670322	FCHO2	2	NO
ILMN_1815734	FCHSD2	2	NO
ILMN_1665152	FCRL2	2	NO
ILMN_1691693	FCRL3	2	NO
ILMN_1741096	FDFT1	2	NO
ILMN_1804248	FDPS	2	NO
ILMN_2198812	FDX1	2	NO
ILMN_1703330	FEM1C	2	NO
ILMN_1810289	FER1L3	2	NO
ILMN_2370976	FER1L3	2	NO
ILMN_1690530	FER1L5	2	NO
ILMN_1721475	FERD3L	2	NO
ILMN_1657436	FGFR1OP2	2	NO
ILMN_1719392	FH	2	NO
ILMN_1800889	FIG4	2	NO
ILMN_2338593	FITM2	2	NO
ILMN_2150294	FKBP14	2	NO
ILMN_1702237	FKBP1A	2	NO
ILMN_2104784	FKBP3	2	NO
ILMN_1778444	FKBP5	2	NO
ILMN_2368617	FKRP	2	NO
ILMN_1814998	FKSG30	2	NO
ILMN_2357386	FKTN	2	NO
ILMN_1665738	FLI1	2	NO
ILMN_1745217	FLJ10081	2	NO
ILMN_2186877	FLJ10213	2	NO
ILMN_1793012	FLJ10803	2	NO
ILMN_1726952	FLJ12331	2	NO
ILMN_1754114	FLJ20021	2	NO
ILMN_1689046	FLJ20273	2	NO
ILMN_1658427	FLJ20297	2	NO
ILMN_1763663	FLJ20718	2	NO
ILMN_1711928	FLJ20920	2	NO
ILMN_1815366	FLJ21865	2	NO
ILMN_1716546	FLJ23754	2	NO
ILMN_2144162	FLJ25006	2	NO
ILMN_1686712	FLJ30092	2	NO
ILMN_1724966	FLJ30092	2	NO
ILMN_1812549	FLJ31568	2	NO
ILMN_1791162	FLJ31945	2	NO
ILMN_1773383	FLJ33706	2	NO
ILMN_1737878	FLJ34047	2	NO
ILMN_1763891	FLJ35258	2	NO
ILMN_1668671	FLJ35424	2	NO
ILMN_1778408	FLJ35424	2	NO
ILMN_1805011	FLJ35816	2	NO
ILMN_1786064	FLJ37673	2	NO
ILMN_1668657	FLJ38973	2	NO
ILMN_1707318	FLJ40292	2	NO
ILMN_1670805	FLJ40296	2	NO
ILMN_1746695	FLJ40330	2	NO
ILMN_2041222	FLJ40504	2	NO
ILMN_1745860	FLJ40852	2	NO
ILMN_1722632	FLJ41170	2	NO
ILMN_1795300	FLJ41603	2	NO
ILMN_1727065	FLJ42289	2	NO
ILMN_1674060	FLJ42291	2	NO
ILMN_1717726	FLJ43752	2	NO
ILMN_1763975	FLJ44005	2	NO
ILMN_2230162	FLJ44124	2	NO
ILMN_1764619	FLJ45244	2	NO
ILMN_1665778	FLJ45256	2	NO
ILMN_1695618	FLJ45300	2	NO
ILMN_1797431	FLJ45832	2	NO
ILMN_1784492	FLJ45966	2	NO
ILMN_1791596	FLJ46300	2	NO
ILMN_2194852	FLJ46309	2	NO
ILMN_1698769	FLJ46321	2	NO
ILMN_1758642	FLJ90757	2	NO
ILMN_1769615	FLRT2	2	NO
ILMN_1730491	FMNL2	2	NO
ILMN_1705111	FNDC3A	2	NO
ILMN_2362581	FNDC3A	2	NO
ILMN_1728517	FNTB	2	NO
ILMN_1751607	FOSB	2	NO
ILMN_1725175	FOSL2	2	NO
ILMN_1705201	FOXC2	2	NO
ILMN_1651437	FOXI1	2	NO
ILMN_1731648	FOXJ2	2	NO
ILMN_2310685	FOXK2	2	NO
ILMN_1727878	FPGT	2	NO
ILMN_1755405	FRAG1	2	NO
ILMN_1663948	FRMD4B	2	NO
ILMN_1727592	FRMD5	2	NO
ILMN_1754580	FRMPD1	2	NO
ILMN_1678437	FRY	2	NO
ILMN_1756721	FSCB	2	NO
ILMN_1683146	FTH1	2	NO
ILMN_1706013	FTHL11	2	NO
ILMN_2134538	FTHL11	2	NO
ILMN_1750278	FTHL12	2	NO
ILMN_2073235	FTHL12	2	NO
ILMN_1746525	FTHL2	2	NO
ILMN_2091846	FTHL2	2	NO
ILMN_2173835	FTHL3	2	NO
ILMN_1681871	FTHL7	2	NO
ILMN_2312228	FUT6	2	NO
ILMN_1693152	FUT8	2	NO
ILMN_1741422	FUT8	2	NO
ILMN_2154053	FVT1	2	NO
ILMN_2389273	FXR1	2	NO
ILMN_1781045	FXYD2	2	NO
ILMN_2235975	FXYD5	2	NO
ILMN_1796537	FYB	2	NO
ILMN_2280548	FYB	2	NO
ILMN_1670439	FYTTD1	2	NO
ILMN_1683786	FYTTD1	2	NO
ILMN_2222065	FZD1	2	NO
ILMN_1759622	G3BP2	2	NO
ILMN_2381753	G3BP2	2	NO
ILMN_1738414	G6PC	2	NO
ILMN_2394421	G6PC2	2	NO
ILMN_1781672	GAB1	2	NO
ILMN_2046315	GABARAPL2	2	NO
ILMN_2161007	GABPB2	2	NO
ILMN_1779742	GABRD	2	NO
ILMN_1651498	GADD45G	2	NO
ILMN_1751530	GADD45GIP1	2	NO
ILMN_1813775	GAK	2	NO
ILMN_1671482	GALM	2	NO
ILMN_1737949	GALNS	2	NO
ILMN_1803977	GALNT1	2	NO
ILMN_1681984	GALNT10	2	NO
ILMN_1651819	GALNT11	2	NO
ILMN_1671039	GALNT3	2	NO
ILMN_1799903	GALNTL1	2	NO
ILMN_1697760	GALT	2	NO
ILMN_1739441	GANAB	2	NO
ILMN_1343295	GAPDH	2	NO
ILMN_2038778	GAPDH	2	NO
ILMN_1671221	GAPVD1	2	NO
ILMN_1779558	GAS6	2	NO
ILMN_1784749	GAS6	2	NO
ILMN_1749866	GATA4	2	NO
ILMN_1699631	GATS	2	NO
ILMN_1778611	GBAS	2	NO
ILMN_2157544	GBF1	2	NO
ILMN_1725314	GBP3	2	NO
ILMN_1800602	GCA	2	NO
ILMN_1682206	GCC1	2	NO
ILMN_2408730	GCC2	2	NO
ILMN_1730575	GCLC	2	NO
ILMN_1734312	GCN1L1	2	NO
ILMN_1795702	GCOM1	2	NO
ILMN_1754178	GDI2	2	NO
ILMN_2106265	GDPD1	2	NO
ILMN_1741027	GEFT	2	NO
ILMN_2220187	GFPT1	2	NO
ILMN_1810716	GFRA3	2	NO
ILMN_2278908	GGA1	2	NO
ILMN_2402972	GGA3	2	NO
ILMN_1681754	GGH	2	NO
ILMN_2346856	GGPS1	2	NO
ILMN_1652604	GGT1	2	NO
ILMN_1686531	GGT1	2	NO
ILMN_1737036	GGT7	2	NO
ILMN_1786186	GGTL3	2	NO
ILMN_1815639	GIGYF1	2	NO
ILMN_1757186	GIMAP1	2	NO
ILMN_1689371	GIMAP2	2	NO
ILMN_2135272	GIMAP2	2	NO
ILMN_1748473	GIMAP4	2	NO
ILMN_2133316	GIMAP7	2	NO
ILMN_1747305	GIMAP8	2	NO
ILMN_2272708	GIYD1	2	NO
ILMN_1664993	GIYD2	2	NO
ILMN_2334531	GJB3	2	NO
ILMN_2397484	GJC1	2	NO
ILMN_1754912	GLE1	2	NO
ILMN_1738656	GLOD4	2	NO
ILMN_1680727	GLRX2	2	NO
ILMN_1727043	GLT25D1	2	NO
ILMN_1713290	GLT8D1	2	NO
ILMN_2386891	GLT8D1	2	NO
ILMN_2234310	GLTPD1	2	NO
ILMN_1782829	GLTSCR1	2	NO
ILMN_1681123	GLYBP	2	NO
ILMN_1711227	GMDS	2	NO
ILMN_1727761	GMEB1	2	NO
ILMN_1711617	GMFG	2	NO
ILMN_1720114	GMNN	2	NO
ILMN_1804476	GMPPA	2	NO
ILMN_2412927	GMPPB	2	NO
ILMN_2365595	GMPR2	2	NO
ILMN_1758906	GNA13	2	NO
ILMN_1742044	GNAI1	2	NO
ILMN_1696003	GNAI3	2	NO
ILMN_1733249	GNB4	2	NO
ILMN_2412294	GNB5	2	NO
ILMN_1729417	GNE	2	NO
ILMN_1652003	GNG10	2	NO
ILMN_1807925	GNG2	2	NO
ILMN_1693269	GNG8	2	NO
ILMN_1671237	GNGT2	2	NO
ILMN_1776297	GOLGA4	2	NO
ILMN_1713936	GOLGA6B	2	NO
ILMN_2144791	GOLGA6B	2	NO
ILMN_1747854	GOLGA8E	2	NO
ILMN_1790740	GOLGA8G	2	NO
ILMN_1747935	GOLGB1	2	NO
ILMN_1766405	GOLM1	2	NO
ILMN_1708841	GOLPH3	2	NO
ILMN_1706764	GOLPH3L	2	NO
ILMN_1767837	GOLT1B	2	NO
ILMN_1661138	GON4L	2	NO
ILMN_2388585	GOPC	2	NO
ILMN_2178855	GPAM	2	NO
ILMN_1686929	GPATCH3	2	NO
ILMN_2316386	GPBAR1	2	NO
ILMN_1662719	GPBP1L1	2	NO
ILMN_1688886	GPC5	2	NO
ILMN_2107004	GPR1	2	NO
ILMN_1811048	GPR107	2	NO
ILMN_1773059	GPR124	2	NO
ILMN_1811171	GPR132	2	NO
ILMN_1662846	GPR160	2	NO
ILMN_1660549	GPR177	2	NO
ILMN_1805973	GPR19	2	NO
ILMN_1734740	GPR65	2	NO
ILMN_2232121	GPR65	2	NO
ILMN_1811272	GPR81	2	NO
ILMN_1774528	GPRC5C	2	NO
ILMN_2052717	GRAMD1C	2	NO
ILMN_1723706	GRAMD4	2	NO
ILMN_1778143	GRAP2	2	NO
ILMN_1705210	GRASP	2	NO
ILMN_1791188	GREB1	2	NO
ILMN_2096719	GRK5	2	NO
ILMN_1670817	GRPEL1	2	NO
ILMN_1745068	GRTP1	2	NO
ILMN_2115974	GSDM1	2	NO
ILMN_2260756	GSDMB	2	NO
ILMN_1665428	GSDMD	2	NO
ILMN_1651693	GSG1	2	NO
ILMN_1808196	GSTO1	2	NO
ILMN_1661588	GSTTP2	2	NO
ILMN_2246548	GSTTP2	2	NO
ILMN_1748616	GTF2F1	2	NO
ILMN_1726693	GTF2H1	2	NO
ILMN_1680501	GTF2IRD2B	2	NO
ILMN_1723895	GTF3C5	2	NO
ILMN_1777156	GTPBP3	2	NO
ILMN_1660698	GTPBP8	2	NO
ILMN_2393243	GTPBP8	2	NO
ILMN_1771039	GTSE1	2	NO
ILMN_1780700	GUSBL1	2	NO
ILMN_1706784	H2AFV	2	NO
ILMN_1746171	H2AFY	2	NO
ILMN_2107991	HABP4	2	NO
ILMN_1712751	HADHA	2	NO
ILMN_2197846	HADHB	2	NO
ILMN_1719988	HAL	2	NO
ILMN_1700935	HAS2	2	NO
ILMN_1693905	HAT1	2	NO
ILMN_1725244	HAT1	2	NO
ILMN_2365528	HAUS8	2	NO
ILMN_1659495	HBS1L	2	NO
ILMN_2318568	HCFC1R1	2	NO
ILMN_1674297	HCFC2	2	NO
ILMN_2091123	HCG2P7	2	NO
ILMN_1678065	HCRTR2	2	NO
ILMN_1764396	HDAC4	2	NO
ILMN_1781173	HDAC9	2	NO
ILMN_1803563	HDAC9	2	NO
ILMN_1779673	HDGFL1	2	NO
ILMN_1784256	HDGFRP3	2	NO
ILMN_1702265	HDHD2	2	NO
ILMN_1666082	HEATR3	2	NO
ILMN_1791106	HEATR6	2	NO
ILMN_1755077	HEBP2	2	NO
ILMN_1770667	HECA	2	NO
ILMN_1656902	HECTD3	2	NO
ILMN_1775268	HECW2	2	NO
ILMN_1762835	HELZ	2	NO
ILMN_1770665	HERC4	2	NO
ILMN_2370160	HERC4	2	NO
ILMN_2066348	HERPUD2	2	NO
ILMN_1694268	HES6	2	NO
ILMN_1741180	HEXDC	2	NO
ILMN_1801586	HGF	2	NO
ILMN_1762712	HHEX	2	NO
ILMN_2231189	HIAT1	2	NO
ILMN_1703229	HIATL1	2	NO
ILMN_1681283	HIF1A	2	NO
ILMN_1763260	HIF1A	2	NO
ILMN_2353697	HINFP	2	NO
ILMN_2337551	HIPK3	2	NO
ILMN_1757406	HIST1H1C	2	NO
ILMN_2184602	HIST1H2AG	2	NO
ILMN_1666179	HIST2H3C	2	NO
ILMN_1779648	HIST3H2A	2	NO
ILMN_2053992	HIST4H4	2	NO
ILMN_1745447	HIVEP2	2	NO
ILMN_2156172	HK2	2	NO
ILMN_2066060	HLA-DRB6	2	NO
ILMN_2066066	HLA-DRB6	2	NO
ILMN_1765258	HLA-E	2	NO
ILMN_1762861	HLA-F	2	NO
ILMN_1656670	HLA-G	2	NO
ILMN_1798588	HLTF	2	NO
ILMN_1720059	HMBOX1	2	NO
ILMN_1677308	HMCN1	2	NO
ILMN_1651315	HMG20B	2	NO
ILMN_2231242	HMGB1	2	NO
ILMN_1809439	HMGB1L1	2	NO
ILMN_2211800	HMGB1L1	2	NO
ILMN_2219712	HMGB2	2	NO
ILMN_2058141	HMGN2	2	NO
ILMN_1811392	HMHA1	2	NO
ILMN_2384591	HN1	2	NO
ILMN_1705984	HNMT	2	NO
ILMN_2284744	HNMT	2	NO
ILMN_1696485	HNRNPAB	2	NO
ILMN_2321451	HNRNPD	2	NO
ILMN_2370135	HNRNPU	2	NO
ILMN_2220283	HNRPA1L-2	2	NO
ILMN_2369682	HNRPA2B1	2	NO
ILMN_1730572	HNRPDL	2	NO
ILMN_2101920	HNRPH1	2	NO
ILMN_1654920	HNRPH3	2	NO
ILMN_2378048	HNRPK	2	NO
ILMN_1791575	HNRPLL	2	NO
ILMN_2395728	HNRPUL1	2	NO
ILMN_2062001	HOOK3	2	NO
ILMN_1769849	HORMAD1	2	NO
ILMN_1689336	HOXA10	2	NO
ILMN_1719975	HOXC4	2	NO
ILMN_1764850	HPCAL1	2	NO
ILMN_1718537	HPS6	2	NO
ILMN_1773751	HRAS	2	NO
ILMN_2193936	HRG	2	NO
ILMN_1903077	HS.121070	2	NO
ILMN_1845076	HS.122053	2	NO
ILMN_1892495	HS.122288	2	NO
ILMN_1900275	HS.122994	2	NO
ILMN_1862521	HS.125056	2	NO
ILMN_1830634	HS.126160	2	NO
ILMN_1867014	HS.128032	2	NO
ILMN_1831098	HS.128393	2	NO
ILMN_1877912	HS.128463	2	NO
ILMN_1833964	HS.128570	2	NO
ILMN_1916313	HS.128689	2	NO
ILMN_1822220	HS.128709	2	NO
ILMN_1903159	HS.130036	2	NO
ILMN_1885475	HS.130178	2	NO
ILMN_1866314	HS.130455	2	NO
ILMN_1866491	HS.131259	2	NO
ILMN_1871155	HS.131331	2	NO
ILMN_1830031	HS.132545	2	NO
ILMN_1860354	HS.132564	2	NO
ILMN_1879480	HS.13291	2	NO
ILMN_1912287	HS.133181	2	NO
ILMN_1816384	HS.135050	2	NO
ILMN_1897741	HS.137971	2	NO
ILMN_1870529	HS.13997	2	NO
ILMN_1850115	HS.141748	2	NO
ILMN_1850613	HS.144222	2	NO
ILMN_1876151	HS.145761	2	NO
ILMN_1890063	HS.146852	2	NO
ILMN_1833876	HS.147030	2	NO
ILMN_1895417	HS.147248	2	NO
ILMN_1840283	HS.147575	2	NO
ILMN_1862939	HS.148257	2	NO
ILMN_1853193	HS.149005	2	NO
ILMN_1831907	HS.155607	2	NO
ILMN_1882482	HS.156349	2	NO
ILMN_1886750	HS.156574	2	NO
ILMN_1849430	HS.158036	2	NO
ILMN_1823533	HS.162932	2	NO
ILMN_1848815	HS.164409	2	NO
ILMN_1843101	HS.171397	2	NO
ILMN_1885006	HS.183831	2	NO
ILMN_1870747	HS.190092	2	NO
ILMN_1915222	HS.195045	2	NO
ILMN_1834323	HS.195725	2	NO
ILMN_1859446	HS.196122	2	NO
ILMN_1904054	HS.197076	2	NO
ILMN_1909542	HS.197670	2	NO
ILMN_1890902	HS.197700	2	NO
ILMN_1908840	HS.199657	2	NO
ILMN_1858321	HS.200698	2	NO
ILMN_1883267	HS.201858	2	NO
ILMN_1839439	HS.211182	2	NO
ILMN_1830483	HS.213122	2	NO
ILMN_1886412	HS.213144	2	NO
ILMN_1882018	HS.216701	2	NO
ILMN_1911721	HS.224794	2	NO
ILMN_1906541	HS.232520	2	NO
ILMN_1904661	HS.233165	2	NO
ILMN_1869897	HS.24119	2	NO
ILMN_1849342	HS.253460	2	NO
ILMN_1913336	HS.254006	2	NO
ILMN_1902112	HS.258083	2	NO
ILMN_1849418	HS.259350	2	NO
ILMN_1878305	HS.262789	2	NO
ILMN_1899638	HS.26651	2	NO
ILMN_1842533	HS.274526	2	NO
ILMN_1816410	HS.279472	2	NO
ILMN_1875138	HS.282993	2	NO
ILMN_1864422	HS.283402	2	NO
ILMN_1909183	HS.290834	2	NO
ILMN_1817545	HS.291377	2	NO
ILMN_1820267	HS.317248	2	NO
ILMN_1903851	HS.319406	2	NO
ILMN_1853116	HS.325015	2	NO
ILMN_1845778	HS.333643	2	NO
ILMN_1863574	HS.333703	2	NO
ILMN_1869781	HS.334066	2	NO
ILMN_1905310	HS.336643	2	NO
ILMN_1871361	HS.340945	2	NO
ILMN_1838830	HS.344170	2	NO
ILMN_1832208	HS.348514	2	NO
ILMN_1907705	HS.352818	2	NO
ILMN_1821915	HS.353831	2	NO
ILMN_1916390	HS.35496	2	NO
ILMN_1853818	HS.356962	2	NO
ILMN_1874569	HS.360349	2	NO
ILMN_1831834	HS.362343	2	NO
ILMN_1834802	HS.363126	2	NO
ILMN_1911415	HS.370872	2	NO
ILMN_1860638	HS.374257	2	NO
ILMN_1863233	HS.374420	2	NO
ILMN_1886092	HS.383564	2	NO
ILMN_1898518	HS.388347	2	NO
ILMN_1872456	HS.38894	2	NO
ILMN_1895164	HS.401073	2	NO
ILMN_1908220	HS.402285	2	NO
ILMN_1869087	HS.40289	2	NO
ILMN_1895853	HS.403213	2	NO
ILMN_1819494	HS.406106	2	NO
ILMN_1915616	HS.412361	2	NO
ILMN_1817228	HS.413397	2	NO
ILMN_1819783	HS.415576	2	NO
ILMN_1827517	HS.42419	2	NO
ILMN_1843591	HS.428001	2	NO
ILMN_1882569	HS.434335	2	NO
ILMN_1911115	HS.437111	2	NO
ILMN_1899760	HS.438905	2	NO
ILMN_1816713	HS.440088	2	NO
ILMN_1836550	HS.440518	2	NO
ILMN_1845757	HS.441213	2	NO
ILMN_1851451	HS.442098	2	NO
ILMN_1834842	HS.443602	2	NO
ILMN_1884069	HS.444092	2	NO
ILMN_1863979	HS.444839	2	NO
ILMN_1907756	HS.444855	2	NO
ILMN_1856861	HS.445036	2	NO
ILMN_1833009	HS.445179	2	NO
ILMN_1896967	HS.447737	2	NO
ILMN_1860196	HS.452702	2	NO
ILMN_1851487	HS.461694	2	NO
ILMN_1873925	HS.463996	2	NO
ILMN_1827966	HS.464836	2	NO
ILMN_1880425	HS.46506	2	NO
ILMN_1843387	HS.469046	2	NO
ILMN_1847308	HS.475334	2	NO
ILMN_1873893	HS.475950	2	NO
ILMN_1906110	HS.47995	2	NO
ILMN_1904282	HS.484967	2	NO
ILMN_1854833	HS.485155	2	NO
ILMN_1824665	HS.489857	2	NO
ILMN_1873967	HS.489952	2	NO
ILMN_1844919	HS.491292	2	NO
ILMN_1816244	HS.4988	2	NO
ILMN_1861916	HS.501656	2	NO
ILMN_1832123	HS.513108	2	NO
ILMN_1835080	HS.514958	2	NO
ILMN_1849670	HS.518678	2	NO
ILMN_1896284	HS.519022	2	NO
ILMN_1864204	HS.519644	2	NO
ILMN_1857413	HS.520591	2	NO
ILMN_1862270	HS.521310	2	NO
ILMN_1854170	HS.521600	2	NO
ILMN_1911012	HS.523508	2	NO
ILMN_1833831	HS.525922	2	NO
ILMN_1914851	HS.526831	2	NO
ILMN_1903049	HS.527071	2	NO
ILMN_1884026	HS.527758	2	NO
ILMN_1831151	HS.532001	2	NO
ILMN_1862217	HS.532698	2	NO
ILMN_1816342	HS.534061	2	NO
ILMN_1886493	HS.535028	2	NO
ILMN_1820244	HS.535360	2	NO
ILMN_1908989	HS.536748	2	NO
ILMN_1910126	HS.536992	2	NO
ILMN_1906239	HS.537679	2	NO
ILMN_1816870	HS.537682	2	NO
ILMN_1890521	HS.537944	2	NO
ILMN_1838891	HS.538089	2	NO
ILMN_1915698	HS.538134	2	NO
ILMN_1879488	HS.538299	2	NO
ILMN_1876842	HS.538761	2	NO
ILMN_1843303	HS.538762	2	NO
ILMN_1917257	HS.538780	2	NO
ILMN_1821883	HS.539119	2	NO
ILMN_1871883	HS.539161	2	NO
ILMN_1910316	HS.539450	2	NO
ILMN_1877226	HS.539455	2	NO
ILMN_1841069	HS.539563	2	NO
ILMN_1840469	HS.539599	2	NO
ILMN_1900888	HS.539721	2	NO
ILMN_1856238	HS.539990	2	NO
ILMN_1829030	HS.540162	2	NO
ILMN_1900276	HS.540179	2	NO
ILMN_1868410	HS.540342	2	NO
ILMN_1850734	HS.540405	2	NO
ILMN_1846547	HS.540716	2	NO
ILMN_1906966	HS.541092	2	NO
ILMN_1892765	HS.541191	2	NO
ILMN_1861090	HS.541273	2	NO
ILMN_1864782	HS.541279	2	NO
ILMN_1826609	HS.541438	2	NO
ILMN_1839229	HS.541506	2	NO
ILMN_1904243	HS.541654	2	NO
ILMN_1917316	HS.541710	2	NO
ILMN_1902635	HS.541801	2	NO
ILMN_1846537	HS.541863	2	NO
ILMN_1873090	HS.541982	2	NO
ILMN_1914263	HS.542155	2	NO
ILMN_1864360	HS.542407	2	NO
ILMN_1904400	HS.542481	2	NO
ILMN_1866319	HS.542495	2	NO
ILMN_1888546	HS.542573	2	NO
ILMN_1854361	HS.542803	2	NO
ILMN_1834241	HS.542846	2	NO
ILMN_1882881	HS.542928	2	NO
ILMN_1904980	HS.542993	2	NO
ILMN_1900347	HS.543109	2	NO
ILMN_1830367	HS.543163	2	NO
ILMN_1830728	HS.543167	2	NO
ILMN_1893667	HS.543340	2	NO
ILMN_1860095	HS.543489	2	NO
ILMN_1889447	HS.543862	2	NO
ILMN_1911501	HS.543905	2	NO
ILMN_1916352	HS.544145	2	NO
ILMN_1907268	HS.544218	2	NO
ILMN_1904682	HS.544232	2	NO
ILMN_1866840	HS.544233	2	NO
ILMN_1866706	HS.544465	2	NO
ILMN_1886127	HS.544557	2	NO
ILMN_1907700	HS.544609	2	NO
ILMN_1872419	HS.544637	2	NO
ILMN_1877996	HS.544703	2	NO
ILMN_1879800	HS.544828	2	NO
ILMN_1846630	HS.544833	2	NO
ILMN_1825179	HS.544914	2	NO
ILMN_1916404	HS.545028	2	NO
ILMN_1817048	HS.545044	2	NO
ILMN_1849148	HS.545230	2	NO
ILMN_1875380	HS.545232	2	NO
ILMN_1826771	HS.545298	2	NO
ILMN_1837152	HS.545519	2	NO
ILMN_1910676	HS.545551	2	NO
ILMN_1893344	HS.545644	2	NO
ILMN_1829412	HS.545650	2	NO
ILMN_1904240	HS.545671	2	NO
ILMN_1899673	HS.545759	2	NO
ILMN_1830484	HS.545844	2	NO
ILMN_1842039	HS.545899	2	NO
ILMN_1839190	HS.546898	2	NO
ILMN_1893053	HS.547935	2	NO
ILMN_1911994	HS.548146	2	NO
ILMN_1906933	HS.548635	2	NO
ILMN_1829253	HS.549435	2	NO
ILMN_1828140	HS.550042	2	NO
ILMN_1855107	HS.550248	2	NO
ILMN_1857793	HS.550287	2	NO
ILMN_1856818	HS.550822	2	NO
ILMN_1859207	HS.551143	2	NO
ILMN_1905072	HS.551307	2	NO
ILMN_1881052	HS.551898	2	NO
ILMN_1857118	HS.552045	2	NO
ILMN_1829064	HS.552320	2	NO
ILMN_1914340	HS.552357	2	NO
ILMN_1830833	HS.552427	2	NO
ILMN_1836570	HS.55246	2	NO
ILMN_1890741	HS.552561	2	NO
ILMN_1856081	HS.552684	2	NO
ILMN_1905482	HS.553134	2	NO
ILMN_1913284	HS.553161	2	NO
ILMN_1860911	HS.554211	2	NO
ILMN_1882485	HS.554595	2	NO
ILMN_1854030	HS.554667	2	NO
ILMN_1898682	HS.556018	2	NO
ILMN_1845108	HS.557481	2	NO
ILMN_1849420	HS.560095	2	NO
ILMN_1889942	HS.560457	2	NO
ILMN_1856179	HS.560459	2	NO
ILMN_1860540	HS.560698	2	NO
ILMN_1863919	HS.560736	2	NO
ILMN_1890829	HS.561144	2	NO
ILMN_1830259	HS.561430	2	NO
ILMN_1901023	HS.561438	2	NO
ILMN_1842262	HS.561759	2	NO
ILMN_1832876	HS.561885	2	NO
ILMN_1906842	HS.562164	2	NO
ILMN_1901419	HS.562219	2	NO
ILMN_1840036	HS.562367	2	NO
ILMN_1830601	HS.562639	2	NO
ILMN_1896071	HS.562641	2	NO
ILMN_1848166	HS.562701	2	NO
ILMN_1850243	HS.562874	2	NO
ILMN_1875984	HS.562922	2	NO
ILMN_1868513	HS.563019	2	NO
ILMN_1878191	HS.563165	2	NO
ILMN_1865043	HS.563292	2	NO
ILMN_1836766	HS.563639	2	NO
ILMN_1894900	HS.564680	2	NO
ILMN_1828160	HS.564701	2	NO
ILMN_1898692	HS.564805	2	NO
ILMN_1900657	HS.565001	2	NO
ILMN_1819043	HS.565130	2	NO
ILMN_1875833	HS.565170	2	NO
ILMN_1904701	HS.565250	2	NO
ILMN_1855592	HS.565316	2	NO
ILMN_1915498	HS.565550	2	NO
ILMN_1825842	HS.565557	2	NO
ILMN_1913241	HS.565597	2	NO
ILMN_1854015	HS.565863	2	NO
ILMN_1838000	HS.565871	2	NO
ILMN_1877816	HS.566178	2	NO
ILMN_1843974	HS.566306	2	NO
ILMN_1871612	HS.566420	2	NO
ILMN_1916616	HS.566599	2	NO
ILMN_1894882	HS.566669	2	NO
ILMN_1859614	HS.566876	2	NO
ILMN_1870062	HS.568326	2	NO
ILMN_1902027	HS.568837	2	NO
ILMN_1819608	HS.568928	2	NO
ILMN_1824192	HS.569204	2	NO
ILMN_1915098	HS.569411	2	NO
ILMN_1874519	HS.569495	2	NO
ILMN_1878670	HS.569956	2	NO
ILMN_1895917	HS.570028	2	NO
ILMN_1909895	HS.570330	2	NO
ILMN_1854201	HS.570388	2	NO
ILMN_1853705	HS.570958	2	NO
ILMN_1830913	HS.571837	2	NO
ILMN_1823809	HS.571887	2	NO
ILMN_1868058	HS.572123	2	NO
ILMN_1828111	HS.572624	2	NO
ILMN_1841620	HS.572642	2	NO
ILMN_1842228	HS.572735	2	NO
ILMN_1891413	HS.572999	2	NO
ILMN_1855809	HS.573214	2	NO
ILMN_1911964	HS.573253	2	NO
ILMN_1820053	HS.573552	2	NO
ILMN_1892573	HS.573792	2	NO
ILMN_1840311	HS.575015	2	NO
ILMN_1906482	HS.575024	2	NO
ILMN_1831826	HS.575808	2	NO
ILMN_1866952	HS.576292	2	NO
ILMN_1820879	HS.576804	2	NO
ILMN_1901947	HS.577098	2	NO
ILMN_1843068	HS.577357	2	NO
ILMN_1911171	HS.577453	2	NO
ILMN_1825186	HS.577681	2	NO
ILMN_1857995	HS.577755	2	NO
ILMN_1854580	HS.577861	2	NO
ILMN_1842010	HS.578080	2	NO
ILMN_1890421	HS.578395	2	NO
ILMN_1863899	HS.579531	2	NO
ILMN_1849206	HS.580053	2	NO
ILMN_1846128	HS.580401	2	NO
ILMN_1909197	HS.580452	2	NO
ILMN_1914770	HS.580572	2	NO
ILMN_1914874	HS.580882	2	NO
ILMN_1894470	HS.58089	2	NO
ILMN_1840742	HS.581533	2	NO
ILMN_1859885	HS.581912	2	NO
ILMN_1907620	HS.582764	2	NO
ILMN_1841432	HS.583132	2	NO
ILMN_1876064	HS.583158	2	NO
ILMN_1894412	HS.583274	2	NO
ILMN_1881472	HS.584286	2	NO
ILMN_1908135	HS.58896	2	NO
ILMN_1916224	HS.60764	2	NO
ILMN_1906158	HS.62314	2	NO
ILMN_1826914	HS.72488	2	NO
ILMN_1860753	HS.85445	2	NO
ILMN_1842320	HS.85989	2	NO
ILMN_1861392	HS.90221	2	NO
ILMN_1910185	HS.98563	2	NO
ILMN_1738237	HS1BP3	2	NO
ILMN_1738987	HS2ST1	2	NO
ILMN_1712475	HS3ST2	2	NO
ILMN_1759987	HS6ST1	2	NO
ILMN_1667030	HSBP1	2	NO
ILMN_1771921	HSCB	2	NO
ILMN_2317457	HSD11B1L	2	NO
ILMN_1675117	HSD17B11	2	NO
ILMN_1702168	HSD17B12	2	NO
ILMN_2094106	HSD17B12	2	NO
ILMN_1671661	HSD17B7	2	NO
ILMN_1760506	HSD17B7P2	2	NO
ILMN_2112755	HSDL1	2	NO
ILMN_1787843	HSDL2	2	NO
ILMN_2399827	HSF4	2	NO
ILMN_2373515	HSP90AA1	2	NO
ILMN_2231985	HSPA13	2	NO
ILMN_1789074	HSPA1A	2	NO
ILMN_1734814	HSPA4	2	NO
ILMN_2395043	HSPA4	2	NO
ILMN_1773865	HSPA5	2	NO
ILMN_1726678	HSPC047	2	NO
ILMN_2078547	HSPC268	2	NO
ILMN_1774410	HSPD1	2	NO
ILMN_2381397	HSPD1	2	NO
ILMN_2092536	HSPE1	2	NO
ILMN_1664303	HTATIP2	2	NO
ILMN_1715496	HTR2A	2	NO
ILMN_1676350	HTR4	2	NO
ILMN_1652732	HTR7	2	NO
ILMN_1747204	HTRA2	2	NO
ILMN_1706410	HUS1B	2	NO
ILMN_1668283	HYAL2	2	NO
ILMN_1675669	IBTK	2	NO
ILMN_1814787	ICA1	2	NO
ILMN_1723021	ICMT	2	NO
ILMN_2086095	ID2	2	NO
ILMN_1755075	IDI1	2	NO
ILMN_1763539	IER3IP1	2	NO
ILMN_1721833	IER5	2	NO
ILMN_2348268	IFFO1	2	NO
ILMN_1740319	IFI27L2	2	NO
ILMN_1675192	IFNA21	2	NO
ILMN_1667561	IFRD1	2	NO
ILMN_1777449	IFT74	2	NO
ILMN_2139396	IGDCC4	2	NO
ILMN_1709613	IGF1	2	NO
ILMN_1807423	IGF2BP3	2	NO
ILMN_1746085	IGFBP3	2	NO
ILMN_2344221	IGSF5	2	NO
ILMN_1701402	IKBIP	2	NO
ILMN_2211189	IKBKAP	2	NO
ILMN_1727142	IKBKB	2	NO
ILMN_2172588	IKBKB	2	NO
ILMN_1755024	IKBKE	2	NO
ILMN_2073307	IL10	2	NO
ILMN_2230892	IL10RB	2	NO
ILMN_1815890	IL12RB1	2	NO
ILMN_2290628	IL16	2	NO
ILMN_1690458	IL17RC	2	NO
ILMN_2407851	IL17RD	2	NO
ILMN_1778457	IL18	2	NO
ILMN_1725809	IL18BP	2	NO
ILMN_1804901	IL1F5	2	NO
ILMN_1686884	IL1RAP	2	NO
ILMN_1793870	IL1RAP	2	NO
ILMN_1691881	IL4R	2	NO
ILMN_2358980	ILK	2	NO
ILMN_2234515	IMAA	2	NO
ILMN_1782579	IMMT	2	NO
ILMN_1758811	IMPA1	2	NO
ILMN_1696311	IMPAD1	2	NO
ILMN_1747318	INADL	2	NO
ILMN_1698171	INCENP	2	NO
ILMN_1662243	ING1	2	NO
ILMN_2237746	ING3	2	NO
ILMN_1809141	ING4	2	NO
ILMN_1655283	INPP4A	2	NO
ILMN_1810116	INPP5B	2	NO
ILMN_1728426	INPPL1	2	NO
ILMN_1686989	INSIG1	2	NO
ILMN_2317463	INTS1	2	NO
ILMN_1725169	INTS12	2	NO
ILMN_1686553	INTS2	2	NO
ILMN_1796968	INTS5	2	NO
ILMN_1759084	INTS8	2	NO
ILMN_1789106	IPP	2	NO
ILMN_1654598	IQCA1	2	NO
ILMN_1802377	IQCG	2	NO
ILMN_1803819	IQGAP1	2	NO
ILMN_2228538	IRAK1BP1	2	NO
ILMN_2090607	IRF2	2	NO
ILMN_1751171	IRF2BP1	2	NO
ILMN_1671005	IRF2BP2	2	NO
ILMN_1754507	IRF4	2	NO
ILMN_1670576	IRF5	2	NO
ILMN_2312606	IRF5	2	NO
ILMN_2219556	ISCA1	2	NO
ILMN_2090397	ISG20L2	2	NO
ILMN_1764861	ISOC1	2	NO
ILMN_2267488	ITGA6	2	NO
ILMN_2359287	ITGA6	2	NO
ILMN_1683927	ITGAE	2	NO
ILMN_1726175	ITGAX	2	NO
ILMN_1690099	ITGB1BP1	2	NO
ILMN_1793695	ITIH5	2	NO
ILMN_2235707	ITIH5	2	NO
ILMN_1672741	ITSN1	2	NO
ILMN_1717877	IVNS1ABP	2	NO
ILMN_2397750	IVNS1ABP	2	NO
ILMN_1702320	JAKMIP2	2	NO
ILMN_1682727	JAZF1	2	NO
ILMN_1722532	JMJD1A	2	NO
ILMN_1764970	JMJD1C	2	NO
[truncated: 9,724 more rows]
