# Supplementary material for: An interaction map of circulating metabolites, immune gene networks, and their genetic regulation
Source: Genome Biol. 2017 Aug 1;18:146. doi: 10.1186/s13059-017-1279-y (PMC5540552; doi:10.1186/s13059-017-1279-y)
Supplement: Supplementary file 5 — Module pathway enrichments (XLSX 124 kb) [file 13059_2017_1279_MOESM5_ESM.xlsx]

## Sheet: GIMA
General Immune Module A (GIMA)
Gorilla									REVIGO
GO Term ID	Description	P.value	FDR.q.value	Enrichment	N	B	n	b	FrequencyInDb	Uniqueness	Dispensability	Representative GO Term	Genes
GO:0002376	immune system process	1.67e-16	2.38e-12	2.21	17519	1857	482	113	0.2935	0.994	0	immune system process	ADAM8, ADAR, ADM, AGO4, AKIRIN2, AMICA1, AP1G1, APBB1IP, AQP9, BCL3, BCL6, C1RL, C5AR1, CAMK2G, CD300A, CD300LB, CD47, CD97, CEACAM1, CEBPB, CLEC4E, CREBBP, CRK, CSF3R, CXCL16, CXCR1, ELMO1, EMR2, FCGR3B, FES, FGR, FUT7, GAB2, GPR97, GRB2, HCK, HIST1H2BK, HSH2D, ICAM3, IFITM2, IFNAR1, IL17RA, IL1B, IL1R2, IL1RN, IL4R, IMPDH1, ITGA5, ITGAX, ITGB2, KDM6B, LAT2, LILRA5, LILRB2, LILRB3, LTBR, LYN, MA…
GO:0006952	defense response	2.96e-13	2.11e-09	2.25	17519	1420	482	88	0.031	0.864	0	defense response	ADAM8, ADAR, ADM, AGO4, AKIRIN2, BCL3, BCL6, C1RL, C5AR1, CAMK1D, CAMK2G, CD300LB, CD97, CEBPB, CLEC4E, CREBBP, CRK, CSF3R, CXCR1, ELMO1, EMR2, FBXL20, FES, FGR, GAB2, GRB2, HCK, HIST1H2BK, HNRNPK, ICAM3, IFITM2, IFNAR1, IL17RA, IL1B, IL1RN, IL4R, ITGB2, KDM6B, LAT2, LILRA5, LILRB2, LILRB3, LTBR, LYN, MAPK1, MAPK3, MICU1, MMP25, MSRB1, MX2, MYD88, MYO1F, NDST1, NLRC4, NLRP3, NLRX1, NOTCH1, PADI4,…
GO:0031347	regulation of defense response	6.79e-08	5.09e-05	2.28	17519	782	482	49	0.0112	0.763	0.768	defense response	ABR, ADAM8, ADAR, ALPK1, AP1G1, BCL6, CD47, CDK19, CLEC4E, CREBBP, ELMO1, FCGR3B, FGR, FLOT1, HCK, ICAM3, IER3, IFNAR1, IL17RA, IL1B, ITGB2, LYN, MAPK1, MAPK3, MYD88, MYO1F, NLRC4, NLRP12, NLRP3, NLRX1, OSM, PAK1, PGLYRP1, PRKCD, PYCARD, RAF1, RELB, RPS6KA1, SBNO2, SEC14L1, TLR5, TLR6, TNFRSF1A, TRAFD1, TREM1, TYK2, VAV1, YIPF1, ZYX
GO:0050727	regulation of inflammatory response	0.000118	0.0118	2.57	17519	283	482	20	0.006	0.702	0.872	defense response	ABR, ADAM8, BCL6, CD47, CDK19, HCK, IER3, IL17RA, IL1B, LYN, MYD88, NLRP12, NLRP3, NLRX1, OSM, PGLYRP1, PRKCD, SBNO2, TNFRSF1A, ZYX
GO:0031349	positive regulation of defense response	2.57e-06	0.000778	2.62	17519	403	482	29	0.0063	0.746	0.867	defense response	ADAM8, AP1G1, CD47, CDK19, CLEC4E, CREBBP, HCK, ICAM3, IL17RA, IL1B, ITGB2, LYN, MAPK1, MAPK3, MYD88, NLRC4, NLRP12, OSM, PAK1, PGLYRP1, PRKCD, PYCARD, RAF1, RELB, RPS6KA1, TLR5, TLR6, TNFRSF1A, VAV1
GO:0045088	regulation of innate immune response	6.37e-08	5.04e-05	2.92	17519	398	482	32	0.0057	0.719	0.798	defense response	ADAM8, ADAR, AP1G1, CLEC4E, CREBBP, FGR, FLOT1, HCK, ICAM3, IFNAR1, IL1B, ITGB2, LYN, MAPK1, MAPK3, MYD88, MYO1F, NLRC4, NLRX1, PAK1, PGLYRP1, PRKCD, PYCARD, RAF1, RELB, RPS6KA1, SEC14L1, TLR5, TLR6, TRAFD1, TYK2, VAV1
GO:0045087	innate immune response	3.68e-07	0.000175	2.11	17519	877	482	51	0.0157	0.782	0.798	defense response	ADAR, AGO4, AKIRIN2, C1RL, CAMK2G, CD300LB, CLEC4E, CREBBP, CRK, ELMO1, FES, FGR, GAB2, GRB2, HCK, HIST1H2BK, ICAM3, IL1B, ITGB2, LAT2, LILRA5, LYN, MAPK1, MAPK3, MSRB1, MYD88, NLRC4, NLRP3, NLRX1, PADI4, PAK1, PGLYRP1, PIK3CD, PRKCD, PYCARD, RAF1, RELB, RNF19B, RPS6KA1, SEC14L1, SIRPB1, TLR5, TLR6, TREM1, TRIM21, TRIM25, TRIM27, TRIM8, TYK2, TYROBP, VAV1
GO:0007596	blood coagulation	2.95e-05	0.00442	2.26	17519	482	482	30	0.0091	0.757	0.562	defense response	ACTN1, AMICA1, APBB1IP, CAP1, CD47, CEACAM1, CRK, ENTPD1, F5, FGR, GRB2, H3F3A, ITGA5, ITGAX, ITGB2, LYN, MAPK1, MAPK3, P2RX1, PHF21A, PLAUR, PRKCD, RAF1, RHOG, SELL, SH2B2, SIRPA, SLC16A3, TREM1, VAV1
GO:0007599	hemostasis	3.57e-05	0.00499	2.24	17519	487	482	30	0.0092	0.837	0.918	defense response	ACTN1, AMICA1, APBB1IP, CAP1, CD47, CEACAM1, CRK, ENTPD1, F5, FGR, GRB2, H3F3A, ITGA5, ITGAX, ITGB2, LYN, MAPK1, MAPK3, P2RX1, PHF21A, PLAUR, PRKCD, RAF1, RHOG, SELL, SH2B2, SIRPA, SLC16A3, TREM1, VAV1
GO:1903034	regulation of response to wounding	0.000282	0.0236	2.2	17519	397	482	24	0.0082	0.774	0.83	defense response	ABR, ADAM8, BCL6, CD47, CDK19, GSN, HCK, IER3, IL17RA, IL1B, LYN, MYD88, NDEL1, NLRP12, NLRP3, NLRX1, OSM, PGLYRP1, PLAUR, PRKCD, SBNO2, TNFRSF1A, USF1, ZYX
GO:0006954	inflammatory response	4.88e-08	4.34e-05	2.84	17519	435	482	34	0.0138	0.856	0.592	defense response	ADAM8, BCL6, C5AR1, CAMK1D, CD97, CEBPB, CXCR1, EMR2, HCK, HNRNPK, IL1B, IL1RN, ITGB2, KDM6B, LTBR, MMP25, MYD88, NDST1, NLRC4, NLRP3, NOTCH1, PIK3CD, PROK2, PTAFR, PYCARD, RELB, RXRA, SLC11A1, STAT3, TLR5, TLR6, TNFRSF10B, TNFRSF10C, TNFRSF1A
GO:0080135	regulation of cellular response to stress	0.000165	0.0159	1.95	17519	633	482	34	0.0076	0.688	0.823	defense response	ATP6V0A1, BCL6, CAMK2G, CREBBP, DNAJB6, DVL3, HNRNPK, IER3, IL1B, LTBR, LYN, MAP3K11, MAP3K3, MAP4K4, MAPK1, MAPK3, MTMR3, NACC2, NDEL1, NUP88, OS9, PAK1, PRKCD, PYCARD, RAB7A, RALB, SH3GLB1, SOD2, TBC1D14, THOC5, TLR6, TSPO, ULK1, ZMYND11
GO:0080134	regulation of response to stress	3.45e-08	3.78e-05	1.91	17519	1426	482	75	0.0196	0.777	0.62	defense response	ABR, ADAM8, ADAR, ALPK1, AP1G1, ATP6V0A1, BCL6, CAMK2G, CD47, CDK19, CLEC4E, CREBBP, DNAJB6, DVL3, ELMO1, FCGR3B, FGR, FLOT1, GSN, HCK, HNRNPK, ICAM3, IER3, IFNAR1, IL17RA, IL1B, ITGB2, LTBR, LYN, MAP3K11, MAP3K3, MAP4K4, MAPK1, MAPK3, MTMR3, MYD88, MYO1F, NACC2, NDEL1, NLRC4, NLRP12, NLRP3, NLRX1, NUP88, OS9, OSM, PAK1, PGLYRP1, PLAUR, PRKCD, PYCARD, RAB7A, RAF1, RALB, RELB, RPS6KA1, SBNO2, SEC1…
GO:0022610	biological adhesion	1.84e-05	0.0032	1.84	17519	1006	482	51	0.0283	0.992	0	biological adhesion	ADAM8, AMICA1, APBB1IP, BCL3, C10orf54, CD300A, CD47, CD97, CEACAM1, CEBPB, CLDN9, CLEC4E, CREBBP, CSF3R, DGCR2, DNAJB6, EMR2, ENTPD1, FES, FLOT2, FUT7, HCK, HSH2D, ICAM3, IFNAR1, IL1B, ITGA5, ITGAX, ITGB2, LILRB2, MYBPC3, NCSTN, NEDD9, NINJ1, PARVG, PIK3CD, RELB, S1PR1, SELL, SEMA4A, SEMA4D, SIGLEC5, SIGLEC9, SIRPA, SLC11A1, STK10, TNFSF14, TREML2, VAV1, VMP1, ZYX
GO:0040011	locomotion	1.49e-06	0.000492	1.98	17519	971	482	53	0.0329	0.992	0	locomotion	ADAM8, AMICA1, ANKS1A, ANPEP, C5AR1, CAP1, CD47, CEACAM1, CSF3R, CXCL16, CXCR1, ELMO1, EMR2, FES, FPR1, FUT7, GAB2, GRB2, HCK, IL17RA, IL1B, ITGA5, ITGAX, ITGB2, LYN, MAPK1, MARK2, MMP9, NDEL1, NLRP12, NOTCH1, PAK1, PIK3CD, PLAUR, PRKCD, PROK2, PTAFR, PTP4A3, RERE, RHOG, S1PR1, SELL, SEMA4A, SEMA4B, SEMA4D, SIRPA, SLC16A3, SLC26A8, TREM1, TSPO, TYK2, VAV1, VPS18
GO:0044093	positive regulation of molecular function	6.9e-08	4.92e-05	1.78	17519	1753	482	86	0.0385	0.855	0	positive regulation of molecular function	ABR, ADAM8, AKIRIN2, ALOX5AP, APH1B, ARAP1, ARAP3, ARHGAP25, ARHGAP26, ARHGAP9, ASAP1, C5AR1, CAMK1D, CAMK2G, CAP1, CD300A, CDC42EP2, CDC42EP4, CRK, CYTH4, DENND3, DENND5A, DNAJB6, DOCK5, DVL3, FGR, FLOT1, FPR1, GRB2, GSN, IL1B, IQSEC1, ITGB2, LPAR2, LYN, MAP3K11, MAP3K3, MAPK1, MAPK3, MARK2, MMP9, MYBPC3, NCF4, NCSTN, NDEL1, NLRC4, NLRP12, NLRP3, P2RX1, PAK1, PLAUR, PLCB2, PLEKHG3, PPM1F, PRKCD,…
GO:0050790	regulation of catalytic activity	0.000189	0.0175	1.44	17519	2268	482	90	0.0526	0.818	0.841	positive regulation of molecular function	ABR, ADAM8, ADAR, AKIRIN2, ALOX5AP, APH1B, ARAP1, ARAP3, ARHGAP25, ARHGAP26, ARHGAP9, ASAP1, BCL6, C5AR1, CAMK2G, CAP1, CD300A, CDC42EP2, CDC42EP4, CRK, CYTH4, DENND3, DENND5A, DNAJB6, DOCK5, DVL3, EGLN1, FGR, FPR1, GRB2, GSN, IL1B, IQSEC1, LPAR2, LYN, MAP3K11, MAP3K3, MAPK1, MAPK3, MARK2, MIDN, MMP9, MVP, MYBPC3, NCF4, NCSTN, NDEL1, NLRC4, NLRP12, NLRP3, NOTCH1, NSFL1C, P2RX1, P2RY13, PAK1, PLAU…
GO:0051336	regulation of hydrolase activity	6.06e-05	0.00702	1.7	17519	1221	482	57	0.0307	0.828	0.811	positive regulation of molecular function	ABR, AKIRIN2, ARAP1, ARAP3, ARHGAP25, ARHGAP26, ARHGAP9, ASAP1, BCL6, C5AR1, CD300A, CDC42EP2, CDC42EP4, CRK, CYTH4, DENND3, DENND5A, DNAJB6, DOCK5, DVL3, EGLN1, GSN, IQSEC1, LPAR2, MMP9, MYBPC3, NDEL1, NLRC4, NLRP12, NLRP3, P2RX1, PLAUR, PLCB2, PLEKHG3, PPM1F, PRKCD, PTAFR, PYCARD, RAF1, RGL2, RGL4, RGS14, RHOG, RIN3, RPS6KA1, S1PR1, SEMA4D, SIPA1L2, SMAP2, SORL1, TBC1D14, TIMP2, TNFRSF10B, TNFS…
GO:0043085	positive regulation of catalytic activity	4.55e-07	0.00018	1.8	17519	1493	482	74	0.0335	0.824	0.784	positive regulation of molecular function	ABR, ADAM8, AKIRIN2, ALOX5AP, APH1B, ARAP1, ARAP3, ARHGAP25, ARHGAP26, ARHGAP9, ASAP1, C5AR1, CAMK2G, CAP1, CD300A, CDC42EP2, CDC42EP4, CRK, CYTH4, DENND3, DENND5A, DNAJB6, DOCK5, DVL3, FGR, FPR1, GRB2, GSN, IL1B, IQSEC1, LPAR2, LYN, MAP3K11, MAP3K3, MAPK1, MAPK3, MARK2, MYBPC3, NCF4, NCSTN, NDEL1, NLRC4, NLRP12, NLRP3, P2RX1, PAK1, PLCB2, PLEKHG3, PPM1F, PRKCD, PROK2, PTAFR, PYCARD, RAF1, RALB, …
GO:0043087	regulation of GTPase activity	7.51e-05	0.0083	2.12	17519	532	482	31	0.018	0.715	0.974	positive regulation of molecular function	ABR, ARAP1, ARAP3, ARHGAP25, ARHGAP26, ARHGAP9, ASAP1, BCL6, CDC42EP2, CDC42EP4, CRK, CYTH4, DENND3, DENND5A, DOCK5, DVL3, IQSEC1, NDEL1, PLEKHG3, RGL2, RGL4, RGS14, RHOG, RIN3, S1PR1, SEMA4D, SIPA1L2, SMAP2, TBC1D14, VAV1, VPS9D1
GO:0051345	positive regulation of hydrolase activity	2.62e-06	0.000777	2.07	17519	809	482	46	0.0228	0.83	0.873	positive regulation of molecular function	ABR, AKIRIN2, ARAP1, ARAP3, ARHGAP25, ARHGAP26, ARHGAP9, ASAP1, C5AR1, CD300A, CDC42EP2, CDC42EP4, CYTH4, DENND3, DENND5A, DNAJB6, DOCK5, DVL3, GSN, IQSEC1, LPAR2, MYBPC3, NDEL1, NLRC4, NLRP12, NLRP3, P2RX1, PLCB2, PLEKHG3, PPM1F, PRKCD, PTAFR, PYCARD, RGL2, RGL4, RGS14, RHOG, RIN3, S1PR1, SEMA4D, SIPA1L2, SMAP2, TBC1D14, TNFRSF10B, VAV1, VPS9D1
GO:0043547	positive regulation of GTPase activity	7.59e-05	0.00826	2.18	17519	483	482	29	0.0172	0.716	0.84	positive regulation of molecular function	ABR, ARAP1, ARAP3, ARHGAP25, ARHGAP26, ARHGAP9, ASAP1, CDC42EP2, CDC42EP4, CYTH4, DENND3, DENND5A, DOCK5, DVL3, IQSEC1, NDEL1, PLEKHG3, RGL2, RGL4, RGS14, RHOG, RIN3, S1PR1, SEMA4D, SIPA1L2, SMAP2, TBC1D14, VAV1, VPS9D1
GO:0044699	single-organism process	0.000192	0.0176	1.12	17519	11009	482	340	0.7166	0.998	0	single-organism process	ABCC5, ABCG1, ABHD4, ABR, ACOX1, ACSS2, ACTN1, ADAM19, ADAM8, ADAR, ADM, AGO4, AHCTF1, AKIRIN2, ALOX5AP, ALPK1, ALPL, AMICA1, ANKS1A, ANPEP, AP1G1, APBB1IP, APH1B, APOBR, AQP9, ARAP1, ARHGAP26, ASAP1, ASF1B, ATF6, ATG2A, ATP6V0A1, ATP6V0B, ATP6V0D1, ATP6V1B2, B4GALT5, B9D2, BANP, BASP1, BCKDK, BCL3, BCL6, C10orf54, C1RL, C5AR1, CA4, CAMK2G, CAP1, CD47, CD97, CDA, CDC42EP2, CDC42EP4, CEACAM1, CEBP…
GO:0050900	leukocyte migration	1.22e-09	2.17e-06	3.96	17519	248	482	27	0.0051	0.713	0	leukocyte migration	ADAM8, AMICA1, C5AR1, CD47, CEACAM1, CSF3R, CXCL16, CXCR1, EMR2, FUT7, GRB2, HCK, IL17RA, IL1B, ITGA5, ITGAX, ITGB2, LYN, MMP9, NLRP12, PIK3CD, S1PR1, SELL, SIRPA, SLC16A3, TREM1, VAV1
GO:0051272	positive regulation of cellular component movement	2.68e-05	0.00415	2.4	17519	409	482	27	0.0062	0.63	0.665	leukocyte migration	ADAM8, BCL6, C5AR1, CAMK1D, CXCL16, DAPK2, DOCK5, FGR, GLIPR2, IL1B, ITGA5, LYN, MAPK1, MMP9, MYADM, MYO1F, NOTCH1, PAK1, PIK3CD, PPM1F, PTAFR, PYCARD, S1PR1, SEMA4A, SEMA4B, SEMA4D, TNFSF14
GO:0051270	regulation of cellular component movement	4.14e-06	0.00114	2.09	17519	747	482	43	0.0129	0.659	0.652	leukocyte migration	ABHD2, ABR, ACTN1, ADAM8, ARAP1, ARAP3, BCL6, C5AR1, CAMK1D, CD300A, CXCL16, DAPK2, DOCK5, FES, FGR, GLIPR2, GPR97, GSN, IL1B, ITGA5, KCNJ2, LYN, MAPK1, MMP9, MYADM, MYBPC3, MYO1F, NOTCH1, PAK1, PIK3CD, PPM1F, PTAFR, PYCARD, RAF1, S1PR1, SEMA4A, SEMA4B, SEMA4D, SORL1, STAT3, STK10, TNFSF14, TRIB1
GO:0002522	leukocyte migration involved in immune response	0.000755	0.0478	36.35	17519	2	482	2	0	0.774	0.582	leukocyte migration	FUT7, HCK
GO:0072672	neutrophil extravasation	8.11e-05	0.00862	27.26	17519	4	482	3	0.0001	0.775	0.625	leukocyte migration	AMICA1, PIK3CD, TREM1
GO:0045123	cellular extravasation	3.63e-05	0.00497	18.17	17519	8	482	4	0.0006	0.742	0.577	leukocyte migration	AMICA1, ITGB2, PIK3CD, TREM1
GO:2000416	regulation of eosinophil migration	0.000389	0.0296	18.17	17519	6	482	3	0.0001	0.705	0.605	leukocyte migration	ADAM8, CD300A, DAPK2
GO:0060341	regulation of cellular localization	0.000534	0.0368	1.58	17519	1240	482	54	0.0208	0.677	0.731	leukocyte migration	ABR, ADAM8, AP1G1, BCL3, CD300A, CHMP2A, CLEC4E, DVL3, FES, FGR, GAB2, GSN, HCLS1, HNRNPK, IER3, IFNAR1, IL17RA, IL1B, IL4R, ITGAX, LITAF, LYN, MAPK1, MAPK3, MIDN, MX2, MYBPC3, NDEL1, NLRP12, NLRP3, NOTCH1, OS9, OSM, PRKCD, PTAFR, PYCARD, RAB11FIP1, RAB3D, RAB7A, RALB, RASSF5, RBCK1, RHOG, RNF31, SH3GLB1, SORL1, STX3, TLR5, TLR6, TNFSF14, TP53INP2, TRIM27, TRIM8, WLS
GO:0051179	localization	0.000165	0.016	1.31	17519	3963	482	143	0.1893	0.993	0	localization	ABCC5, ABCG1, ABHD4, ACTN1, ADAR, ADM, AHCTF1, ANTXR2, AP1G1, APOBR, AQP9, ARAP3, ATG16L2, ATP6V0A1, ATP6V0B, ATP6V0D1, ATP6V1B2, BANP, BCL3, BCL6, CA4, CAMK2G, CAP1, CHMP2A, CSNK1D, CXCL16, CXCR1, DENND3, DENND5A, DGAT1, DIRC2, DNAJB6, F5, FLOT1, FLOT2, GRB2, GSN, HCK, IGF2R, IL1B, IL1RN, ITGB2, KCNJ15, KCNJ2, KIF1B, KLHL21, LAPTM5, LASP1, LAT2, LYN, MAPK1, MAPK3, MARK2, MICU1, MLX, MON1B, MTX1,…
GO:0051704	multi-organism process	5.88e-07	0.000215	1.86	17519	1311	482	67	0.0443	0.992	0	multi-organism process	ADAR, ADM, ANPEP, AP1G1, ATG16L2, BCL3, C5AR1, CD47, CEBPB, CHMP2A, CLDN9, CLEC4E, CREBBP, ELMO1, FGR, GRB2, HCK, HIST1H2BK, HNRNPK, IER3, IFITM2, IFNAR1, IL17RA, IL1B, IL4R, ITGA5, LTBR, LYN, MAPK1, MAPK3, MX2, MYD88, MYO1F, NCOA1, NLRC4, NLRP3, NLRX1, NUP88, P2RX1, PGLYRP1, PHF21A, PIK3CD, PRKCD, PTAFR, PYCARD, RAB43, RAB7A, RARA, RBCK1, RTN3, RXRA, SLC11A1, SLC19A1, SP1, STAT3, THOC5, TLR5, TL…
GO:0065007	biological regulation	0.000287	0.0238	1.12	17519	10784	482	333	0.5122	0.996	0	biological regulation	ABCG1, ABHD2, ABHD4, ABR, ACOX1, ACTN1, ADAM8, ADAR, ADM, AGO4, AGTRAP, AHCTF1, AKIRIN2, ALOX5AP, ALPK1, AMICA1, ANKS1A, ANPEP, AP1G1, APBB1IP, APH1B, AQP9, ARAP1, ARAP3, ARHGAP25, ARHGAP26, ARHGAP9, ARID3A, ARID3B, ASAP1, ASF1B, ATF6, ATP6V0A1, ATP6V0B, ATP6V0D1, ATP6V1B2, B9D2, BANP, BASP1, BCL3, BCL6, C10orf54, C1RL, C5AR1, CAMK1D, CAMK2G, CANT1, CAP1, CAPN15, CBL, CD300A, CD300LB, CD47, CD97,…
GO:0007159	leukocyte cell-cell adhesion	6.12e-06	0.00136	3.05	17519	250	482	21	0.0011	0.889	0.016	leukocyte cell-cell adhesion	AMICA1, APBB1IP, BCL3, CEBPB, CLEC4E, FUT7, HSH2D, IFNAR1, IL1B, ITGA5, ITGB2, NCSTN, PIK3CD, RELB, SEMA4A, SEMA4D, SLC11A1, STK10, TNFSF14, TREML2, VAV1
GO:0016337	single organismal cell-cell adhesion	2.44e-05	0.00399	2.37	17519	430	482	28	0.0068	0.876	0.816	leukocyte cell-cell adhesion	ADAM8, AMICA1, APBB1IP, BCL3, C10orf54, CEBPB, CLEC4E, DNAJB6, FUT7, HSH2D, ICAM3, IFNAR1, IL1B, ITGA5, ITGAX, ITGB2, LILRB2, NCSTN, PIK3CD, RELB, SEMA4A, SEMA4D, SLC11A1, STK10, TNFSF14, TREML2, VAV1, VMP1
GO:0098609	cell-cell adhesion	0.000684	0.0441	1.87	17519	604	482	31	0.0059	0.913	0.796	leukocyte cell-cell adhesion	ADAM8, AMICA1, APBB1IP, BCL3, C10orf54, CEACAM1, CEBPB, CLDN9, CLEC4E, CREBBP, DNAJB6, FUT7, HSH2D, ICAM3, IFNAR1, IL1B, ITGA5, ITGAX, ITGB2, LILRB2, NCSTN, PIK3CD, RELB, SEMA4A, SEMA4D, SLC11A1, STK10, TNFSF14, TREML2, VAV1, VMP1
GO:0007155	cell adhesion	1.66e-05	0.00292	1.85	17519	1002	482	51	0.0282	0.903	0.665	leukocyte cell-cell adhesion	ADAM8, AMICA1, APBB1IP, BCL3, C10orf54, CD300A, CD47, CD97, CEACAM1, CEBPB, CLDN9, CLEC4E, CREBBP, CSF3R, DGCR2, DNAJB6, EMR2, ENTPD1, FES, FLOT2, FUT7, HCK, HSH2D, ICAM3, IFNAR1, IL1B, ITGA5, ITGAX, ITGB2, LILRB2, MYBPC3, NCSTN, NEDD9, NINJ1, PARVG, PIK3CD, RELB, S1PR1, SELL, SEMA4A, SEMA4D, SIGLEC5, SIGLEC9, SIRPA, SLC11A1, STK10, TNFSF14, TREML2, VAV1, VMP1, ZYX
GO:0098602	single organism cell adhesion	5.67e-05	0.00684	2.26	17519	451	482	28	0.0077	0.894	0.822	leukocyte cell-cell adhesion	ADAM8, AMICA1, APBB1IP, BCL3, C10orf54, CEBPB, CLEC4E, DNAJB6, FUT7, HSH2D, ICAM3, IFNAR1, IL1B, ITGA5, ITGAX, ITGB2, LILRB2, NCSTN, PIK3CD, RELB, SEMA4A, SEMA4D, SLC11A1, STK10, TNFSF14, TREML2, VAV1, VMP1
GO:0070489	T cell aggregation	0.00024	0.0206	2.77	17519	210	482	16	0	0.903	0.838	leukocyte cell-cell adhesion	AMICA1, APBB1IP, BCL3, CEBPB, CLEC4E, FUT7, HSH2D, IFNAR1, NCSTN, PIK3CD, RELB, SEMA4A, SLC11A1, TNFSF14, TREML2, VAV1
GO:0071593	lymphocyte aggregation	8.29e-05	0.00875	2.91	17519	212	482	17	0	0.898	0.707	leukocyte cell-cell adhesion	AMICA1, APBB1IP, BCL3, CEBPB, CLEC4E, FUT7, HSH2D, IFNAR1, NCSTN, PIK3CD, RELB, SEMA4A, SLC11A1, STK10, TNFSF14, TREML2, VAV1
GO:0070486	leukocyte aggregation	9.98e-06	0.00192	3.17	17519	218	482	19	0.0001	0.894	0.623	leukocyte cell-cell adhesion	AMICA1, APBB1IP, BCL3, CEBPB, CLEC4E, FUT7, HSH2D, IFNAR1, IL1B, NCSTN, PIK3CD, RELB, SEMA4A, SEMA4D, SLC11A1, STK10, TNFSF14, TREML2, VAV1
GO:0034109	homotypic cell-cell adhesion	0.000167	0.0159	2.58	17519	268	482	19	0.0015	0.887	0.838	leukocyte cell-cell adhesion	AMICA1, APBB1IP, BCL3, CEBPB, CLEC4E, FUT7, HSH2D, IFNAR1, IL1B, NCSTN, PIK3CD, RELB, SEMA4A, SEMA4D, SLC11A1, STK10, TNFSF14, TREML2, VAV1
GO:0034110	regulation of homotypic cell-cell adhesion	0.000116	0.0117	2.5	17519	305	482	21	0.0004	0.771	0.771	leukocyte cell-cell adhesion	ADAM8, BCL6, C10orf54, CD300A, CD47, CEBPB, FLOT2, GRB2, GSN, HLX, IL1B, IL4R, LILRB2, LYN, NLRP3, PAK1, PRKCD, PYCARD, RARA, TNFSF14, VAV1
GO:0034112	positive regulation of homotypic cell-cell adhesion	0.000514	0.0365	2.69	17519	203	482	15	0.0001	0.752	0.775	leukocyte cell-cell adhesion	ADAM8, CD47, FLOT2, GRB2, HLX, IL1B, IL4R, LILRB2, LYN, NLRP3, PAK1, PYCARD, RARA, TNFSF14, VAV1
GO:0030155	regulation of cell adhesion	2.9e-05	0.0044	2.08	17519	629	482	36	0.0075	0.746	0.819	leukocyte cell-cell adhesion	ADAM8, APBB1IP, BCL6, C10orf54, CD300A, CD47, CEBPB, FES, FLOT1, FLOT2, GRB2, GSN, HLX, IL1B, IL1RN, IL4R, ITGA5, LILRB2, LYN, MYADM, MYO1F, NINJ1, NLRP3, NOTCH1, PAK1, PPM1F, PRKCD, PTAFR, PYCARD, RARA, S1PR1, SEMA4D, STX3, TNFSF14, TRIOBP, VAV1
GO:0022409	positive regulation of cell-cell adhesion	0.000349	0.0274	2.59	17519	239	482	17	0.0008	0.725	0.854	leukocyte cell-cell adhesion	ADAM8, CD47, FLOT1, FLOT2, GRB2, HLX, IL1B, IL4R, LILRB2, LYN, NLRP3, PAK1, PTAFR, PYCARD, RARA, TNFSF14, VAV1
GO:0022407	regulation of cell-cell adhesion	5.85e-05	0.00694	2.38	17519	381	482	25	0.0016	0.757	0.846	leukocyte cell-cell adhesion	ADAM8, BCL6, C10orf54, CD300A, CD47, CEBPB, FLOT1, FLOT2, GRB2, GSN, HLX, IL1B, IL1RN, IL4R, LILRB2, LYN, MYADM, NLRP3, PAK1, PRKCD, PTAFR, PYCARD, RARA, TNFSF14, VAV1
GO:0045785	positive regulation of cell adhesion	0.000111	0.0113	2.34	17519	373	482	24	0.0042	0.704	0.766	leukocyte cell-cell adhesion	ADAM8, APBB1IP, CD47, FLOT1, FLOT2, GRB2, HLX, IL1B, IL4R, ITGA5, LILRB2, LYN, MYADM, NINJ1, NLRP3, PAK1, PPM1F, PTAFR, PYCARD, RARA, STX3, TNFSF14, TRIOBP, VAV1
GO:1903039	positive regulation of leukocyte cell-cell adhesion	0.000182	0.0172	2.84	17519	205	482	16	0	0.774	0.692	leukocyte cell-cell adhesion	ADAM8, CD47, FLOT2, GRB2, HLX, IL1B, IL4R, LILRB2, LYN, NLRP3, PAK1, PTAFR, PYCARD, RARA, TNFSF14, VAV1
GO:1903037	regulation of leukocyte cell-cell adhesion	7.59e-05	0.00832	2.58	17519	296	482	21	0.0001	0.791	0.739	leukocyte cell-cell adhesion	ADAM8, BCL6, C10orf54, CD300A, CD47, CEBPB, FLOT2, GRB2, GSN, HLX, IL1B, IL4R, LILRB2, LYN, NLRP3, PAK1, PTAFR, PYCARD, RARA, TNFSF14, VAV1
GO:0006914	autophagy	5.13e-05	0.00647	2.46	17519	355	482	24	0.0041	0.927	0.039	autophagy	ALPK1, ATG2A, CHMP2A, FCGR3B, GABARAPL1, MAP1LC3A, MARK2, MTMR3, RAB24, RAB7A, RRAGD, SH3GLB1, TECPR2, TFEB, TM9SF1, TOMM70A, TREM1, ULK1, VMP1, VPS18, VPS37B, VPS37C, WIPI2, YIPF1
GO:0001817	regulation of cytokine production	3.67e-06	0.00104	2.29	17519	572	482	36	0.0111	0.837	0.084	regulation of cytokine production	ADAM8, AKIRIN2, BCL3, BCL6, C10orf54, C5AR1, CEBPB, CLEC4E, CREBBP, FGR, FLOT1, IFNAR1, IL17RA, IL1B, IL4R, LILRB2, LITAF, LYN, MYD88, NLRP12, NLRP3, NLRX1, PGLYRP1, PTAFR, PYCARD, RARA, RELB, SEC14L1, SLC11A1, SULF2, TLR5, TLR6, TRIM21, TRIM25, TRIM27, TSPO
GO:0045408	regulation of interleukin-6 biosynthetic process	5.25e-05	0.00656	11.36	17519	16	482	5	0.0005	0.781	0.717	regulation of cytokine production	CEBPB, IL1B, NLRP12, PTAFR, TLR6
GO:0001819	positive regulation of cytokine production	6.1e-05	0.00701	2.38	17519	382	482	25	0.0058	0.81	0.895	regulation of cytokine production	ADAM8, AKIRIN2, BCL3, C5AR1, CEBPB, CLEC4E, CREBBP, FGR, FLOT1, IFNAR1, IL17RA, IL1B, IL4R, LILRB2, MYD88, NLRP12, NLRP3, PTAFR, PYCARD, RARA, SLC11A1, SULF2, TLR5, TLR6, TRIM21
GO:0050707	regulation of cytokine secretion	0.00023	0.0201	3.19	17519	148	482	13	0.0031	0.662	0.9	regulation of cytokine production	CLEC4E, FGR, IFNAR1, IL17RA, IL1B, IL4R, LYN, NLRP12, NLRP3, PYCARD, TLR5, TLR6, TRIM27
GO:0050663	cytokine secretion	7.33e-06	0.00151	7.65	17519	38	482	8	0.0034	0.762	0.848	regulation of cytokine production	LYN, NLRC4, NLRP3, NOTCH1, RNF19B, TLR6, TREM1, TRIM27
GO:0032675	regulation of interleukin-6 production	0.000464	0.0341	3.6	17519	101	482	10	0.0022	0.855	0.889	regulation of cytokine production	AKIRIN2, CEBPB, IL1B, LILRB2, MYD88, NLRP12, NLRX1, PTAFR, PYCARD, TLR6
GO:0046777	protein autophosphorylation	8.49e-05	0.00889	3.03	17519	192	482	16	0.0041	0.913	0.091	protein autophosphorylation	CAMK2G, DAPK2, FES, FGR, HCK, LYN, MAK, MAP3K11, MAP3K3, MAPK3, MARK2, MKNK1, PAK1, STK10, TYK2, ULK1
GO:0018108	peptidyl-tyrosine phosphorylation	0.000766	0.0477	2.97	17519	147	482	12	0.0113	0.903	0.565	protein autophosphorylation	FES, FGR, HCK, LYN, MAP3K11, MAPK3, OSM, PRKCD, SCYL1, TESK2, TRIM27, TYK2
GO:0038083	peptidyl-tyrosine autophosphorylation	0.000634	0.0424	5.59	17519	39	482	6	0.0003	0.926	0.698	protein autophosphorylation	FES, FGR, HCK, LYN, MAPK3, TYK2
GO:0030029	actin filament-based process	0.000235	0.0202	2.38	17519	321	482	21	0.0161	0.896	0.092	actin filament-based process	ABR, ARHGAP26, BCL6, CAP1, CDC42EP2, DNAJB6, ELMO1, GSN, IQSEC1, MYBPC3, NUAK2, PACSIN2, PAK1, PARVG, PDLIM7, RHOG, S1PR1, SSH2, TESK2, TRIOBP, ZYX
GO:0043207	response to external biotic stimulus	7.83e-08	5.31e-05	2.34	17519	714	482	46	0.0153	0.816	0.103	response to external biotic stimulus	ABR, ADAR, ADM, AKIRIN2, ALPL, BCL3, C5AR1, CD300LB, CD47, CDK19, CEBPB, CLEC4E, CXCL16, FGR, HIST1H2BK, IER3, IFITM2, IFNAR1, IL17RA, IL4R, LILRB2, LITAF, LTBR, MX2, MYD88, MYO1F, NLRC4, NLRP3, NOTCH1, PGLYRP1, PIK3CD, PRKCD, PTAFR, PYCARD, RARA, SBNO2, SLC11A1, TLR5, TLR6, TNFRSF10B, TNFRSF10C, TNFRSF1A, TREM1, TRIB1, TRIM25, TSPO
GO:0071222	cellular response to lipopolysaccharide	6.54e-05	0.0074	3.86	17519	113	482	12	0.0032	0.759	0.907	response to external biotic stimulus	CD300LB, CDK19, CEBPB, CXCL16, LILRB2, LITAF, NLRP3, PYCARD, RARA, SBNO2, TLR5, TSPO
GO:0030334	regulation of cell migration	6.3e-05	0.00718	2	17519	653	482	36	0.0109	0.626	0.912	response to external biotic stimulus	ABHD2, ABR, ADAM8, ARAP3, C5AR1, CAMK1D, CD300A, CXCL16, DAPK2, DOCK5, FGR, GLIPR2, GPR97, GSN, IL1B, ITGA5, LYN, MAPK1, MMP9, MYADM, MYO1F, NOTCH1, PAK1, PIK3CD, PPM1F, PTAFR, PYCARD, S1PR1, SEMA4A, SEMA4B, SEMA4D, SORL1, STAT3, STK10, TNFSF14, TRIB1
GO:0030335	positive regulation of cell migration	2.68e-05	0.0042	2.45	17519	386	482	26	0.0058	0.604	0.844	response to external biotic stimulus	ADAM8, C5AR1, CAMK1D, CXCL16, DAPK2, DOCK5, FGR, GLIPR2, IL1B, ITGA5, LYN, MAPK1, MMP9, MYADM, MYO1F, NOTCH1, PAK1, PIK3CD, PPM1F, PTAFR, PYCARD, S1PR1, SEMA4A, SEMA4B, SEMA4D, TNFSF14
GO:0051707	response to other organism	4.31e-05	0.00559	2.22	17519	492	482	30	0.0153	0.808	0.974	response to external biotic stimulus	ADAR, ADM, BCL3, C5AR1, CD47, CEBPB, CLEC4E, FGR, HIST1H2BK, IER3, IFITM2, IFNAR1, IL17RA, IL4R, MX2, MYD88, MYO1F, NLRC4, NLRP3, PGLYRP1, PIK3CD, PRKCD, PTAFR, PYCARD, SLC11A1, TLR5, TLR6, TNFRSF1A, TREM1, TRIM25
GO:0071260	cellular response to mechanical stimulus	0.000284	0.0237	4.19	17519	78	482	9	0.0013	0.807	0.55	response to external biotic stimulus	IL1B, KCNJ2, LTBR, MAPK3, MYD88, TLR5, TNFRSF10B, TNFRSF1A, TNFSF14
GO:0071219	cellular response to molecule of bacterial origin	3.16e-05	0.00459	3.87	17519	122	482	13	0.0035	0.758	0.979	response to external biotic stimulus	CD300LB, CDK19, CEBPB, CXCL16, LILRB2, LITAF, NLRP3, PYCARD, RARA, SBNO2, TLR5, TLR6, TSPO
GO:0071216	cellular response to biotic stimulus	0.000123	0.0122	3.4	17519	139	482	13	0.0037	0.81	0.833	response to external biotic stimulus	CD300LB, CDK19, CEBPB, CXCL16, LILRB2, LITAF, NLRP3, PYCARD, RARA, SBNO2, TLR5, TLR6, TSPO
GO:2000145	regulation of cell motility	4.28e-05	0.0056	2	17519	692	482	38	0.0115	0.626	0.96	response to external biotic stimulus	ABHD2, ABR, ADAM8, ARAP3, C5AR1, CAMK1D, CD300A, CXCL16, DAPK2, DOCK5, FES, FGR, GLIPR2, GPR97, GSN, IL1B, ITGA5, LYN, MAPK1, MMP9, MYADM, MYO1F, NOTCH1, PAK1, PIK3CD, PPM1F, PTAFR, PYCARD, RAF1, S1PR1, SEMA4A, SEMA4B, SEMA4D, SORL1, STAT3, STK10, TNFSF14, TRIB1
GO:2000147	positive regulation of cell motility	4.49e-05	0.00577	2.37	17519	398	482	26	0.0059	0.604	0.983	response to external biotic stimulus	ADAM8, C5AR1, CAMK1D, CXCL16, DAPK2, DOCK5, FGR, GLIPR2, IL1B, ITGA5, LYN, MAPK1, MMP9, MYADM, MYO1F, NOTCH1, PAK1, PIK3CD, PPM1F, PTAFR, PYCARD, S1PR1, SEMA4A, SEMA4B, SEMA4D, TNFSF14
GO:0009617	response to bacterium	2.26e-05	0.00375	2.99	17519	231	482	19	0.0102	0.815	0.929	response to external biotic stimulus	ADM, BCL3, C5AR1, CD47, CEBPB, CLEC4E, FGR, HIST1H2BK, MYD88, MYO1F, NLRC4, PGLYRP1, PRKCD, PTAFR, PYCARD, SLC11A1, TLR5, TLR6, TNFRSF1A
GO:0032496	response to lipopolysaccharide	4.37e-07	0.000178	3.16	17519	288	482	25	0.0066	0.81	0.885	response to external biotic stimulus	ABR, ADM, AKIRIN2, ALPL, C5AR1, CD300LB, CDK19, CEBPB, CXCL16, IFNAR1, LILRB2, LITAF, LTBR, NLRP3, NOTCH1, PYCARD, RARA, SBNO2, SLC11A1, TLR5, TNFRSF10B, TNFRSF10C, TNFRSF1A, TRIB1, TSPO
GO:0098542	defense response to other organism	3.78e-06	0.00106	2.67	17519	367	482	27	0.0078	0.763	0.901	response to external biotic stimulus	ADAR, ADM, BCL3, C5AR1, CEBPB, CLEC4E, FGR, HIST1H2BK, IFITM2, IFNAR1, IL17RA, IL4R, MX2, MYD88, MYO1F, NLRC4, NLRP3, PGLYRP1, PIK3CD, PRKCD, PYCARD, SLC11A1, TLR5, TLR6, TNFRSF1A, TREM1, TRIM25
GO:0097529	myeloid leukocyte migration	0.000335	0.027	3.75	17519	97	482	10	0.002	0.718	0.862	response to external biotic stimulus	AMICA1, C5AR1, CSF3R, EMR2, IL17RA, IL1B, ITGB2, PIK3CD, TREM1, VAV1
GO:0097530	granulocyte migration	3.78e-05	0.00508	4.85	17519	75	482	10	0.0015	0.721	0.946	response to external biotic stimulus	AMICA1, C5AR1, CSF3R, EMR2, IL17RA, IL1B, ITGB2, PIK3CD, TREM1, VAV1
GO:0000045	autophagic vacuole assembly	0.000634	0.0422	5.59	17519	39	482	6	0.0007	0.727	0.742	response to external biotic stimulus	ATG16L2, ATG2A, GABARAPL1, MAP1LC3A, TP53INP2, WIPI2
GO:1990266	neutrophil migration	0.000487	0.035	4.34	17519	67	482	8	0.0012	0.724	0.982	response to external biotic stimulus	AMICA1, C5AR1, CSF3R, IL1B, ITGB2, PIK3CD, TREM1, VAV1
GO:0042330	taxis	4.09e-07	0.000171	3.17	17519	287	482	25	0.0128	0.758	0.757	response to external biotic stimulus	ADAM8, AMICA1, C5AR1, CSF3R, CXCL16, CXCR1, EMR2, FES, FPR1, IL17RA, IL1B, ITGB2, MAPK1, PIK3CD, PLAUR, PRKCD, PROK2, PTAFR, RHOG, S1PR1, SEMA4A, SEMA4B, SEMA4D, TREM1, VAV1
GO:0002237	response to molecule of bacterial origin	2.82e-07	0.000161	3.14	17519	301	482	26	0.0074	0.81	0.914	response to external biotic stimulus	ABR, ADM, AKIRIN2, ALPL, C5AR1, CD300LB, CDK19, CEBPB, CXCL16, IFNAR1, LILRB2, LITAF, LTBR, NLRP3, NOTCH1, PYCARD, RARA, SBNO2, SLC11A1, TLR5, TLR6, TNFRSF10B, TNFRSF10C, TNFRSF1A, TRIB1, TSPO
GO:0032101	regulation of response to external stimulus	8.09e-07	0.000281	2.08	17519	875	482	50	0.0126	0.748	0.695	response to external biotic stimulus	ABR, ADAM8, ALPK1, AP1G1, ATP6V0A1, BCL6, C5AR1, CAMK1D, CD47, CDK19, DAPK2, ELMO1, FCGR3B, HCK, IER3, IL17RA, IL1B, LYN, MTMR3, MYD88, NDEL1, NLRP12, NLRP3, NLRX1, NOTCH1, OSM, PGLYRP1, PLAUR, PPM1F, PRKCD, RAB7A, RALB, S1PR1, SBNO2, SEC14L1, SEMA4A, SEMA4B, SEMA4D, SH3GLB1, STX3, TBC1D14, TNFRSF1A, TNFSF14, TREM1, TRIB1, TSPO, ULK1, USF1, YIPF1, ZYX
GO:0032103	positive regulation of response to external stimulus	0.000156	0.0153	2.52	17519	289	482	20	0.004	0.747	0.612	response to external biotic stimulus	ADAM8, C5AR1, CAMK1D, CD47, CDK19, DAPK2, IL17RA, IL1B, NDEL1, NLRP12, OSM, PPM1F, RALB, S1PR1, SH3GLB1, STX3, TNFRSF1A, TNFSF14, ULK1, USF1
GO:0048870	cell motility	7.69e-06	0.00156	2	17519	817	482	45	0.0257	0.719	0.964	response to external biotic stimulus	ADAM8, AMICA1, ANKS1A, C5AR1, CAP1, CD47, CEACAM1, CSF3R, CXCL16, CXCR1, ELMO1, EMR2, FUT7, GAB2, GRB2, HCK, IL17RA, IL1B, ITGA5, ITGAX, ITGB2, LYN, MARK2, MMP9, NDEL1, NLRP12, NOTCH1, PAK1, PIK3CD, PRKCD, PTP4A3, RERE, RHOG, S1PR1, SELL, SEMA4A, SEMA4B, SEMA4D, SIRPA, SLC16A3, SLC26A8, TREM1, TSPO, TYK2, VAV1
GO:0071621	granulocyte chemotaxis	2.63e-05	0.00426	5.05	17519	72	482	10	0.0014	0.627	0.876	response to external biotic stimulus	AMICA1, C5AR1, CSF3R, EMR2, IL17RA, IL1B, ITGB2, PIK3CD, TREM1, VAV1
GO:0031663	lipopolysaccharide-mediated signaling pathway	0.000207	0.0185	6.81	17519	32	482	6	0.0012	0.682	0.748	response to external biotic stimulus	HCK, IL1B, LYN, MAPK1, MAPK3, PTAFR
GO:0060326	cell chemotaxis	4.88e-05	0.00621	3.32	17519	164	482	15	0.004	0.644	0.872	response to external biotic stimulus	ADAM8, AMICA1, C5AR1, CSF3R, CXCL16, CXCR1, EMR2, IL17RA, IL1B, ITGB2, PIK3CD, PRKCD, RHOG, TREM1, VAV1
GO:0040012	regulation of locomotion	4.74e-06	0.00123	2.08	17519	751	482	43	0.0127	0.788	0.757	response to external biotic stimulus	ABHD2, ABR, ADAM8, ARAP3, C5AR1, CAMK1D, CD300A, CXCL16, DAPK2, DOCK5, FES, FGR, GLIPR2, GPR97, GSN, IFITM2, IL1B, ITGA5, LYN, MAPK1, MMP9, MYADM, MYO1F, NOTCH1, PAK1, PIK3CD, PPM1F, PTAFR, PYCARD, RAF1, S1PR1, SEMA4A, SEMA4B, SEMA4D, SORL1, STAT3, STK10, STX3, TNFSF14, TRIB1, TRIM21, TRIM25, TRIM8
GO:0040017	positive regulation of locomotion	1.28e-05	0.00234	2.45	17519	415	482	28	0.0063	0.76	0.701	response to external biotic stimulus	ADAM8, C5AR1, CAMK1D, CXCL16, DAPK2, DOCK5, FGR, GLIPR2, IL1B, ITGA5, LYN, MAPK1, MMP9, MYADM, MYO1F, NOTCH1, PAK1, PIK3CD, PPM1F, PTAFR, PYCARD, S1PR1, SEMA4A, SEMA4B, SEMA4D, STX3, TNFSF14, TRIM21
GO:0006935	chemotaxis	4.09e-07	0.000177	3.17	17519	287	482	25	0.0128	0.746	0.696	response to external biotic stimulus	ADAM8, AMICA1, C5AR1, CSF3R, CXCL16, CXCR1, EMR2, FES, FPR1, IL17RA, IL1B, ITGB2, MAPK1, PIK3CD, PLAUR, PRKCD, PROK2, PTAFR, RHOG, S1PR1, SEMA4A, SEMA4B, SEMA4D, TREM1, VAV1
GO:0042742	defense response to bacterium	5.46e-05	0.00671	3.01	17519	205	482	17	0.0039	0.773	0.838	response to external biotic stimulus	ADM, BCL3, C5AR1, CEBPB, CLEC4E, FGR, HIST1H2BK, MYD88, MYO1F, NLRC4, PGLYRP1, PRKCD, PYCARD, SLC11A1, TLR5, TLR6, TNFRSF1A
GO:0030595	leukocyte chemotaxis	2.02e-05	0.00338	4.04	17519	117	482	13	0.0025	0.615	0.832	response to external biotic stimulus	ADAM8, AMICA1, C5AR1, CSF3R, CXCL16, CXCR1, EMR2, IL17RA, IL1B, ITGB2, PIK3CD, TREM1, VAV1
GO:0030593	neutrophil chemotaxis	0.000395	0.0298	4.47	17519	65	482	8	0.0012	0.631	0.981	response to external biotic stimulus	AMICA1, C5AR1, CSF3R, IL1B, ITGB2, PIK3CD, TREM1, VAV1
GO:0071496	cellular response to external stimulus	0.000259	0.022	2.57	17519	255	482	18	0.0055	0.853	0.633	response to external biotic stimulus	GABARAPL1, IL1B, KCNJ2, LTBR, LYN, MAP1LC3A, MAPK3, MTMR3, MYD88, NUAK2, RALB, RRAGD, SH3GLB1, TLR5, TNFRSF10B, TNFRSF1A, TNFSF14, ULK1
GO:0016477	cell migration	1.41e-06	0.00048	2.16	17519	741	482	44	0.0237	0.722	0.815	response to external biotic stimulus	ADAM8, AMICA1, ANKS1A, C5AR1, CAP1, CD47, CEACAM1, CSF3R, CXCL16, CXCR1, ELMO1, EMR2, FUT7, GAB2, GRB2, HCK, IL17RA, IL1B, ITGA5, ITGAX, ITGB2, LYN, MARK2, MMP9, NDEL1, NLRP12, NOTCH1, PAK1, PIK3CD, PRKCD, PTP4A3, RERE, RHOG, S1PR1, SELL, SEMA4A, SEMA4B, SEMA4D, SIRPA, SLC16A3, TREM1, TSPO, TYK2, VAV1
GO:0009607	response to biotic stimulus	2.13e-07	0.000126	2.26	17519	739	482	46	0.016	0.931	0.104	response to biotic stimulus	ABR, ADAR, ADM, AKIRIN2, ALPL, BCL3, C5AR1, CD300LB, CD47, CDK19, CEBPB, CLEC4E, CXCL16, FGR, HIST1H2BK, IER3, IFITM2, IFNAR1, IL17RA, IL4R, LILRB2, LITAF, LTBR, MX2, MYD88, MYO1F, NLRC4, NLRP3, NOTCH1, PGLYRP1, PIK3CD, PRKCD, PTAFR, PYCARD, RARA, SBNO2, SLC11A1, TLR5, TLR6, TNFRSF10B, TNFRSF10C, TNFRSF1A, TREM1, TRIB1, TRIM25, TSPO
GO:0065008	regulation of biological quality	9.23e-06	0.0018	1.42	17519	3265	482	128	0.0734	0.878	0.111	regulation of biological quality	ABCG1, ABHD4, ABR, ACOX1, ACTN1, ADAM8, ADAR, ADM, AGTRAP, AMICA1, ANPEP, APBB1IP, AQP9, ARAP1, ARAP3, ATP6V0A1, ATP6V0B, ATP6V0D1, ATP6V1B2, BCL3, C5AR1, CAMK2G, CAP1, CD47, CDC42EP2, CDC42EP4, CEACAM1, CPQ, CREBBP, CRK, DGAT1, DOCK5, DVL3, EGLN1, EGLN2, ENTPD1, F5, FES, FGR, FLOT2, GAS7, GRB2, GSN, H3F3A, HCK, HCLS1, HNRNPK, HSH2D, IER3, IL1B, IL1RN, ITGA5, ITGAX, ITGB2, KCNJ2, LPAR2, LYN, MAPK…
GO:1902531	regulation of intracellular signal transduction	2.89e-07	0.000158	1.78	17519	1614	482	79	0.037	0.66	0.117	regulation of intracellular signal transduction	ABR, ADAM8, ARAP1, ARAP3, ARHGAP25, ARHGAP26, ARHGAP9, BCL3, BCL6, C5AR1, CAMK2G, CANT1, CBL, CD300A, CREBBP, CRK, CYTH4, DAPK2, DVL3, FGR, FLOT1, FPR1, GLIPR2, GPR97, GRB2, HCLS1, HNRNPK, IL1B, IQSEC1, LITAF, LPAR2, LTBR, LYN, MAP3K11, MAP3K3, MAP4K4, MAPK1, MAPK3, MMP9, MYADM, MYD88, NACC2, NLRP12, NLRP3, NLRX1, NOTCH1, OSM, PAK1, PLAUR, PLEKHG3, PRKCD, PROK2, PYCARD, RAF1, RBCK1, RGS14, RHOG, …
GO:0023051	regulation of signaling	0.000382	0.0294	1.36	17519	2920	482	109	0.0657	0.806	0.637	regulation of intracellular signal transduction	ABR, ADAM8, ADAR, ARAP1, ARAP3, ARHGAP25, ARHGAP26, ARHGAP9, BCL3, BCL6, C10orf54, C5AR1, CAMK2G, CANT1, CBL, CD300A, CREBBP, CRK, CSNK1D, CYTH4, DAPK2, DVL3, FGR, FLOT1, FPR1, FRAT1, FRAT2, GLIPR2, GPR97, GRB2, GSN, HCLS1, HNRNPK, HSH2D, IER3, IFNAR1, IL1B, IL1RN, IQSEC1, ITGA5, LASP1, LITAF, LPAR2, LRG1, LTBR, LYN, MAP3K11, MAP3K3, MAP4K4, MAPK1, MAPK3, MIDN, MMP9, MVP, MYADM, MYD88, NACC2, NCO…
GO:0023056	positive regulation of signaling	0.000186	0.0173	1.55	17519	1567	482	67	0.0249	0.777	0.728	regulation of intracellular signal transduction	ADAM8, ARAP1, C10orf54, C5AR1, CAMK2G, CANT1, CBL, CREBBP, CRK, CSNK1D, DVL3, FGR, FLOT1, FPR1, FRAT1, FRAT2, GLIPR2, GRB2, GSN, HCLS1, HNRNPK, HSH2D, IL1B, ITGA5, LASP1, LITAF, LPAR2, LRG1, LTBR, LYN, MAP3K11, MAP3K3, MAPK1, MAPK3, MMP9, MYD88, NACC2, NLRP12, NOTCH1, OSM, PAK1, PLAUR, PRKCD, PROK2, PYCARD, RAF1, RBCK1, RGS14, RNF31, RRAGD, SEMA4D, SH2B2, SHKBP1, STAT3, STX3, SULF2, TGFA, TIMP2, …
GO:0035556	intracellular signal transduction	1.62e-07	0.0001	1.79	17519	1647	482	81	0.067	0.673	0.64	regulation of intracellular signal transduction	ABR, AGO4, AHCTF1, ARAP1, ARAP3, ARHGAP25, ARHGAP26, ARHGAP9, B9D2, BCL3, BCL6, CAMK2G, CDC42EP2, CDC42EP4, CEBPB, DAPK2, DEF8, DOCK5, DVL3, ELMO1, FLOT1, GAB2, GRB2, GSN, H3F3A, HCLS1, IER3, IFNAR1, IL1B, IL4R, LAT2, LYN, MAP3K11, MAP3K3, MAP4K4, MAPK1, MAPK3, MARK2, MAST3, MKNK1, NCF4, NDEL1, NDST1, NUAK2, PAK1, PIK3CD, PLCB2, PPM1F, PRKCD, PTAFR, PYCARD, RAB24, RAB37, RAB3D, RAB43, RAB7A, RAF1…
GO:0010646	regulation of cell communication	3.58e-05	0.00496	1.42	17519	2942	482	115	0.0657	0.716	0.631	regulation of intracellular signal transduction	ABR, ADAM8, ADAR, ARAP1, ARAP3, ARHGAP25, ARHGAP26, ARHGAP9, ATP6V0A1, BCL3, BCL6, C10orf54, C5AR1, CAMK2G, CANT1, CBL, CD300A, CREBBP, CRK, CSNK1D, CYTH4, DAPK2, DVL3, FGR, FLOT1, FPR1, FRAT1, FRAT2, GLIPR2, GPR97, GRB2, GSN, HCLS1, HNRNPK, HSH2D, IER3, IFNAR1, IL1B, IL1RN, IQSEC1, ITGA5, LASP1, LITAF, LPAR2, LRG1, LTBR, LYN, MAP3K11, MAP3K3, MAP4K4, MAPK1, MAPK3, MIDN, MMP9, MTMR3, MYADM, MYD88…
GO:0010647	positive regulation of cell communication	8.79e-05	0.00914	1.58	17519	1586	482	69	0.025	0.678	0.728	regulation of intracellular signal transduction	ADAM8, C10orf54, C5AR1, CAMK2G, CANT1, CBL, CREBBP, CRK, CSNK1D, DVL3, FGR, FLOT1, FPR1, FRAT1, FRAT2, GLIPR2, GRB2, GSN, HCLS1, HNRNPK, HSH2D, IL1B, ITGA5, LASP1, LITAF, LPAR2, LRG1, LTBR, LYN, MAP3K11, MAP3K3, MAPK1, MAPK3, MMP9, MYD88, NACC2, NLRP12, NOTCH1, OSM, PAK1, PLAUR, PRKCD, PROK2, PYCARD, RAF1, RALB, RBCK1, RGS14, RNF31, RRAGD, SEMA4D, SH2B2, SH3GLB1, SHKBP1, STAT3, STX3, SULF2, TGFA,…
GO:0043123	positive regulation of I-kappaB kinase/NF-kappaB signaling	3.41e-05	0.00481	3.27	17519	178	482	16	0.0028	0.689	0.949	regulation of intracellular signal transduction	CANT1, IL1B, LITAF, LTBR, MAP3K3, MYD88, NLRP12, RBCK1, RNF31, TLR6, TNFRSF10B, TNFRSF1A, TNFSF14, TRIM25, TRIM8, WLS
GO:0043122	regulation of I-kappaB kinase/NF-kappaB signaling	1.88e-06	0.000581	3.29	17519	232	482	21	0.0038	0.72	0.601	regulation of intracellular signal transduction	BCL3, CANT1, IL1B, LITAF, LTBR, MAP3K3, MYD88, NLRP12, NLRP3, NLRX1, PYCARD, RBCK1, RNF31, TLR6, TNFRSF10B, TNFRSF1A, TNFSF14, TRIM25, TRIM8, WLS, ZMYND11
GO:0007166	cell surface receptor signaling pathway	2.98e-11	8.49e-08	1.84	17519	2274	482	115	0.0892	0.661	0.683	regulation of intracellular signal transduction	ABR, ADAR, AGO4, ANKS1A, APH1B, ATP6V0A1, ATP6V0B, ATP6V0D1, ATP6V1B2, C10orf54, C5AR1, CAMK2G, CBL, CD47, CD97, CDA, CEACAM1, CLEC4E, CREBBP, CRK, CSF3R, CSNK1D, CSRNP1, CXCR1, DTX2, DVL3, ELMO1, EMR2, FES, FGR, FRAT1, FRAT2, GAB2, GPR97, GRB2, HCK, ICAM3, IFITM2, IFNAR1, IGF2R, IL17RA, IL1B, IL1R2, IL1RN, IL4R, ITGA5, ITGAX, ITGB2, LAT2, LILRB2, LILRB3, LRRFIP2, LTBR, LYN, MAPK1, MAPK3, MARK2, …
GO:0007165	signal transduction	4.68e-11	1.11e-07	1.5	17519	4750	482	196	0.1605	0.638	0.565	regulation of intracellular signal transduction	ABR, ADAM8, ADAR, ADM, AGO4, AGTRAP, AHCTF1, ANKS1A, APBB1IP, APH1B, ARAP1, ARAP3, ARHGAP25, ARHGAP26, ARHGAP9, ATF6, ATP6V0A1, ATP6V0B, ATP6V0D1, ATP6V1B2, B9D2, BCL3, BCL6, C10orf54, C5AR1, CAMK2G, CANT1, CAP1, CBL, CD300A, CD47, CD97, CDA, CDC42EP2, CDC42EP4, CEACAM1, CEBPB, CLEC4E, CREBBP, CRK, CSF3R, CSNK1D, CSRNP1, CXCR1, DAPK2, DEF8, DOCK5, DTX2, DVL3, EGLN2, ELMO1, EMR2, EXT1, EXTL3, FES,…
GO:0042345	regulation of NF-kappaB import into nucleus	0.000317	0.0259	5.3	17519	48	482	7	0.0006	0.668	0.84	regulation of intracellular signal transduction	BCL3, IL1B, LITAF, NLRP12, NLRP3, RBCK1, TNFSF14
GO:0051056	regulation of small GTPase mediated signal transduction	0.000471	0.0344	2.44	17519	268	482	18	0.0162	0.686	0.719	regulation of intracellular signal transduction	ABR, ARAP1, ARAP3, ARHGAP25, ARHGAP26, ARHGAP9, BCL6, CRK, CYTH4, FLOT1, IQSEC1, LPAR2, PLEKHG3, RAF1, RHOG, SIPA1L2, TIMP2, VAV1
GO:0009967	positive regulation of signal transduction	0.000155	0.0152	1.59	17519	1439	482	63	0.0235	0.63	0.757	regulation of intracellular signal transduction	ADAM8, C10orf54, C5AR1, CAMK2G, CANT1, CBL, CREBBP, CRK, CSNK1D, DVL3, FGR, FLOT1, FPR1, FRAT1, FRAT2, GLIPR2, GRB2, GSN, HCLS1, HSH2D, IL1B, ITGA5, LASP1, LITAF, LPAR2, LRG1, LTBR, LYN, MAP3K11, MAP3K3, MAPK1, MAPK3, MMP9, MYD88, NACC2, NLRP12, NOTCH1, OSM, PAK1, PLAUR, PRKCD, PROK2, PYCARD, RAF1, RBCK1, RNF31, RRAGD, SEMA4D, SH2B2, SHKBP1, STAT3, SULF2, TGFA, TIMP2, TLR5, TLR6, TNFRSF10B, TNFRS…
GO:0009966	regulation of signal transduction	2.65e-05	0.0042	1.47	17519	2578	482	104	0.0589	0.642	0.83	regulation of intracellular signal transduction	ABR, ADAM8, ADAR, ARAP1, ARAP3, ARHGAP25, ARHGAP26, ARHGAP9, BCL3, BCL6, C10orf54, C5AR1, CAMK2G, CANT1, CBL, CD300A, CREBBP, CRK, CSNK1D, CYTH4, DAPK2, DVL3, FGR, FLOT1, FPR1, FRAT1, FRAT2, GLIPR2, GPR97, GRB2, GSN, HCLS1, HNRNPK, HSH2D, IER3, IFNAR1, IL1B, IL1RN, IQSEC1, ITGA5, LASP1, LITAF, LPAR2, LRG1, LTBR, LYN, MAP3K11, MAP3K3, MAP4K4, MAPK1, MAPK3, MMP9, MYADM, MYD88, NACC2, NCOA1, NLRC4, …
GO:0060355	positive regulation of cell adhesion molecule production	0.000199	0.0179	21.81	17519	5	482	3	0	0.832	0.12	positive regulation of cell adhesion molecule production	CREBBP, FLOT1, IL1B
GO:0060353	regulation of cell adhesion molecule production	0.000389	0.0295	18.17	17519	6	482	3	0	0.861	0.906	positive regulation of cell adhesion molecule production	CREBBP, FLOT1, IL1B
GO:0001775	cell activation	3.36e-07	0.000171	2.39	17519	608	482	40	0.0201	0.894	0.12	cell activation	ACTN1, AMICA1, APBB1IP, BCL3, BCL6, CAP1, CEBPB, CLEC4E, CRK, F5, FUT7, GPR97, GRB2, HSH2D, IFNAR1, IL17RA, IMPDH1, ITGB2, LAT2, LTBR, LYN, MAPK1, MAPK3, MYO1F, NCSTN, P2RX1, PIK3CD, PRKCD, PYCARD, RAF1, RELB, RHOG, SBNO2, SEMA4A, SLC11A1, SPI1, TNFSF14, TREML2, TYROBP, VAV1
GO:0065009	regulation of molecular function	0.000307	0.0253	1.38	17519	2743	482	104	0.0621	0.881	0.121	regulation of molecular function	ABR, ADAM8, ADAR, AKIRIN2, ALOX5AP, APH1B, ARAP1, ARAP3, ARHGAP25, ARHGAP26, ARHGAP9, ASAP1, BCL3, BCL6, C5AR1, CAMK1D, CAMK2G, CAP1, CD300A, CDC42EP2, CDC42EP4, CRK, CYTH4, DENND3, DENND5A, DNAJB6, DOCK5, DVL3, EGLN1, FGR, FLOT1, FPR1, GPR97, GRB2, GSN, HCK, HNRNPK, IL1B, IQSEC1, ITGB2, LPAR2, LYN, MAP3K11, MAP3K3, MAPK1, MAPK3, MARK2, MIDN, MMP9, MVP, MYBPC3, NCF4, NCSTN, NDEL1, NLRC4, NLRP12, …
GO:0009605	response to external stimulus	1.98e-05	0.00335	1.71	17519	1341	482	63	0.0446	0.923	0.123	response to external stimulus	ABR, ADAR, ADM, AKIRIN2, ALPL, BCL3, C5AR1, CD300LB, CD47, CDK19, CEBPB, CLEC4E, CXCL16, DENND5A, FGR, GABARAPL1, GSN, HIST1H2BK, IER3, IFITM2, IFNAR1, IL17RA, IL1B, IL4R, KCNJ2, LILRB2, LITAF, LTBR, LYN, MAP1LC3A, MAPK3, MTMR3, MX2, MYD88, MYO1F, NLRC4, NLRP3, NOTCH1, NUAK2, PGLYRP1, PIK3CD, PRKCD, PTAFR, PYCARD, RAF1, RALB, RARA, RRAGD, RXRA, SBNO2, SH3GLB1, SLC11A1, TLR5, TLR6, TNFRSF10B, TNFR…
GO:0006928	cellular component movement	0.000364	0.0281	1.54	17519	1485	482	63	0.0383	0.887	0.132	cellular component movement	ADAM8, AMICA1, ANKS1A, APH1B, C5AR1, CAMK2G, CAP1, CD47, CD97, CEACAM1, CSF3R, CXCL16, CXCR1, ELMO1, EMR2, EXT1, FES, FPR1, FUT7, GAB2, GRB2, HCK, IL17RA, IL1B, ITGA5, ITGAX, ITGB2, KIF1B, LYN, MAPK1, MAPK3, MARK2, MMP9, MYBPC3, NCSTN, NDEL1, NLRP12, NOTCH1, PAK1, PIK3CD, PITPNA, PLAUR, PRKCD, PTP4A3, RAF1, RERE, RHOG, ROPN1L, RPS6KA1, S1PR1, SELL, SEMA4A, SEMA4B, SEMA4D, SIRPA, SLC16A3, SLC26A8,…
GO:0002886	regulation of myeloid leukocyte mediated immunity	4.76e-06	0.00119	8.08	17519	36	482	8	0.0006	0.841	0.136	regulation of myeloid leukocyte mediated immunity	ABR, CD300A, FES, FGR, GAB2, IL4R, LYN, PTAFR
GO:1902186	regulation of viral release from host cell	0.000172	0.0164	7.03	17519	31	482	6	0.0001	0.827	0.142	regulation of viral release from host cell	CHMP2A, TRIM21, TRIM25, TRIM27, TRIM8, VPS37B
GO:1902187	negative regulation of viral release from host cell	0.000792	0.049	9.09	17519	16	482	4	0.0001	0.821	0.971	regulation of viral release from host cell	TRIM21, TRIM25, TRIM27, TRIM8
GO:0048583	regulation of response to stimulus	3.09e-12	1.47e-08	1.65	17519	3588	482	163	0.2652	0.805	0.178	regulation of response to stimulus	ABR, ADAM8, ADAR, AGO4, ALPK1, AMICA1, AP1G1, ARAP1, ARAP3, ARHGAP25, ARHGAP26, ARHGAP9, ATP6V0A1, BCL3, BCL6, C10orf54, C1RL, C5AR1, CAMK1D, CAMK2G, CANT1, CBL, CD300A, CD300LB, CD47, CDK19, CLEC4E, CREBBP, CRK, CSNK1D, CYTH4, DAPK2, DNAJB6, DVL3, ELMO1, FCGR3B, FES, FGR, FLOT1, FPR1, FRAT1, FRAT2, GAB2, GLIPR2, GPR97, GRB2, GSN, HCK, HCLS1, HLX, HNRNPK, HSH2D, ICAM3, IER3, IFNAR1, IL17RA, IL1B,…
GO:0045321	leukocyte activation	4.4e-06	0.00116	2.6	17519	392	482	28	0.0159	0.724	0.184	leukocyte activation	AMICA1, APBB1IP, BCL3, BCL6, CEBPB, CLEC4E, FUT7, GPR97, HSH2D, IFNAR1, IMPDH1, ITGB2, LAT2, LTBR, MYO1F, NCSTN, PIK3CD, PRKCD, PYCARD, RELB, SBNO2, SEMA4A, SLC11A1, SPI1, TNFSF14, TREML2, TYROBP, VAV1
GO:0051249	regulation of lymphocyte activation	0.000799	0.0491	2.12	17519	377	482	22	0.0074	0.64	0.965	leukocyte activation	ADAM8, AP1G1, BCL6, C10orf54, CD300A, CD47, CEBPB, FLOT2, GRB2, GSN, HLX, IL1B, IL4R, LILRB2, LYN, NLRP3, PAK1, PGLYRP1, PYCARD, RARA, TNFSF14, VAV1
GO:0051251	positive regulation of lymphocyte activation	0.000762	0.0476	2.41	17519	256	482	17	0.0049	0.615	0.982	leukocyte activation	ADAM8, AP1G1, BCL6, CD47, FLOT2, GRB2, HLX, IL1B, IL4R, LILRB2, LYN, NLRP3, PAK1, PYCARD, RARA, TNFSF14, VAV1
GO:0050870	positive regulation of T cell activation	0.000417	0.0309	2.74	17519	199	482	15	0.0039	0.621	0.961	leukocyte activation	ADAM8, CD47, FLOT2, GRB2, HLX, IL1B, IL4R, LILRB2, LYN, NLRP3, PAK1, PYCARD, RARA, TNFSF14, VAV1
GO:0050863	regulation of T cell activation	0.000136	0.0135	2.54	17519	286	482	20	0.0056	0.647	0.938	leukocyte activation	ADAM8, BCL6, C10orf54, CD300A, CD47, CEBPB, FLOT2, GRB2, GSN, HLX, IL1B, IL4R, LILRB2, LYN, NLRP3, PAK1, PYCARD, RARA, TNFSF14, VAV1
GO:0050865	regulation of cell activation	5.6e-06	0.00131	2.42	17519	465	482	31	0.009	0.691	0.865	leukocyte activation	ABR, ADAM8, AP1G1, BCL6, C10orf54, CD300A, CD300LB, CD47, CEBPB, FES, FGR, FLOT2, GAB2, GRB2, GSN, HLX, IL1B, IL4R, LILRB2, LYN, NLRP3, PAK1, PGLYRP1, PRKCD, PTAFR, PTPRE, PYCARD, RARA, RPS6KA1, TNFSF14, VAV1
GO:0050867	positive regulation of cell activation	1.86e-05	0.00319	2.76	17519	290	482	22	0.0054	0.647	0.935	leukocyte activation	ADAM8, AP1G1, BCL6, CD300LB, CD47, FGR, FLOT2, GAB2, GRB2, HLX, IL1B, IL4R, LILRB2, LYN, NLRP3, PAK1, PTAFR, PYCARD, RARA, RPS6KA1, TNFSF14, VAV1
GO:0042110	T cell activation	0.00024	0.0205	2.77	17519	210	482	16	0.0096	0.727	0.908	leukocyte activation	AMICA1, APBB1IP, BCL3, CEBPB, CLEC4E, FUT7, HSH2D, IFNAR1, NCSTN, PIK3CD, RELB, SEMA4A, SLC11A1, TNFSF14, TREML2, VAV1
GO:0002828	regulation of type 2 immune response	0.00052	0.0365	7.27	17519	25	482	5	0.0007	0.809	0.933	leukocyte activation	BCL6, HLX, IL4R, NLRP3, RARA
GO:0033003	regulation of mast cell activation	4.76e-06	0.00121	8.08	17519	36	482	8	0.0007	0.696	0.667	leukocyte activation	CD300A, CD300LB, FES, FGR, GAB2, IL4R, LYN, PTPRE
GO:0033006	regulation of mast cell activation involved in immune response	7.61e-05	0.00815	8.08	17519	27	482	6	0.0005	0.678	0.902	leukocyte activation	CD300A, FES, FGR, GAB2, IL4R, LYN
GO:0002366	leukocyte activation involved in immune response	0.000201	0.018	3.43	17519	127	482	12	0.0047	0.712	0.805	leukocyte activation	APBB1IP, BCL3, CLEC4E, LAT2, MYO1F, PIK3CD, PYCARD, RELB, SBNO2, SEMA4A, SLC11A1, TYROBP
GO:2000515	negative regulation of CD4-positive, alpha-beta T cell activation	0.000607	0.0416	9.69	17519	15	482	4	0.0003	0.703	0.893	leukocyte activation	BCL6, C10orf54, HLX, IL4R
GO:2000514	regulation of CD4-positive, alpha-beta T cell activation	0.000634	0.0426	5.59	17519	39	482	6	0.0007	0.69	0.876	leukocyte activation	BCL6, C10orf54, HLX, IL4R, NLRP3, RARA
GO:0045630	positive regulation of T-helper 2 cell differentiation	0.000667	0.0436	15.58	17519	7	482	3	0.0003	0.63	0.963	leukocyte activation	IL4R, NLRP3, RARA
GO:0045622	regulation of T-helper cell differentiation	0.000629	0.0427	6.99	17519	26	482	5	0.0006	0.645	0.949	leukocyte activation	BCL6, HLX, IL4R, NLRP3, RARA
GO:0045628	regulation of T-helper 2 cell differentiation	6.22e-06	0.00136	16.52	17519	11	482	5	0.0004	0.65	0.635	leukocyte activation	BCL6, HLX, IL4R, NLRP3, RARA
GO:0046636	negative regulation of alpha-beta T cell activation	0.00052	0.0363	7.27	17519	25	482	5	0.0005	0.69	0.838	leukocyte activation	BCL6, C10orf54, CD300A, HLX, IL4R
GO:0002696	positive regulation of leukocyte activation	3.77e-05	0.00512	2.71	17519	282	482	21	0.0052	0.614	0.932	leukocyte activation	ADAM8, AP1G1, BCL6, CD300LB, CD47, FGR, FLOT2, GAB2, GRB2, HLX, IL1B, IL4R, LILRB2, LYN, NLRP3, PAK1, PTAFR, PYCARD, RARA, TNFSF14, VAV1
GO:0002694	regulation of leukocyte activation	1.03e-05	0.00193	2.43	17519	433	482	29	0.0085	0.637	0.86	leukocyte activation	ABR, ADAM8, AP1G1, BCL6, C10orf54, CD300A, CD300LB, CD47, CEBPB, FES, FGR, FLOT2, GAB2, GRB2, GSN, HLX, IL1B, IL4R, LILRB2, LYN, NLRP3, PAK1, PGLYRP1, PTAFR, PTPRE, PYCARD, RARA, TNFSF14, VAV1
GO:0046649	lymphocyte activation	3.14e-05	0.00462	2.6	17519	322	482	23	0.0131	0.722	0.904	leukocyte activation	AMICA1, APBB1IP, BCL3, BCL6, CEBPB, CLEC4E, FUT7, GPR97, HSH2D, IFNAR1, IMPDH1, ITGB2, LAT2, NCSTN, PIK3CD, PRKCD, RELB, SEMA4A, SLC11A1, SPI1, TNFSF14, TREML2, VAV1
GO:0002274	myeloid leukocyte activation	5.94e-05	0.00699	4.21	17519	95	482	11	0.0035	0.752	0.781	leukocyte activation	LAT2, LTBR, MYO1F, PIK3CD, PRKCD, PYCARD, RELB, SBNO2, SLC11A1, SPI1, TYROBP
GO:0002275	myeloid cell activation involved in immune response	0.000473	0.0344	5.89	17519	37	482	6	0.0015	0.732	0.902	leukocyte activation	LAT2, MYO1F, PIK3CD, PYCARD, SBNO2, TYROBP
GO:0002263	cell activation involved in immune response	0.000233	0.0203	3.38	17519	129	482	12	0.0047	0.727	0.805	leukocyte activation	APBB1IP, BCL3, CLEC4E, LAT2, MYO1F, PIK3CD, PYCARD, RELB, SBNO2, SEMA4A, SLC11A1, TYROBP
GO:1902563	regulation of neutrophil activation	0.000389	0.0298	18.17	17519	6	482	3	0.0001	0.731	0.688	leukocyte activation	ABR, CD300A, PTAFR
GO:0045454	cell redox homeostasis	0.000198	0.0181	3.99	17519	91	482	10	0.0025	0.781	0.189	cell redox homeostasis	ATP6V0A1, ATP6V0B, ATP6V0D1, ATP6V1B2, EGLN2, NCF4, SLC11A1, TCIRG1, TMX4, TXNRD1
GO:0045851	pH reduction	0.000755	0.048	6.73	17519	27	482	5	0.0004	0.876	0.873	cell redox homeostasis	ATP6V0A1, ATP6V0B, RAB7A, SLC11A1, TCIRG1
GO:0051453	regulation of intracellular pH	0.000361	0.0283	5.19	17519	49	482	7	0.0009	0.838	0.622	cell redox homeostasis	ATP6V0A1, ATP6V0B, RAB7A, SLC11A1, SLC26A8, SLC9A8, TCIRG1
GO:0051452	intracellular pH reduction	0.000426	0.0314	7.57	17519	24	482	5	0.0004	0.847	0.933	cell redox homeostasis	ATP6V0A1, ATP6V0B, RAB7A, SLC11A1, TCIRG1
GO:0007035	vacuolar acidification	0.000607	0.0414	9.69	17519	15	482	4	0.0001	0.86	0.852	cell redox homeostasis	ATP6V0A1, ATP6V0B, SLC11A1, TCIRG1
GO:0030004	cellular monovalent inorganic cation homeostasis	0.000792	0.0489	4.04	17519	72	482	8	0.0012	0.839	0.882	cell redox homeostasis	ATP6V0A1, ATP6V0B, KCNJ2, RAB7A, SLC11A1, SLC26A8, SLC9A8, TCIRG1
GO:0030641	regulation of cellular pH	0.000524	0.0362	4.89	17519	52	482	7	0.001	0.838	0.966	cell redox homeostasis	ATP6V0A1, ATP6V0B, RAB7A, SLC11A1, SLC26A8, SLC9A8, TCIRG1
GO:0010604	positive regulation of macromolecule metabolic process	0.000492	0.0352	1.36	17519	2843	482	106	0.0492	0.788	0.199	positive regulation of macromolecule metabolic process	ADAM8, ADAR, AKIRIN2, ARAP1, ARID3A, ARID3B, ATF6, BANP, BCL3, BCL6, C5AR1, CAMK1D, CAMK2G, CD300A, CEBPB, CREBBP, CRK, CSNK1D, CSRNP1, DVL3, EGLN2, ETS2, FAM129A, FLOT1, FPR1, GLIPR2, GRB2, GSN, H3F3A, HCLS1, HNRNPK, IER3, IFNAR1, IL1B, ITGA5, ITGB2, JARID2, KDM6B, LPAR2, LTBR, LYN, MAP3K11, MAP3K3, MAPK1, MAPK3, MARK2, MMP9, NCOA1, NFYC, NLRC4, NLRP12, NLRP3, NOTCH1, OPRL1, OSM, P2RX1, PAK1, PI…
GO:0031325	positive regulation of cellular metabolic process	0.000415	0.031	1.36	17519	2862	482	107	0.0508	0.674	0.921	positive regulation of macromolecule metabolic process	ADAM8, ADM, AKIRIN2, ARAP1, ARID3A, ARID3B, ATF6, BANP, BCL3, BCL6, C5AR1, CAMK1D, CAMK2G, CAP1, CD300A, CEBPB, CREBBP, CRK, CSNK1D, CSRNP1, DVL3, ETS2, FAM129A, FGR, FLOT1, FPR1, GLIPR2, GRB2, GSN, HCLS1, HNRNPK, IFNAR1, IL1B, ITGA5, ITGB2, JARID2, KDM6B, LPAR2, LTBR, LYN, MAP3K11, MAP3K3, MAPK1, MAPK3, MARK2, MLX, MMP9, NCOA1, NFYC, NLRC4, NLRP12, NLRP3, NOTCH1, OPRL1, OSM, P2RX1, PAK1, PLAUR, …
GO:0050777	negative regulation of immune response	2.65e-05	0.00424	3.94	17519	120	482	13	0.002	0.793	0.205	negative regulation of immune response	ABR, ADAR, BCL6, C10orf54, CD300A, HLX, IL4R, LILRB2, LYN, NLRX1, PGLYRP1, TRAFD1, TRIM27
GO:0006950	response to stress	3.45e-08	3.51e-05	1.57	17519	3011	482	130	0.0819	0.918	0.207	response to stress	ABHD2, ADAM8, ADAR, ADM, AGO4, AGTRAP, AKIRIN2, AQP9, ATF6, ATP6V0D1, BCL3, BCL6, C1RL, C5AR1, CAMK1D, CAMK2G, CD300LB, CD97, CEBPB, CLEC4E, CREBBP, CRK, CSF3R, CSNK1D, CXCR1, DNAJB6, EGLN1, EGLN2, ELMO1, EMR2, EXTL3, FAM129A, FBXL20, FES, FGR, FLOT1, GAB2, GABARAPL1, GRB2, HCK, HIST1H2BK, HNRNPK, ICAM3, IER3, IFITM2, IFNAR1, IL17RA, IL1B, IL1RN, IL4R, IMPDH1, ITGB2, KDM4B, KDM6B, KIAA0247, LAT2,…
GO:0032956	regulation of actin cytoskeleton organization	5.29e-05	0.00656	2.72	17519	267	482	20	0.0058	0.762	0.208	regulation of actin cytoskeleton organization	ARAP1, CDC42EP2, CDC42EP4, CRK, FES, GRB2, GSN, HCK, HCLS1, MYADM, MYO1F, PAK1, PPM1F, PRKCD, PYCARD, S1PR1, SSH2, SSH3, TRIM27, TRIOBP
GO:0030832	regulation of actin filament length	0.000339	0.027	3.07	17519	154	482	13	0.0034	0.751	0.92	regulation of actin cytoskeleton organization	CDC42EP2, CDC42EP4, GRB2, GSN, HCK, HCLS1, MYADM, PRKCD, PYCARD, SSH2, SSH3, TRIM27, TRIOBP
GO:2000173	negative regulation of branching morphogenesis of a nerve	0.000755	0.0476	36.35	17519	2	482	2	0.0004	0.87	0.568	regulation of actin cytoskeleton organization	HNRNPK, IL1B
GO:0008064	regulation of actin polymerization or depolymerization	0.000318	0.0259	3.09	17519	153	482	13	0.0034	0.751	0.92	regulation of actin cytoskeleton organization	CDC42EP2, CDC42EP4, GRB2, GSN, HCK, HCLS1, MYADM, PRKCD, PYCARD, SSH2, SSH3, TRIM27, TRIOBP
GO:0032970	regulation of actin filament-based process	3.13e-05	0.00464	2.67	17519	300	482	22	0.0066	0.781	0.798	regulation of actin cytoskeleton organization	ARAP1, CDC42EP2, CDC42EP4, CRK, FES, GRB2, GSN, HCK, HCLS1, KCNJ2, MYADM, MYBPC3, MYO1F, PAK1, PPM1F, PRKCD, PYCARD, S1PR1, SSH2, SSH3, TRIM27, TRIOBP
GO:0051493	regulation of cytoskeleton organization	0.000338	0.0271	2.17	17519	402	482	24	0.0087	0.773	0.797	regulation of actin cytoskeleton organization	ARAP1, CDC42EP2, CDC42EP4, CHMP2A, CRK, FES, GRB2, GSN, HCK, HCLS1, MAPK1, MAPK3, MARK2, MYADM, MYO1F, PAK1, PPM1F, PRKCD, PYCARD, S1PR1, SSH2, SSH3, TRIM27, TRIOBP
GO:0030036	actin cytoskeleton organization	5.58e-05	0.00679	2.71	17519	268	482	20	0.0147	0.851	0.879	regulation of actin cytoskeleton organization	ABR, ARHGAP26, BCL6, CAP1, CDC42EP2, DNAJB6, ELMO1, IQSEC1, MYBPC3, NUAK2, PACSIN2, PAK1, PARVG, PDLIM7, RHOG, S1PR1, SSH2, TESK2, TRIOBP, ZYX
GO:0008360	regulation of cell shape	0.000674	0.0439	3.2	17519	125	482	11	0.0025	0.758	0.562	regulation of actin cytoskeleton organization	ARAP1, ARAP3, CDC42EP2, CDC42EP4, FES, FGR, GAS7, HCK, ITGB2, SEMA4A, SEMA4D
GO:0043300	regulation of leukocyte degranulation	4.07e-07	0.000181	9.09	17519	36	482	9	0.0006	0.693	0.211	regulation of leukocyte degranulation	ABR, AP1G1, CD300A, FES, FGR, GAB2, IL4R, LYN, PTAFR
GO:0002433	immune response-regulating cell surface receptor signaling pathway involved in phagocytosis	6.1e-06	0.0014	5.33	17519	75	482	11	0.0026	0.794	0.603	regulation of leukocyte degranulation	CRK, ELMO1, FGR, GRB2, HCK, LYN, MAPK1, MAPK3, PAK1, PRKCD, VAV1
GO:0050764	regulation of phagocytosis	9.78e-05	0.0101	4.81	17519	68	482	9	0.0015	0.7	0.83	regulation of leukocyte degranulation	ABR, CAMK1D, CD300A, CD47, FGR, HCK, IL1B, PYCARD, SLC11A1
GO:0032940	secretion by cell	0.000278	0.0234	2.16	17519	421	482	25	0.02	0.778	0.742	regulation of leukocyte degranulation	ACTN1, ADM, CAMK2G, CAP1, F5, HCK, IL1RN, LAT2, LYN, MYO1F, NLRC4, NLRP3, NOTCH1, P2RX1, PAK1, PIK3CD, RAB11FIP1, RAB3D, RAF1, RNF19B, TLR6, TNFAIP2, TREM1, TRIM27, VMP1
GO:1903305	regulation of regulated secretory pathway	7.2e-05	0.00801	4.12	17519	97	482	11	0.0006	0.727	0.885	regulation of leukocyte degranulation	ABR, AP1G1, CD300A, FES, FGR, GAB2, IL4R, LYN, NOTCH1, PTAFR, RAB3D
GO:0060627	regulation of vesicle-mediated transport	4.2e-06	0.00113	2.6	17519	391	482	28	0.0067	0.703	0.53	regulation of leukocyte degranulation	ABR, AP1G1, CAMK1D, CBL, CD300A, CD47, CHMP2A, FES, FGR, FLOT1, GAB2, HCK, HNRNPK, IL1B, IL4R, LYN, MAPK1, MAPK3, NOTCH1, PACSIN2, PTAFR, PYCARD, RAB3D, RAB7A, RALB, SLC11A1, SORL1, VPS37B
GO:0017157	regulation of exocytosis	6e-05	0.007	3.44	17519	148	482	14	0.0024	0.702	0.735	regulation of leukocyte degranulation	ABR, AP1G1, CD300A, CHMP2A, FES, FGR, GAB2, IL4R, LYN, NOTCH1, PTAFR, RAB3D, RAB7A, RALB
GO:0009306	protein secretion	0.000331	0.0268	3.48	17519	115	482	11	0.0056	0.792	0.811	regulation of leukocyte degranulation	CAMK2G, IL1RN, LYN, NLRC4, NLRP3, NOTCH1, RAF1, RNF19B, TLR6, TREM1, TRIM27
GO:0043302	positive regulation of leukocyte degranulation	9.83e-05	0.0101	10.1	17519	18	482	5	0.0002	0.683	0.929	regulation of leukocyte degranulation	AP1G1, FGR, GAB2, IL4R, PTAFR
GO:0043304	regulation of mast cell degranulation	7.61e-05	0.00821	8.08	17519	27	482	6	0.0004	0.584	0.968	regulation of leukocyte degranulation	CD300A, FES, FGR, GAB2, IL4R, LYN
GO:0002253	activation of immune response	4.77e-07	0.000184	2.67	17519	435	482	32	0.0104	0.754	0.248	activation of immune response	ADAM8, C1RL, C5AR1, CLEC4E, CREBBP, CRK, ELMO1, FGR, GRB2, HCK, ICAM3, IL1B, ITGB2, LAT2, LYN, MAPK1, MAPK3, MYD88, NLRC4, PAK1, PGLYRP1, PIK3CD, PRKCD, PYCARD, RAF1, RBCK1, RELB, RNF31, RPS6KA1, TLR5, TLR6, VAV1
GO:0042981	regulation of apoptotic process	5.03e-06	0.00121	1.74	17519	1423	482	68	0.0314	0.743	0.26	regulation of apoptotic process	ABR, ACTN1, ADAM8, ADAR, ADM, APH1B, BCL3, BCL6, C5AR1, CAMK1D, CBL, CDK19, CEBPB, DAPK2, DNAJB6, EGLN2, GSN, HCK, HCLS1, HNRNPK, HSH2D, IER3, IGF2R, IL1B, ITGA5, LTBR, LYN, MAP3K11, MAP3K3, MAP4K4, MMP9, MYD88, NACC2, NCOA1, NCSTN, NLRC4, NLRP12, NLRP3, NOTCH1, NUAK2, OSGIN1, OSM, P2RX1, PAK1, PLAUR, PPM1F, PRKCD, PROK2, PYCARD, RAF1, RARA, RBCK1, RPS6KA1, RXRA, SEMA4D, SETX, SOD2, STAT3, STK10,…
GO:0043065	positive regulation of apoptotic process	2.8e-05	0.00429	2.14	17519	578	482	34	0.0095	0.721	0.824	regulation of apoptotic process	ABR, ADAM8, ADM, APH1B, BCL6, CAMK1D, CDK19, GSN, IGF2R, IL1B, LTBR, LYN, MAP3K11, MMP9, NACC2, NCOA1, NCSTN, NLRC4, NLRP12, NLRP3, NOTCH1, OSGIN1, OSM, P2RX1, PLAUR, PPM1F, PRKCD, PYCARD, RBCK1, RXRA, TNFRSF10B, TRIM39, TSPO, VAV1
GO:0043067	regulation of programmed cell death	6.51e-06	0.00141	1.72	17519	1434	482	68	0.0316	0.743	0.953	regulation of apoptotic process	ABR, ACTN1, ADAM8, ADAR, ADM, APH1B, BCL3, BCL6, C5AR1, CAMK1D, CBL, CDK19, CEBPB, DAPK2, DNAJB6, EGLN2, GSN, HCK, HCLS1, HNRNPK, HSH2D, IER3, IGF2R, IL1B, ITGA5, LTBR, LYN, MAP3K11, MAP3K3, MAP4K4, MMP9, MYD88, NACC2, NCOA1, NCSTN, NLRC4, NLRP12, NLRP3, NOTCH1, NUAK2, OSGIN1, OSM, P2RX1, PAK1, PLAUR, PPM1F, PRKCD, PROK2, PYCARD, RAF1, RARA, RBCK1, RPS6KA1, RXRA, SEMA4D, SETX, SOD2, STAT3, STK10,…
GO:0043068	positive regulation of programmed cell death	3.33e-05	0.00474	2.12	17519	583	482	34	0.0095	0.721	0.978	regulation of apoptotic process	ABR, ADAM8, ADM, APH1B, BCL6, CAMK1D, CDK19, GSN, IGF2R, IL1B, LTBR, LYN, MAP3K11, MMP9, NACC2, NCOA1, NCSTN, NLRC4, NLRP12, NLRP3, NOTCH1, OSGIN1, OSM, P2RX1, PLAUR, PPM1F, PRKCD, PYCARD, RBCK1, RXRA, TNFRSF10B, TRIM39, TSPO, VAV1
GO:0010942	positive regulation of cell death	4.21e-05	0.00556	2.07	17519	615	482	35	0.01	0.722	0.817	regulation of apoptotic process	ABR, ADAM8, ADM, APH1B, BCL6, CAMK1D, CDK19, GSN, IGF2R, IL1B, LTBR, LYN, MAP3K11, MMP9, NACC2, NCOA1, NCSTN, NLRC4, NLRP12, NLRP3, NOTCH1, OSGIN1, OSM, P2RX1, PLAUR, PPM1F, PRKCD, PYCARD, RBCK1, RXRA, TNFRSF10B, TRIM39, TSPO, VAV1, ZNF746
GO:0010941	regulation of cell death	6.81e-06	0.00143	1.7	17519	1521	482	71	0.0332	0.744	0.864	regulation of apoptotic process	ABR, ACTN1, ADAM8, ADAR, ADM, APH1B, BCL3, BCL6, C5AR1, CAMK1D, CBL, CDK19, CEBPB, CHMP2A, DAPK2, DNAJB6, EGLN2, GSN, HCK, HCLS1, HNRNPK, HSH2D, IER3, IGF2R, IL1B, ITGA5, LTBR, LYN, MAP3K11, MAP3K3, MAP4K4, MMP9, MYD88, NACC2, NCOA1, NCSTN, NLRC4, NLRP12, NLRP3, NOTCH1, NUAK2, OSGIN1, OSM, P2RX1, PAK1, PLAUR, PPM1F, PRKCD, PROK2, PYCARD, RAF1, RARA, RBCK1, RPS6KA1, RXRA, SEMA4D, SETX, SOD2, SORL1…
GO:0048518	positive regulation of biological process	2.78e-09	3.6e-06	1.41	17519	5300	482	206	0.2871	0.841	0.273	positive regulation of biological process	ABCG1, ABR, ACOX1, ADAM8, ADAR, ADM, AKIRIN2, ALOX5AP, AMICA1, AP1G1, APBB1IP, APH1B, ARAP1, ARAP3, ARHGAP25, ARHGAP26, ARHGAP9, ARID3A, ARID3B, ASAP1, ATF6, BANP, BASP1, BCL3, BCL6, C10orf54, C1RL, C5AR1, CAMK1D, CAMK2G, CANT1, CAP1, CBL, CD300A, CD300LB, CD47, CDC42EP2, CDC42EP4, CDK19, CEBPB, CHMP2A, CLEC4E, CREBBP, CRK, CSNK1D, CSRNP1, CXCL16, CYTH4, DAPK2, DENND3, DENND5A, DNAJB6, DOCK5, DVL…
GO:0008104	protein localization	3.4e-07	0.000167	1.8	17519	1537	482	76	0.0479	0.857	0.324	protein localization	ABCG1, ADAR, AHCTF1, AP1G1, ATG16L2, ATP6V0A1, ATP6V0B, ATP6V0D1, ATP6V1B2, BANP, BCL3, BCL6, CAMK2G, CHMP2A, CSNK1D, DNAJB6, FLOT1, FLOT2, IL1RN, ITGB2, KLHL21, LYN, MAPK1, MAPK3, MTX1, MVP, MX2, MYADM, NACC2, NLRC4, NLRP3, NOTCH1, NUP88, OS9, PACSIN2, PAK1, RAB11FIP1, RAB24, RAB37, RAB3D, RAB43, RAB7A, RAF1, RERE, RILPL2, RNF19B, RRAGD, SH3GLB1, SLC11A1, SLC15A3, SLC15A4, SNX11, SNX27, SORL1, S…
GO:0015031	protein transport	1.02e-05	0.00194	1.8	17519	1174	482	58	0.036	0.853	0.852	protein localization	ABCG1, ADAR, AHCTF1, AP1G1, ATG16L2, ATP6V0A1, ATP6V0B, ATP6V0D1, ATP6V1B2, BCL3, BCL6, CAMK2G, CHMP2A, IL1RN, LYN, MAPK1, MAPK3, MTX1, MVP, MX2, MYADM, NLRC4, NLRP3, NOTCH1, NUP88, OS9, RAB11FIP1, RAB24, RAB37, RAB3D, RAB43, RAB7A, RAF1, RERE, RILPL2, RNF19B, SLC11A1, SLC15A3, SLC15A4, SNX11, SNX27, SORL1, STAT3, STX3, TCIRG1, TLR6, TOM1, TOMM70A, TREM1, TRIM27, TSPO, UBAP1, VPS18, VPS37B, VPS37…
GO:0045184	establishment of protein localization	1.65e-05	0.00294	1.74	17519	1277	482	61	0.0379	0.855	0.877	protein localization	ABCG1, ADAR, AHCTF1, AP1G1, ATG16L2, ATP6V0A1, ATP6V0B, ATP6V0D1, ATP6V1B2, BCL3, BCL6, CAMK2G, CHMP2A, FLOT1, FLOT2, IL1RN, LYN, MAPK1, MAPK3, MTX1, MVP, MX2, MYADM, NLRC4, NLRP3, NOTCH1, NUP88, OS9, RAB11FIP1, RAB24, RAB37, RAB3D, RAB43, RAB7A, RAF1, RERE, RILPL2, RNF19B, SLC11A1, SLC15A3, SLC15A4, SNX11, SNX27, SORL1, STAT3, STX3, TCIRG1, TLR6, TNFRSF1A, TOM1, TOMM70A, TREM1, TRIM27, TSPO, UBA…
GO:0048522	positive regulation of cellular process	6.52e-07	0.000232	1.38	17519	4579	482	174	0.0855	0.732	0.325	positive regulation of cellular process	ABR, ADAM8, ADAR, ADM, AKIRIN2, AMICA1, AP1G1, APBB1IP, APH1B, ARAP1, ARID3A, ARID3B, ATF6, BANP, BCL3, BCL6, C10orf54, C5AR1, CAMK1D, CAMK2G, CANT1, CAP1, CBL, CD300A, CD300LB, CD47, CDC42EP2, CDC42EP4, CDK19, CEBPB, CHMP2A, CLEC4E, CREBBP, CRK, CSNK1D, CSRNP1, CXCL16, DAPK2, DOCK5, DVL3, ETS2, EXTL3, FAM129A, FES, FGR, FLOT1, FLOT2, FPR1, FRAT1, FRAT2, GAB2, GLIPR2, GRB2, GSN, H3F3A, HCK, HCLS1…
GO:0050789	regulation of biological process	0.000343	0.0271	1.13	17519	10311	482	320	0.4974	0.835	0.335	regulation of biological process	ABCG1, ABHD2, ABR, ACOX1, ACTN1, ADAM8, ADAR, ADM, AGO4, AGTRAP, AHCTF1, AKIRIN2, ALOX5AP, ALPK1, AMICA1, ANKS1A, ANPEP, AP1G1, APBB1IP, APH1B, ARAP1, ARAP3, ARHGAP25, ARHGAP26, ARHGAP9, ARID3A, ARID3B, ASAP1, ASF1B, ATF6, ATP6V0A1, ATP6V0B, ATP6V0D1, ATP6V1B2, B9D2, BANP, BASP1, BCL3, BCL6, C10orf54, C1RL, C5AR1, CAMK1D, CAMK2G, CANT1, CAP1, CAPN15, CBL, CD300A, CD300LB, CD47, CD97, CDA, CDC42EP…
GO:0050794	regulation of cellular process	0.0007	0.0449	1.13	17519	9791	482	304	0.2897	0.822	0.337	regulation of cellular process	ABCG1, ABHD2, ABR, ACTN1, ADAM8, ADAR, ADM, AGO4, AGTRAP, AHCTF1, AKIRIN2, AMICA1, ANKS1A, AP1G1, APBB1IP, APH1B, ARAP1, ARAP3, ARHGAP25, ARHGAP26, ARHGAP9, ARID3A, ARID3B, ASAP1, ASF1B, ATF6, ATP6V0A1, ATP6V0B, ATP6V0D1, ATP6V1B2, B9D2, BANP, BASP1, BCL3, BCL6, C10orf54, C5AR1, CAMK1D, CAMK2G, CANT1, CAP1, CAPN15, CBL, CD300A, CD300LB, CD47, CD97, CDA, CDC42EP2, CDC42EP4, CDK19, CEACAM1, CEBPB, …
GO:0030099	myeloid cell differentiation	0.000735	0.047	2.83	17519	167	482	13	0.007	0.808	0.339	myeloid cell differentiation	ACTN1, ADAR, BCL6, GAB2, HCLS1, LTBR, LYN, MMP9, PIK3CD, RELB, SP1, SPI1, THOC5
GO:0050817	coagulation	3.19e-05	0.00459	2.25	17519	484	482	30	0.0093	0.939	0.35	coagulation	ACTN1, AMICA1, APBB1IP, CAP1, CD47, CEACAM1, CRK, ENTPD1, F5, FGR, GRB2, H3F3A, ITGA5, ITGAX, ITGB2, LYN, MAPK1, MAPK3, P2RX1, PHF21A, PLAUR, PRKCD, RAF1, RHOG, SELL, SH2B2, SIRPA, SLC16A3, TREM1, VAV1
GO:0044087	regulation of cellular component biogenesis	0.000505	0.036	1.82	17519	700	482	35	0.0105	0.872	0.373	regulation of cellular component biogenesis	ARAP1, CDC42EP2, CDC42EP4, CHMP2A, DNAJB6, FES, FLOT1, GRB2, GSN, HCK, HCLS1, MTMR3, MYADM, NOTCH1, PAK1, PPM1F, PRKCD, PYCARD, RAB7A, RAF1, RALB, RHOG, S1PR1, SETX, SH3GLB1, SORL1, SSH2, SSH3, TBC1D14, TLR6, TNFRSF1A, TRIM27, TRIOBP, ULK1, VPS37B
GO:0002757	immune response-activating signal transduction	3.84e-07	0.000177	2.81	17519	388	482	30	0.0093	0.649	0.385	immune response-activating signal transduction	ADAM8, C5AR1, CLEC4E, CREBBP, CRK, ELMO1, FGR, GRB2, HCK, ICAM3, IL1B, ITGB2, LAT2, LYN, MAPK1, MAPK3, MYD88, PAK1, PGLYRP1, PIK3CD, PRKCD, PYCARD, RAF1, RBCK1, RELB, RNF31, RPS6KA1, TLR5, TLR6, VAV1
GO:0002429	immune response-activating cell surface receptor signaling pathway	3.05e-06	0.000887	3	17519	279	482	23	0.0057	0.658	0.917	immune response-activating signal transduction	C5AR1, CLEC4E, CREBBP, CRK, ELMO1, FGR, GRB2, HCK, ICAM3, IL1B, LAT2, LYN, MAPK1, MAPK3, PAK1, PIK3CD, PRKCD, PYCARD, RAF1, RBCK1, RELB, RNF31, VAV1
GO:0002431	Fc receptor mediated stimulatory signaling pathway	7.92e-06	0.00157	5.19	17519	77	482	11	0.0028	0.678	0.855	immune response-activating signal transduction	CRK, ELMO1, FGR, GRB2, HCK, LYN, MAPK1, MAPK3, PAK1, PRKCD, VAV1
GO:0002218	activation of innate immune response	5.07e-06	0.0012	3.09	17519	247	482	21	0.0042	0.69	0.971	immune response-activating signal transduction	ADAM8, CLEC4E, CREBBP, HCK, ICAM3, IL1B, ITGB2, LYN, MAPK1, MAPK3, MYD88, NLRC4, PAK1, PGLYRP1, PRKCD, PYCARD, RAF1, RELB, RPS6KA1, TLR5, TLR6
GO:0045089	positive regulation of innate immune response	6.52e-06	0.00139	2.86	17519	292	482	23	0.0048	0.705	0.947	immune response-activating signal transduction	ADAM8, AP1G1, CLEC4E, CREBBP, HCK, ICAM3, IL1B, ITGB2, LYN, MAPK1, MAPK3, MYD88, NLRC4, PAK1, PGLYRP1, PRKCD, PYCARD, RAF1, RELB, RPS6KA1, TLR5, TLR6, VAV1
GO:0002768	immune response-regulating cell surface receptor signaling pathway	0.000222	0.0196	2.11	17519	464	482	27	0.0071	0.662	0.934	immune response-activating signal transduction	AGO4, C5AR1, CAMK2G, CLEC4E, CREBBP, CRK, ELMO1, FGR, GAB2, GRB2, HCK, ICAM3, IL1B, LAT2, LILRB2, LYN, MAPK1, MAPK3, PAK1, PIK3CD, PRKCD, PYCARD, RAF1, RBCK1, RELB, RNF31, VAV1
GO:0002758	innate immune response-activating signal transduction	1.14e-05	0.00211	3.03	17519	240	482	20	0.0041	0.618	0.888	immune response-activating signal transduction	ADAM8, CLEC4E, CREBBP, HCK, ICAM3, IL1B, ITGB2, LYN, MAPK1, MAPK3, MYD88, PAK1, PGLYRP1, PRKCD, PYCARD, RAF1, RELB, RPS6KA1, TLR5, TLR6
GO:0038096	Fc-gamma receptor signaling pathway involved in phagocytosis	6.1e-06	0.00138	5.33	17519	75	482	11	0.0026	0.614	0.909	immune response-activating signal transduction	CRK, ELMO1, FGR, GRB2, HCK, LYN, MAPK1, MAPK3, PAK1, PRKCD, VAV1
GO:0038094	Fc-gamma receptor signaling pathway	1.58e-06	0.000511	5.52	17519	79	482	12	0.0026	0.688	0.846	immune response-activating signal transduction	CLEC4E, CRK, ELMO1, FGR, GRB2, HCK, LYN, MAPK1, MAPK3, PAK1, PRKCD, VAV1
GO:0002764	immune response-regulating signaling pathway	1.57e-05	0.00284	2.2	17519	562	482	34	0.0106	0.679	0.392	immune response-regulating signaling pathway	ADAM8, AGO4, C5AR1, CAMK2G, CLEC4E, CREBBP, CRK, ELMO1, FGR, GAB2, GRB2, HCK, ICAM3, IL1B, ITGB2, LAT2, LILRB2, LYN, MAPK1, MAPK3, MYD88, PAK1, PGLYRP1, PIK3CD, PRKCD, PYCARD, RAF1, RBCK1, RELB, RNF31, RPS6KA1, TLR5, TLR6, VAV1
GO:0050776	regulation of immune response	1.06e-10	2.15e-07	2.37	17519	982	482	64	0.2057	0.675	0.4	regulation of immune response	ABR, ADAM8, ADAR, AGO4, AMICA1, AP1G1, BCL6, C10orf54, C1RL, C5AR1, CAMK2G, CD300A, CD300LB, CLEC4E, CREBBP, CRK, ELMO1, FES, FGR, FLOT1, GAB2, GRB2, HCK, HLX, ICAM3, IFNAR1, IL1B, IL4R, ITGB2, LAT2, LILRB2, LYN, MAPK1, MAPK3, MYD88, MYO1F, NLRC4, NLRP3, NLRX1, PAK1, PGLYRP1, PIK3CD, PRKCD, PTAFR, PYCARD, RAF1, RARA, RBCK1, RELB, RNF31, RPS6KA1, SEC14L1, SELL, SIGLEC9, SLC11A1, TLR5, TLR6, TRAFD1…
GO:0048584	positive regulation of response to stimulus	6.45e-09	7.66e-06	1.79	17519	1969	482	97	0.2239	0.724	0.634	regulation of immune response	ADAM8, AP1G1, C10orf54, C1RL, C5AR1, CAMK1D, CAMK2G, CANT1, CBL, CD47, CDK19, CLEC4E, CREBBP, CRK, CSNK1D, DAPK2, DVL3, ELMO1, FGR, FLOT1, FPR1, FRAT1, FRAT2, GAB2, GLIPR2, GRB2, GSN, HCK, HCLS1, HLX, HSH2D, ICAM3, IL17RA, IL1B, IL4R, ITGA5, ITGB2, LASP1, LAT2, LITAF, LPAR2, LRG1, LTBR, LYN, MAP3K11, MAP3K3, MAPK1, MAPK3, MMP9, MYD88, NACC2, NDEL1, NLRC4, NLRP12, NLRP3, NOTCH1, OSM, PAK1, PGLYRP1…
GO:0050778	positive regulation of immune response	8.49e-08	5.5e-05	2.52	17519	577	482	40	0.2011	0.648	0.762	regulation of immune response	ADAM8, AP1G1, C1RL, C5AR1, CLEC4E, CREBBP, CRK, ELMO1, FGR, GAB2, GRB2, HCK, HLX, ICAM3, IL1B, IL4R, ITGB2, LAT2, LYN, MAPK1, MAPK3, MYD88, NLRC4, NLRP3, PAK1, PGLYRP1, PIK3CD, PRKCD, PTAFR, PYCARD, RAF1, RARA, RBCK1, RELB, RNF31, RPS6KA1, SLC11A1, TLR5, TLR6, VAV1
GO:0002684	positive regulation of immune system process	5.56e-08	4.66e-05	2.2	17519	874	482	53	0.2053	0.691	0.767	regulation of immune response	ADAM8, AP1G1, BCL6, C1RL, C5AR1, CAMK1D, CD300A, CD300LB, CD47, CLEC4E, CREBBP, CRK, DAPK2, ELMO1, FES, FGR, FLOT1, FLOT2, GAB2, GRB2, HCK, HCLS1, HLX, ICAM3, IL1B, IL4R, ITGB2, LAT2, LILRB2, LYN, MAPK1, MAPK3, MYD88, NLRC4, NLRP3, PAK1, PGLYRP1, PIK3CD, PRKCD, PTAFR, PYCARD, RAF1, RARA, RBCK1, RELB, RNF31, RPS6KA1, SLC11A1, TLR5, TLR6, TNFSF14, TRIB1, VAV1
GO:0002682	regulation of immune system process	1.4e-09	2.21e-06	1.98	17519	1506	482	82	0.2136	0.753	0.61	regulation of immune response	ABR, ADAM8, ADAR, AGO4, ALPK1, AMICA1, AP1G1, BCL6, C10orf54, C1RL, C5AR1, CAMK1D, CAMK2G, CD300A, CD300LB, CD47, CEBPB, CLEC4E, CREBBP, CRK, CSF3R, DAPK2, ELMO1, FCGR3B, FES, FGR, FLOT1, FLOT2, GAB2, GRB2, GSN, HCK, HCLS1, HLX, ICAM3, IFNAR1, IL1B, IL4R, ITGB2, LAT2, LILRB2, LILRB3, LYN, MAPK1, MAPK3, MYD88, MYO1F, NLRC4, NLRP3, NLRX1, NOTCH1, PAK1, PGLYRP1, PIK3CD, PRKCD, PTAFR, PTPRE, PYCARD, …
GO:0002703	regulation of leukocyte mediated immunity	6.94e-05	0.00779	3.39	17519	150	482	14	0.1918	0.72	0.751	regulation of immune response	ABR, AP1G1, BCL6, C10orf54, CD300A, FES, FGR, GAB2, IL1B, IL4R, LYN, NLRP3, PTAFR, VAV1
GO:0002699	positive regulation of immune effector process	0.000361	0.0281	3.05	17519	155	482	13	0.1921	0.687	0.799	regulation of immune response	AP1G1, CD300A, FES, FGR, GAB2, HLX, IL1B, IL4R, LYN, NLRP3, PTAFR, RARA, VAV1
GO:0002697	regulation of immune effector process	0.000223	0.0196	2.19	17519	415	482	25	0.1945	0.72	0.773	regulation of immune response	ABR, ALPK1, AP1G1, BCL6, C10orf54, CD300A, ELMO1, FCGR3B, FES, FGR, GAB2, HCK, HLX, IL1B, IL4R, LYN, NLRP3, NLRX1, PGLYRP1, PTAFR, RARA, SEC14L1, TREM1, VAV1, YIPF1
GO:0002252	immune effector process	1.61e-09	2.29e-06	3.06	17519	439	482	37	0.2031	0.854	0.545	regulation of immune response	ADAR, APBB1IP, BCL3, C1RL, CD300LB, CD47, CEBPB, CLEC4E, CRK, ELMO1, FGR, FUT7, GRB2, HCK, IFITM2, IFNAR1, IL4R, LAT2, LYN, MAPK1, MAPK3, MX2, MYO1F, NLRP3, PAK1, PIK3CD, PRKCD, PYCARD, RELB, RNF19B, SBNO2, SEMA4A, SLC11A1, TREM1, TRIM25, TYROBP, VAV1
GO:0006955	immune response	1.44e-11	5.14e-08	2.23	17519	1272	482	78	0.2735	0.791	0.602	regulation of immune response	ADAR, ADM, AGO4, AKIRIN2, AQP9, BCL3, BCL6, C1RL, C5AR1, CAMK2G, CD300LB, CD97, CEBPB, CLEC4E, CREBBP, CRK, ELMO1, FCGR3B, FES, FGR, GAB2, GRB2, HCK, HIST1H2BK, ICAM3, IFITM2, IL1B, IL1R2, IL1RN, IL4R, ITGB2, KDM6B, LAT2, LILRA5, LILRB2, LILRB3, LTBR, LYN, MAPK1, MAPK3, MSRB1, MYD88, NCF4, NLRC4, NLRP3, NLRX1, NOTCH1, OSM, PADI4, PAK1, PGLYRP1, PIK3CD, PRKCD, PTAFR, PYCARD, RAF1, RELB, RNF19B, RP…
GO:0072584	caveolin-mediated endocytosis	0.000199	0.018	21.81	17519	5	482	3	0.0002	0.896	0.409	caveolin-mediated endocytosis	MAPK1, MAPK3, PACSIN2
GO:0007169	transmembrane receptor protein tyrosine kinase signaling pathway	3.2e-07	0.000169	2.21	17519	774	482	47	0.016	0.712	0.413	transmembrane receptor protein tyrosine kinase signaling pathway	ABR, AGO4, ANKS1A, APH1B, ATP6V0A1, ATP6V0B, ATP6V0D1, ATP6V1B2, CAMK2G, CBL, CRK, CSRNP1, ELMO1, FES, FGR, GAB2, GRB2, HCK, IGF2R, LYN, MAPK1, MAPK3, MKNK1, MMP9, MPZL1, MVP, MYD88, NCF4, NCSTN, NDST1, PAK1, PIK3CD, PRKCD, RAF1, RALB, RGS14, RPS6KA1, RRAGD, SETX, SH2B2, STAT3, SULF2, TCIRG1, TGFA, TYK2, VAV1, ZNF106
GO:0019221	cytokine-mediated signaling pathway	4.04e-05	0.00537	2.16	17519	539	482	32	0.0096	0.699	0.501	transmembrane receptor protein tyrosine kinase signaling pathway	ADAR, CAMK2G, CSF3R, CXCR1, HCK, IFITM2, IFNAR1, IL17RA, IL1B, IL1R2, IL1RN, IL4R, LTBR, MAPK3, MX2, NUP88, OSM, PRKCD, PTAFR, PYCARD, RBCK1, RELB, RNF31, STAT3, TNFRSF10B, TNFRSF10C, TNFRSF1A, TNFSF14, TRIM21, TRIM25, TRIM8, TYK2
GO:0033993	response to lipid	5.72e-05	0.00685	1.91	17519	780	482	41	0.0211	0.889	0.617	transmembrane receptor protein tyrosine kinase signaling pathway	ABCG1, ABR, ADM, AKIRIN2, ALPL, C5AR1, CD300LB, CDK19, CEBPB, CXCL16, HNRNPK, IFNAR1, IGF2R, IL1B, IL1RN, IL4R, LILRB2, LITAF, LTBR, LYN, MAPK1, NCOA1, NLRP3, NOTCH1, OPRL1, PTAFR, PYCARD, RAB7A, RARA, RXRA, SBNO2, SETX, SLC11A1, STAT3, TLR5, TNFRSF10B, TNFRSF10C, TNFRSF1A, TRIB1, TRIM25, TSPO
GO:0007167	enzyme linked receptor protein signaling pathway	7.88e-06	0.00158	1.9	17519	975	482	51	0.0236	0.7	0.558	transmembrane receptor protein tyrosine kinase signaling pathway	ABR, AGO4, ANKS1A, APH1B, ATP6V0A1, ATP6V0B, ATP6V0D1, ATP6V1B2, C10orf54, CAMK2G, CBL, CRK, CSRNP1, ELMO1, FES, FGR, GAB2, GRB2, HCK, IGF2R, LYN, MAPK1, MAPK3, MKNK1, MMP9, MPZL1, MVP, MYD88, NCF4, NCSTN, NDST1, PAK1, PIK3CD, PRKCD, PTPRE, RAF1, RALB, RGS14, RPS6KA1, RRAGD, SETX, SH2B2, SP1, STAT3, SULF2, TCIRG1, TGFA, TYK2, VAV1, ZNF106, ZYX
GO:0016192	vesicle-mediated transport	0.000185	0.0174	1.73	17519	989	482	47	0.0327	0.873	0.418	vesicle-mediated transport	ACTN1, ADM, AP1G1, APOBR, ARAP3, CAP1, CHMP2A, CSNK1D, CXCL16, CXCR1, DENND5A, F5, GRB2, HCK, IGF2R, ITGB2, LAT2, LYN, MAPK1, MAPK3, MON1B, MYO1F, PACSIN2, PAK1, PDLIM7, PIK3CD, PTAFR, PYCARD, RAB11FIP1, RAB3D, RAB43, RAB7A, RARA, RIN3, RTN3, SCYL1, SLC11A1, SNX11, SNX27, SORL1, TBC1D14, TGFA, TNFAIP2, TOM1, TRIM27, VMP1, VPS18
GO:0043620	regulation of DNA-templated transcription in response to stress	0.000487	0.0352	4.34	17519	67	482	8	0.0008	0.742	0.432	regulation of DNA-templated transcription in response to stress	ATF6, CEBPB, CREBBP, EGLN1, EGLN2, NOTCH1, RGS14, RPS6KA1
GO:0032879	regulation of localization	5e-06	0.00123	1.54	17519	2359	482	100	0.0433	0.78	0.437	regulation of localization	ABCG1, ABHD2, ABR, ACTN1, ADAM8, ANPEP, AP1G1, ARAP1, ARAP3, BCL3, BCL6, C5AR1, CAMK1D, CAMK2G, CBL, CD300A, CD47, CHMP2A, CLEC4E, CXCL16, DAPK2, DNAJB6, DOCK5, DVL3, FES, FGR, FLOT1, GAB2, GLIPR2, GPR97, GSN, HCK, HCLS1, HNRNPK, IER3, IFNAR1, IL17RA, IL1B, IL4R, ITGA5, ITGAX, KCNJ15, KCNJ2, LILRB2, LITAF, LYN, MAPK1, MAPK3, MIDN, MMP9, MX2, MYADM, MYBPC3, MYO1F, NDEL1, NLRP12, NLRP3, NOTCH1, NUP…
GO:0033036	macromolecule localization	5.23e-07	0.000196	1.78	17519	1554	482	76	0.0565	0.871	0.456	macromolecule localization	ABCG1, ADAR, AHCTF1, AP1G1, ATG16L2, ATP6V0A1, ATP6V0B, ATP6V0D1, ATP6V1B2, BANP, BCL3, BCL6, CAMK2G, CHMP2A, CSNK1D, DNAJB6, FLOT1, FLOT2, IL1RN, ITGB2, KLHL21, LYN, MAPK1, MAPK3, MTX1, MVP, MX2, MYADM, NACC2, NLRC4, NLRP3, NOTCH1, NUP88, OS9, PACSIN2, PAK1, RAB11FIP1, RAB24, RAB37, RAB3D, RAB43, RAB7A, RAF1, RERE, RILPL2, RNF19B, RRAGD, SH3GLB1, SLC11A1, SLC15A3, SLC15A4, SNX11, SNX27, SORL1, S…
GO:0007229	integrin-mediated signaling pathway	1.81e-06	0.000573	5.45	17519	80	482	12	0.0042	0.746	0.458	integrin-mediated signaling pathway	CD47, CEACAM1, FGR, GAB2, HCK, ITGA5, ITGAX, ITGB2, NEDD9, TYROBP, VAV1, ZYX
GO:0051128	regulation of cellular component organization	0.000522	0.0362	1.42	17519	2118	482	83	0.0384	0.855	0.463	regulation of cellular component organization	ABR, ARAP1, ARAP3, ASAP1, BCL6, CAMK1D, CBL, CD300A, CD47, CDA, CDC42EP2, CDC42EP4, CHMP2A, CRK, CXCL16, DNAJB6, EGLN2, EXTL3, FES, FGR, FLOT1, GAS7, GLIPR2, GRB2, GSN, H3F3A, HCK, HCLS1, HNRNPK, IER3, IL1B, IL4R, ITGAX, ITGB2, JARID2, LYN, MAPK1, MAPK3, MARK2, MMP9, MTMR3, MYADM, MYO1F, NDEL1, NEU1, NOTCH1, OGFR, OSGIN1, OSM, PACSIN2, PAK1, PLAUR, PPM1F, PRKCD, PYCARD, RAB7A, RAF1, RALB, RHOG, R…
GO:0019220	regulation of phosphate metabolic process	0.000515	0.0364	1.49	17519	1686	482	69	0.0476	0.724	0.469	regulation of phosphate metabolic process	ADAM8, ADAR, ADM, C5AR1, CAMK2G, CAP1, CD300A, CDA, CRK, CSNK1D, DVL3, EGLN1, FAM129A, FGR, FLOT1, FPR1, GLIPR2, GRB2, HCLS1, IER3, IFNAR1, IL1B, ITGA5, ITGB2, LPAR2, LTBR, LYN, MAP3K11, MAP3K3, MAP4K4, MAPK1, MAPK3, MARK2, MIDN, MMP9, MVP, MYADM, NLRP12, OPRL1, OSM, P2RY13, PAK1, PLAUR, PPM1F, PRKCD, PROK2, PTAFR, PYCARD, RAF1, RALB, RGS14, RNF149, SEMA4D, SH3BP5L, SLC11A1, SORL1, STAT3, STK10, …
GO:0001932	regulation of protein phosphorylation	0.00063	0.0425	1.54	17519	1367	482	58	0.0226	0.737	0.847	regulation of phosphate metabolic process	ADAM8, ADAR, C5AR1, CAMK2G, CD300A, CRK, CSNK1D, DVL3, FAM129A, FGR, FLOT1, FPR1, GLIPR2, GRB2, HCLS1, IFNAR1, IL1B, ITGA5, ITGB2, LPAR2, LTBR, LYN, MAP3K11, MAP3K3, MAP4K4, MAPK1, MAPK3, MARK2, MMP9, MVP, MYADM, NLRP12, OPRL1, OSM, PAK1, PLAUR, PPM1F, PRKCD, PROK2, PYCARD, RAF1, RALB, RGS14, RNF149, SEMA4D, SH3BP5L, SLC11A1, SORL1, STK10, STK40, TGFA, TIMP2, TLR6, TNFRSF10B, TNFRSF1A, TRIB1, TRI…
GO:0042325	regulation of phosphorylation	0.000646	0.0424	1.52	17519	1458	482	61	0.0277	0.737	0.873	regulation of phosphate metabolic process	ADAM8, ADAR, C5AR1, CAMK2G, CD300A, CRK, CSNK1D, DVL3, FAM129A, FGR, FLOT1, FPR1, GLIPR2, GRB2, HCLS1, IER3, IFNAR1, IL1B, ITGA5, ITGB2, LPAR2, LTBR, LYN, MAP3K11, MAP3K3, MAP4K4, MAPK1, MAPK3, MARK2, MIDN, MMP9, MVP, MYADM, NLRP12, OPRL1, OSM, PAK1, PLAUR, PPM1F, PRKCD, PROK2, PYCARD, RAF1, RALB, RGS14, RNF149, SEMA4D, SH3BP5L, SLC11A1, SORL1, STAT3, STK10, STK40, TGFA, TIMP2, TLR6, TNFRSF10B, T…
GO:0051174	regulation of phosphorus metabolic process	0.000636	0.042	1.48	17519	1699	482	69	0.0479	0.735	0.512	regulation of phosphate metabolic process	ADAM8, ADAR, ADM, C5AR1, CAMK2G, CAP1, CD300A, CDA, CRK, CSNK1D, DVL3, EGLN1, FAM129A, FGR, FLOT1, FPR1, GLIPR2, GRB2, HCLS1, IER3, IFNAR1, IL1B, ITGA5, ITGB2, LPAR2, LTBR, LYN, MAP3K11, MAP3K3, MAP4K4, MAPK1, MAPK3, MARK2, MIDN, MMP9, MVP, MYADM, NLRP12, OPRL1, OSM, P2RY13, PAK1, PLAUR, PPM1F, PRKCD, PROK2, PTAFR, PYCARD, RAF1, RALB, RGS14, RNF149, SEMA4D, SH3BP5L, SLC11A1, SORL1, STAT3, STK10, …
GO:0009893	positive regulation of metabolic process	4.04e-08	3.83e-05	1.51	17519	3513	482	146	0.0542	0.793	0.48	positive regulation of metabolic process	ABCG1, ABR, ADAM8, ADAR, ADM, AKIRIN2, ALOX5AP, APH1B, ARAP1, ARAP3, ARHGAP25, ARHGAP26, ARHGAP9, ARID3A, ARID3B, ASAP1, ATF6, BANP, BCL3, BCL6, C5AR1, CAMK1D, CAMK2G, CAP1, CD300A, CDC42EP2, CDC42EP4, CEBPB, CREBBP, CRK, CSNK1D, CSRNP1, CYTH4, DENND3, DENND5A, DNAJB6, DOCK5, DVL3, EGLN2, ETS2, FAM129A, FGR, FLOT1, FPR1, GLIPR2, GRB2, GSN, H3F3A, HCLS1, HNRNPK, IER3, IFNAR1, IL1B, IQSEC1, ITGA5, …
GO:0071702	organic substance transport	0.000411	0.0308	1.47	17519	1855	482	75	0.0581	0.865	0.483	organic substance transport	ABCC5, ABCG1, ADAR, AHCTF1, AP1G1, APOBR, AQP9, ATG16L2, ATP6V0A1, ATP6V0B, ATP6V0D1, ATP6V1B2, BCL3, BCL6, CA4, CAMK2G, CHMP2A, FLOT1, IL1RN, LYN, MAPK1, MAPK3, MTX1, MVP, MX2, MYADM, NCOA1, NLRC4, NLRP3, NOTCH1, NUP88, OS9, P2RX1, PAK1, PITPNA, RAB11FIP1, RAB24, RAB37, RAB3D, RAB43, RAB7A, RAF1, RERE, RILPL2, RNF19B, RXRA, SEC14L1, SLC11A1, SLC15A3, SLC15A4, SLC16A3, SLC19A1, SLC26A8, SLC2A3, S…
GO:0006810	transport	0.000681	0.0441	1.3	17519	3489	482	125	0.1636	0.848	0.643	organic substance transport	ABCC5, ABCG1, ACTN1, ADAR, ADM, AHCTF1, ANTXR2, AP1G1, APOBR, AQP9, ARAP3, ATG16L2, ATP6V0A1, ATP6V0B, ATP6V0D1, ATP6V1B2, BCL3, BCL6, CA4, CAMK2G, CAP1, CHMP2A, CSNK1D, CXCL16, CXCR1, DENND3, DENND5A, DIRC2, F5, FLOT1, GRB2, HCK, IGF2R, IL1RN, ITGB2, KCNJ15, KCNJ2, KIF1B, LAPTM5, LASP1, LAT2, LYN, MAPK1, MAPK3, MICU1, MLX, MON1B, MTX1, MVP, MX2, MYADM, MYO1F, NCOA1, NDEL1, NLRC4, NLRP3, NOTCH1, …

## Sheet: GIMB
General Immune Module B
Gorilla									REVIGO
GO Term ID	Description	P.value	FDR.q.value	Enrichment	N	B	n	b	FrequencyInDb	Uniqueness	Dispensability	Representative GO Term	Genes
GO:0002376	immune system process	3.18e-07	0.000906	3.14	17519	1857	69	23	0.2935	0.948	0	immune system process	ACTB, AP1G1, ARPC4, CASP8, CR1, CRK, CTNNB1, DICER1, FCGR2A, IL1RN, IL6R, JAK1, LAT2, MAPK14, MR1, NCOR1, PDE4B, PECAM1, RNF135, SPG21, TLR2, TLR6, TNFSF14
GO:0002757	immune response-activating signal transduction	3.32e-08	0.000473	7.85	17519	388	69	12	0.0093	0.504	0	immune response-activating signal transduction	ACTB, ARPC4, CASP8, CR1, CRK, FCGR2A, LAT2, MAPK14, PDE4B, SPG21, TLR2, TLR6
GO:0002768	immune response-regulating cell surface receptor signaling pathway	1.82e-06	0.00289	6.02	17519	464	69	11	0.0071	0.515	0.934	immune response-activating signal transduction	ACTB, ARPC4, CASP8, CR1, CRK, FCGR2A, JAK1, LAT2, PDE4B, SPG21, TLR2
GO:0002429	immune response-activating cell surface receptor signaling pathway	1.33e-07	0.000631	9.1	17519	279	69	10	0.0057	0.522	0.917	immune response-activating signal transduction	ACTB, ARPC4, CASP8, CR1, CRK, FCGR2A, LAT2, PDE4B, SPG21, TLR2
GO:0060715	syncytiotrophoblast cell differentiation involved in labyrinthine layer development	4.57e-05	0.0272	169.27	17519	3	69	2	0	0.872	0.056	syncytiotrophoblast cell differentiation involved in labyrinthine layer development	CASP8, DNAJB6
GO:0042496	detection of diacyl bacterial lipopeptide	1.53e-05	0.0115	253.9	17519	2	69	2	0.0002	0.62	0.06	detection of diacyl bacterial lipopeptide	TLR2, TLR6
GO:0070340	detection of bacterial lipopeptide	4.57e-05	0.0296	169.27	17519	3	69	2	0.0004	0.618	0.96	detection of diacyl bacterial lipopeptide	TLR2, TLR6
GO:0071724	response to diacyl bacterial lipopeptide	9.13e-05	0.0482	126.95	17519	4	69	2	0.0002	0.63	0.887	detection of diacyl bacterial lipopeptide	TLR2, TLR6
GO:0071726	cellular response to diacyl bacterial lipopeptide	9.13e-05	0.0464	126.95	17519	4	69	2	0	0.597	0.882	detection of diacyl bacterial lipopeptide	TLR2, TLR6
GO:0042494	detection of bacterial lipoprotein	4.57e-05	0.0283	169.27	17519	3	69	2	0.0004	0.618	0.978	detection of diacyl bacterial lipopeptide	TLR2, TLR6
GO:0006952	defense response	6.49e-06	0.00661	3.22	17519	1420	69	18	0.031	0.733	0.097	defense response	ACTB, ARPC4, CASP8, CR1, CRK, CTNNB1, DICER1, FCGR2A, FPR2, IL1RN, IL6R, JAK1, LAT2, MAPK14, MR1, RNF135, TLR2, TLR6
GO:0045087	innate immune response	6.6e-06	0.00627	4.05	17519	877	69	14	0.0157	0.636	0.602	defense response	ACTB, ARPC4, CASP8, CR1, CRK, CTNNB1, FCGR2A, JAK1, LAT2, MAPK14, MR1, RNF135, TLR2, TLR6
GO:0032940	secretion by cell	5.54e-06	0.00717	6.03	17519	421	69	10	0.02	0.827	0.101	secretion by cell	ALDOA, DNAJC5, IL1RN, LAT2, NSF, PECAM1, SNAP23, TLR2, TLR6, WDR1
GO:0001775	cell activation	2.35e-05	0.0168	4.59	17519	608	69	11	0.0201	0.856	0.111	cell activation	ALDOA, CASP8, CRK, CTNNB1, GNAQ, LAT2, MAPK14, NCOR1, PECAM1, TNFSF14, WDR1
GO:0048583	regulation of response to stimulus	1.19e-06	0.00212	2.26	17519	3588	69	32	0.2652	0.707	0.165	regulation of response to stimulus	ACTB, AP1G1, ARPC4, ATP2C1, CASP4, CASP8, CR1, CRK, CTNNB1, DNAJB6, DYRK1A, FCGR2A, IL1RN, IL6R, JAK1, LAT2, MAPK14, MCL1, NCOR1, NFAT5, PDE4B, PTTG1IP, RFFL, RNF135, SDCBP, SLA, SPG21, TAGAP, TLR2, TLR6, TNFSF14, VRK3
GO:0002253	activation of immune response	1.16e-07	0.000824	7	17519	435	69	12	0.0104	0.63	0.277	activation of immune response	ACTB, ARPC4, CASP8, CR1, CRK, FCGR2A, LAT2, MAPK14, PDE4B, SPG21, TLR2, TLR6
GO:0002764	immune response-regulating signaling pathway	2.47e-07	0.00088	5.87	17519	562	69	13	0.0106	0.565	0.333	immune response-regulating signaling pathway	ACTB, ARPC4, CASP8, CR1, CRK, FCGR2A, JAK1, LAT2, MAPK14, PDE4B, SPG21, TLR2, TLR6
GO:0014835	myoblast differentiation involved in skeletal muscle regeneration	4.57e-05	0.031	169.27	17519	3	69	2	0.0001	0.784	0.347	myoblast differentiation involved in skeletal muscle regeneration	DICER1, MAPK14
GO:1902531	regulation of intracellular signal transduction	9.8e-06	0.00873	2.99	17519	1614	69	19	0.037	0.56	0.392	regulation of intracellular signal transduction	ATP2C1, CASP8, CRK, CTNNB1, DYRK1A, IL6R, JAK1, MAPK14, MCL1, NCOR1, NFAT5, PTTG1IP, RFFL, SDCBP, TAGAP, TLR2, TLR6, TNFSF14, VRK3
GO:0007165	signal transduction	7.08e-05	0.0403	1.82	17519	4750	69	34	0.1605	0.573	0.565	regulation of intracellular signal transduction	ACTB, ARPC4, ATP2C1, CASP4, CASP8, CASS4, CR1, CRK, CTNNB1, EIF4G2, FCGR2A, FPR2, GNAQ, IL1RN, IL6R, JAK1, LAT2, MAPK14, MCL1, MCTP2, MR1, NAMPT, NCOR1, NFAT5, PDE4B, PECAM1, RAB5C, RASSF5, SDCBP, SPG21, TAGAP, TLR2, TLR6, TNFSF14
GO:0043123	positive regulation of I-kappaB kinase/NF-kappaB signaling	7.13e-05	0.0391	8.56	17519	178	69	6	0.0028	0.63	0.58	regulation of intracellular signal transduction	ATP2C1, CASP8, CTNNB1, TLR2, TLR6, TNFSF14
GO:0050778	positive regulation of immune response	3.34e-07	0.000792	5.72	17519	577	69	13	0.2011	0.484	0.409	positive regulation of immune response	ACTB, AP1G1, ARPC4, CASP8, CR1, CRK, FCGR2A, LAT2, MAPK14, PDE4B, SPG21, TLR2, TLR6
GO:0048584	positive regulation of response to stimulus	1.34e-05	0.0112	2.71	17519	1969	69	21	0.2239	0.569	0.629	positive regulation of immune response	ACTB, AP1G1, ARPC4, ATP2C1, CASP8, CR1, CRK, CTNNB1, FCGR2A, IL6R, JAK1, LAT2, MAPK14, MCL1, PDE4B, SDCBP, SLA, SPG21, TLR2, TLR6, TNFSF14
GO:0006955	immune response	6.22e-06	0.00738	3.39	17519	1272	69	17	0.2735	0.569	0.597	positive regulation of immune response	ACTB, ARPC4, CASP8, CR1, CRK, CTNNB1, FCGR2A, IL1RN, IL6R, JAK1, LAT2, MAPK14, MR1, RNF135, TLR2, TLR6, TNFSF14
GO:0050776	regulation of immune response	4.98e-06	0.0071	3.88	17519	982	69	15	0.2057	0.488	0.767	positive regulation of immune response	ACTB, AP1G1, ARPC4, CASP8, CR1, CRK, FCGR2A, JAK1, LAT2, MAPK14, PDE4B, RNF135, SPG21, TLR2, TLR6
GO:0002684	positive regulation of immune system process	1.18e-06	0.00241	4.36	17519	874	69	15	0.2053	0.543	0.762	positive regulation of immune response	ACTB, AP1G1, ARPC4, CASP8, CR1, CRK, FCGR2A, IL6R, LAT2, MAPK14, PDE4B, SPG21, TLR2, TLR6, TNFSF14
GO:0002682	regulation of immune system process	1.46e-05	0.0116	3.03	17519	1506	69	18	0.2136	0.625	0.61	positive regulation of immune response	ACTB, AP1G1, ARPC4, CASP8, CR1, CRK, CTNNB1, FCGR2A, IL6R, JAK1, LAT2, MAPK14, PDE4B, RNF135, SPG21, TLR2, TLR6, TNFSF14
GO:0046903	secretion	6.3e-06	0.0069	5.29	17519	528	69	11	0.0229	0.882	0.45	secretion	ALDOA, DNAJC5, IL1RN, LAT2, NCOR1, NSF, PECAM1, SNAP23, TLR2, TLR6, WDR1

## Sheet: CCLM
Cytotoxic Cell Like Module (CCLM)
GOrilla									REVIGO
GO Term ID	Description	P.value	FDR.q.value	Enrichment	N	B	n	b	FrequencyInDb	Uniqueness	Dispensability	Representative GO Term	Genes
GO:0002376	immune system process	1.69e-08	0.00024	2.79	17519	1857	115	34	0.2935	0.418	0	immune system process	ABCB1, ADCY9, APOBEC3G, APOBEC3H, CALM1, CBLB, CCL4L2, CCL5, CD2, CD247, CD8A, CD8B, CTSW, CX3CR1, EOMES, ERBB2, GZMA, GZMB, GZMM, ID2, IL2RB, IL32, KIFAP3, KLRD1, KLRG1, MATK, PDGFRB, PRF1, RACGAP1, RFTN1, SLAMF6, TGFBR3, ZAP70, ZNF683
GO:0006952	defense response	4.3e-06	0.0204	2.68	17519	1420	115	25	0.031	0.187	0	defense response	ADCY9, APOBEC3G, APOBEC3H, CALM1, CCL4L2, CCL5, CD247, CD8A, CX3CR1, CXCR6, ERBB2, F2R, GPR68, GZMB, GZMM, IL2RB, IL32, KLRD1, KLRG1, MATK, PDGFRB, PRF1, PTGDR, SLAMF6, ZAP70
GO:0006955	immune response	2.12e-06	0.0151	2.87	17519	1272	115	24	0.2735	0.307	0.166	immune response	ADCY9, APOBEC3G, APOBEC3H, CALM1, CBLB, CD247, CD8A, CD8B, CTSW, EOMES, ERBB2, GZMA, GZMB, GZMM, IL2RB, IL32, KLRD1, KLRG1, MATK, PDGFRB, PRF1, SLAMF6, TGFBR3, ZAP70

## Sheet: PM
Platelet Module (PM)
GOrilla									REVIGO
GO Term ID	Description	P.value	FDR.q.value	Enrichment	N	B	n	b	FrequencyInDb	Uniqueness	Dispensability	Representative GO Term	Genes
GO:0007596	blood coagulation	9.67e-16	1.38e-11	8.23	17519	482	106	24	0.0091	0.669	0	blood coagulation	ANO6, C6orf25, CLEC1B, ESAM, F13A1, F2RL3, GP6, GP9, GUCY1A3, HIST1H3F, HIST1H3H, ITGA2B, ITGB3, JAM3, MGLL, MMRN1, MPL, PDE5A, SLC8A3, SPARC, TFPI, THBS1, VCL, VWF
GO:0016337	single organismal cell-cell adhesion	1.12e-05	0.00696	4.61	17519	430	106	12	0.0068	0.663	0.811	blood coagulation	CD151, ESAM, FERMT3, ILK, ITGA2B, ITGB3, ITGB5, JAM3, MYL9, SLA2, TNFSF4, VCL
GO:0030168	platelet activation	1.19e-14	4.23e-11	13.13	17519	214	106	17	0.004	0.654	0.91	blood coagulation	C6orf25, CLEC1B, F13A1, F2RL3, GP6, GP9, ITGA2B, ITGB3, MGLL, MMRN1, MPL, PF4V1, SPARC, THBS1, TREML1, VCL, VWF
GO:0034109	homotypic cell-cell adhesion	3.61e-05	0.0161	5.55	17519	268	106	9	0.0015	0.692	0.838	blood coagulation	CD151, FERMT3, ILK, ITGA2B, ITGB3, MYL9, SLA2, TNFSF4, VCL
GO:0007599	hemostasis	1.22e-15	5.79e-12	8.14	17519	487	106	24	0.0092	0.675	0.918	blood coagulation	ANO6, C6orf25, CLEC1B, ESAM, F13A1, F2RL3, GP6, GP9, GUCY1A3, HIST1H3F, HIST1H3H, ITGA2B, ITGB3, JAM3, MGLL, MMRN1, MPL, PDE5A, SLC8A3, SPARC, TFPI, THBS1, VCL, VWF
GO:0050878	regulation of body fluid levels	1.52e-13	4.33e-10	6.19	17519	668	106	25	0.0127	0.719	0.534	blood coagulation	ALOX12, ANO6, C6orf25, CLEC1B, ESAM, F13A1, F2RL3, GP6, GP9, GUCY1A3, HIST1H3F, HIST1H3H, ITGA2B, ITGB3, JAM3, MGLL, MMRN1, MPL, PDE5A, SLC8A3, SPARC, TFPI, THBS1, VCL, VWF
GO:0070527	platelet aggregation	1.18e-07	0.00021	25.43	17519	39	106	6	0.001	0.492	0.799	blood coagulation	FERMT3, ILK, ITGA2B, ITGB3, MYL9, VCL
GO:0022610	biological adhesion	3.14e-05	0.0144	2.96	17519	1006	106	18	0.0283	0.947	0	biological adhesion	CD151, CLDN5, ESAM, FERMT3, GP9, ILK, ITGA2B, ITGB3, ITGB5, JAM3, MMRN1, MYL9, PARVB, SLA2, THBS1, TNFSF4, VCL, VWF
GO:0031589	cell-substrate adhesion	2.24e-06	0.00319	9.38	17519	141	106	8	0.008	0.702	0	cell-substrate adhesion	FERMT3, ILK, ITGA2B, ITGB3, ITGB5, JAM3, VCL, VWF
GO:0098609	cell-cell adhesion	7.19e-05	0.0277	3.56	17519	604	106	13	0.0059	0.708	0.695	cell-substrate adhesion	CD151, CLDN5, ESAM, FERMT3, ILK, ITGA2B, ITGB3, ITGB5, JAM3, MYL9, SLA2, TNFSF4, VCL
GO:0007155	cell adhesion	2.98e-05	0.0146	2.97	17519	1002	106	18	0.0282	0.677	0.825	cell-substrate adhesion	CD151, CLDN5, ESAM, FERMT3, GP9, ILK, ITGA2B, ITGB3, ITGB5, JAM3, MMRN1, MYL9, PARVB, SLA2, THBS1, TNFSF4, VCL, VWF
GO:0098602	single organism cell adhesion	1.81e-05	0.0107	4.4	17519	451	106	12	0.0077	0.682	0.715	cell-substrate adhesion	CD151, ESAM, FERMT3, ILK, ITGA2B, ITGB3, ITGB5, JAM3, MYL9, SLA2, TNFSF4, VCL
GO:0007160	cell-matrix adhesion	2.69e-05	0.0148	10.22	17519	97	106	6	0.0061	0.707	0.698	cell-substrate adhesion	ILK, ITGA2B, ITGB3, ITGB5, JAM3, VCL
GO:0032501	multicellular organismal process	2.4e-06	0.00311	2.01	17519	3365	106	41	0.1566	0.954	0	multicellular organismal process	ALOX12, ANO6, C6orf25, C7orf41, CALD1, CLDN5, CLEC1B, DAB2, DYNLRB1, ESAM, F13A1, F2RL3, GP6, GP9, GUCY1A3, HIST1H3F, HIST1H3H, HOMER2, ILK, ITGA2B, ITGB3, ITGB5, JAM3, MGLL, MMRN1, MPL, MYL9, MYLK, NRGN, PDE5A, PTGS1, SLC6A4, SLC8A3, SPARC, TFPI, THBS1, TNFSF4, TNNC2, TPM4, VCL, VWF
GO:0001775	cell activation	5.64e-10	1.34e-06	5.44	17519	608	106	20	0.0201	0.851	0.022	cell activation	C6orf25, CD151, CLEC1B, F13A1, F2RL3, GP6, GP9, ITGA2B, ITGB3, MGLL, MMRN1, MPL, PF4V1, SLA2, SPARC, THBS1, TNFSF4, TREML1, VCL, VWF
GO:0002576	platelet degranulation	3.38e-08	6.89e-05	16.12	17519	82	106	8	0.0011	0.795	0.08	platelet degranulation	F13A1, ITGA2B, ITGB3, MMRN1, SPARC, THBS1, VCL, VWF
GO:0006887	exocytosis	6.09e-05	0.0255	5.96	17519	222	106	8	0.0077	0.772	0.654	platelet degranulation	F13A1, ITGA2B, ITGB3, MMRN1, SPARC, THBS1, VCL, VWF
GO:0097581	lamellipodium organization	3.6e-06	0.00395	21.19	17519	39	106	5	0.0012	0.8	0.082	lamellipodium organization	ABLIM3, CTTN, PARVB, VCL, WASF3
GO:0030032	lamellipodium assembly	4e-05	0.0173	20.66	17519	32	106	4	0.0011	0.793	0.516	lamellipodium organization	ABLIM3, PARVB, VCL, WASF3
GO:0065008	regulation of biological quality	2.08e-05	0.0118	1.92	17519	3265	106	38	0.0734	0.881	0.089	regulation of biological quality	ALOX12, ANO6, ATP9A, C6orf25, CA2, CLEC1B, CTTN, ESAM, F13A1, F2RL3, GAS2L1, GP6, GP9, GUCY1A3, HIST1H3F, HIST1H3H, HOMER2, INF2, ITGA2B, ITGB3, JAM3, MGLL, MMRN1, MPL, NRGN, PARVB, PDE5A, PTGS1, SEPT5, SLC39A3, SLC6A4, SLC8A3, SPARC, TFPI, THBS1, VCL, VWF, WASF3
GO:0007229	integrin-mediated signaling pathway	8.89e-06	0.00667	12.4	17519	80	106	6	0.0042	0.815	0.092	integrin-mediated signaling pathway	C6orf25, FERMT3, ILK, ITGA2B, ITGB3, ITGB5
GO:0030334	regulation of cell migration	1.88e-06	0.00298	4.05	17519	653	106	16	0.0109	0.563	0.237	regulation of cell migration	ALOX12, ANO6, CXCL5, DAB2, FERMT3, ILK, ITGA2B, ITGB3, JAM3, LMNA, MYLK, NEXN, PF4V1, SPARC, THBS1, VCL
GO:2000145	regulation of cell motility	3.97e-06	0.00377	3.82	17519	692	106	16	0.0115	0.562	0.96	regulation of cell migration	ALOX12, ANO6, CXCL5, DAB2, FERMT3, ILK, ITGA2B, ITGB3, JAM3, LMNA, MYLK, NEXN, PF4V1, SPARC, THBS1, VCL
GO:2000147	positive regulation of cell motility	5.15e-06	0.00459	4.98	17519	398	106	12	0.0059	0.575	0.983	regulation of cell migration	ALOX12, ANO6, CXCL5, DAB2, FERMT3, ILK, ITGA2B, ITGB3, MYLK, PF4V1, SPARC, THBS1
GO:0051272	positive regulation of cellular component movement	6.79e-06	0.00569	4.85	17519	409	106	12	0.0062	0.638	0.894	regulation of cell migration	ALOX12, ANO6, CXCL5, DAB2, FERMT3, ILK, ITGA2B, ITGB3, MYLK, PF4V1, SPARC, THBS1
GO:0051270	regulation of cellular component movement	1.04e-05	0.00705	3.54	17519	747	106	16	0.0129	0.669	0.707	regulation of cell migration	ALOX12, ANO6, CXCL5, DAB2, FERMT3, ILK, ITGA2B, ITGB3, JAM3, LMNA, MYLK, NEXN, PF4V1, SPARC, THBS1, VCL
GO:0030335	positive regulation of cell migration	3.77e-06	0.00383	5.14	17519	386	106	12	0.0058	0.576	0.912	regulation of cell migration	ALOX12, ANO6, CXCL5, DAB2, FERMT3, ILK, ITGA2B, ITGB3, MYLK, PF4V1, SPARC, THBS1
GO:0040012	regulation of locomotion	1.11e-05	0.00719	3.52	17519	751	106	16	0.0127	0.727	0.743	regulation of cell migration	ALOX12, ANO6, CXCL5, DAB2, FERMT3, ILK, ITGA2B, ITGB3, JAM3, LMNA, MYLK, NEXN, PF4V1, SPARC, THBS1, VCL
GO:0040017	positive regulation of locomotion	7.87e-06	0.00623	4.78	17519	415	106	12	0.0063	0.696	0.9	regulation of cell migration	ALOX12, ANO6, CXCL5, DAB2, FERMT3, ILK, ITGA2B, ITGB3, MYLK, PF4V1, SPARC, THBS1
GO:0034329	cell junction assembly	9.36e-06	0.00667	7.73	17519	171	106	8	0.0042	0.791	0.301	cell junction assembly	CD151, CLDN5, CTTN, ILK, ITGB3, LIMS1, PARVB, VCL
GO:0003012	muscle system process	2.85e-05	0.015	5.72	17519	260	106	9	0.0083	0.773	0.338	muscle system process	CALD1, GUCY1A3, ITGB5, MYL9, MYLK, PDE5A, TNNC2, TPM4, VCL
GO:0006937	regulation of muscle contraction	2.96e-05	0.0151	7.92	17519	146	106	7	0.0038	0.756	0.585	muscle system process	CTTN, GUCY1A3, MYL9, PDE5A, PTGS1, SLC8A3, TNNC2
GO:0034330	cell junction organization	3.01e-05	0.0143	6.58	17519	201	106	8	0.0049	0.798	0.34	cell junction organization	CD151, CLDN5, CTTN, ILK, ITGB3, LIMS1, PARVB, VCL
GO:0050817	coagulation	1.06e-15	7.56e-12	8.2	17519	484	106	24	0.0093	0.785	0.342	coagulation	ANO6, C6orf25, CLEC1B, ESAM, F13A1, F2RL3, GP6, GP9, GUCY1A3, HIST1H3F, HIST1H3H, ITGA2B, ITGB3, JAM3, MGLL, MMRN1, MPL, PDE5A, SLC8A3, SPARC, TFPI, THBS1, VCL, VWF
GO:0030198	extracellular matrix organization	6.56e-05	0.0267	4.59	17519	360	106	10	0.0071	0.794	0.357	extracellular matrix organization	CD151, ILK, ITGA2B, ITGB3, ITGB5, JAM3, PLOD2, SPARC, THBS1, VWF
GO:0043062	extracellular structure organization	6.72e-05	0.0266	4.58	17519	361	106	10	0.0071	0.794	0.37	extracellular structure organization	CD151, ILK, ITGA2B, ITGB3, ITGB5, JAM3, PLOD2, SPARC, THBS1, VWF
GO:0044707	single-multicellular organism process	2.44e-06	0.00289	2.21	17519	2621	106	35	0.1509	0.744	0.476	single-multicellular organism process	ALOX12, ANO6, C6orf25, C7orf41, CLDN5, CLEC1B, DAB2, DYNLRB1, ESAM, F13A1, F2RL3, GP6, GP9, GUCY1A3, HIST1H3F, HIST1H3H, HOMER2, ILK, ITGA2B, ITGB3, JAM3, MGLL, MMRN1, MPL, NRGN, PDE5A, PTGS1, SLC6A4, SLC8A3, SPARC, TFPI, THBS1, TNFSF4, VCL, VWF

## Sheet: VRM
Virus Response Module (VRM)
Gorilla									REVIGO
GO Term ID	Description	P.value	FDR.q.value	Enrichment	N	B	n	b	FrequencyInDb	Uniqueness	Dispensability	Representative GO Term	Genes
GO:0001817	regulation of cytokine production	3.94e-10	1.6e-07	6.26	17519	572	88	18	0.0111	0.816	0	regulation of cytokine production	AIM2, BST2, CASP1, CCL2, DDX58, DDX60, DHX58, EIF2AK2, GBP1, HERC5, IFI16, IL15, ISG15, RSAD2, TRIM38, TRIM6, UBE2L6, ZBP1
GO:0001819	positive regulation of cytokine production	3.27e-06	0.000878	5.73	17519	382	88	11	0.0058	0.807	0.895	regulation of cytokine production	AIM2, CASP1, CCL2, DDX58, DHX58, EIF2AK2, IFI16, IL15, RSAD2, TRIM6, ZBP1
GO:0001818	negative regulation of cytokine production	0.00011	0.0209	6.42	17519	217	88	7	0.003	0.764	0.837	regulation of cytokine production	BST2, DDX58, DHX58, GBP1, HERC5, ISG15, UBE2L6
GO:0032479	regulation of type I interferon production	1.56e-07	5.55e-05	13.27	17519	120	88	8	0.0017	0.83	0.792	regulation of cytokine production	DDX58, DHX58, HERC5, IFI16, ISG15, TRIM38, UBE2L6, ZBP1
GO:0032480	negative regulation of type I interferon production	2.65e-06	0.000727	22.62	17519	44	88	5	0.0006	0.782	0.909	regulation of cytokine production	DDX58, DHX58, HERC5, ISG15, UBE2L6
GO:0002376	immune system process	2.4e-24	3.43e-21	5.15	17519	1857	88	48	0.2935	0.983	0	immune system process	AIM2, BATF2, BST2, BTN3A1, CASP1, CCL2, CLEC4A, CXCL10, DDX58, DDX60, DHX58, EIF2AK2, FCGR1A, FCGR1B, GBP1, GBP2, GBP6, HERC5, IFI16, IFI44L, IFI6, IFIT1, IFIT2, IFIT3, IFIT5, IFITM1, IL15, IRF9, ISG15, ISG20, LAMP3, MX1, OAS1, OAS2, OAS3, OASL, PLSCR1, RSAD2, SERPING1, STAT1, STAT2, TAP1, TAP2, TNFSF10, TNFSF13B, TRIM22, UBE2L6, ZBP1
GO:0008150	biological_process	0.000118	0.0218	1.11	17519	15812	88	88	1	1	0	biological_process	AIM2, ANKFY1, APOL6, ATF3, BATF2, BST2, BTN3A1, CASP1, CCL2, CLEC4A, CMPK2, CXCL10, DDX58, DDX60, DHX58, DTX3L, EIF2AK2, ETV7, FBXO6, FCGR1A, FCGR1B, GBP1, GBP2, GBP4, GBP6, GCH1, HCP5, HELZ2, HERC5, HERC6, HES4, IFI16, IFI35, IFI44, IFI44L, IFI6, IFIT1, IFIT2, IFIT3, IFIT5, IFITM1, IL15, IRF9, ISG15, ISG20, LAMP3, LAP3, LGALS3BP, LY6E, MX1, NT5C3A, NTNG2, OAS1, OAS2, OAS3, OASL, OTOF, PARP12, PA…
GO:0009615	response to virus	5.6e-34	3.99e-30	24.38	17519	245	88	30	0.0054	0.587	0	response to virus	BST2, CXCL10, DDX58, DDX60, DHX58, EIF2AK2, GBP1, HERC5, IFI16, IFI44, IFI44L, IFIT1, IFIT2, IFIT3, IFIT5, IFITM1, IRF9, ISG15, ISG20, MX1, OAS1, OAS2, OAS3, OASL, PLSCR1, RSAD2, STAT1, STAT2, TRIM22, TRIM6
GO:0051607	defense response to virus	1.07e-34	1.52e-30	34.24	17519	157	88	27	0.0038	0.436	0.762	response to virus	BST2, CXCL10, DDX60, DHX58, EIF2AK2, GBP1, HERC5, IFI16, IFI44L, IFIT1, IFIT2, IFIT3, IFIT5, IFITM1, IRF9, ISG15, ISG20, MX1, OAS1, OAS2, OAS3, OASL, PLSCR1, RSAD2, STAT1, STAT2, TRIM22
GO:0043207	response to external biotic stimulus	3.27e-27	9.32e-24	10.04	17519	714	88	36	0.0153	0.709	0.974	response to virus	BATF2, BST2, CASP1, CCL2, CMPK2, CXCL10, DDX58, DDX60, DHX58, EIF2AK2, GBP1, GBP6, GCH1, HERC5, IFI16, IFI44, IFI44L, IFIT1, IFIT2, IFIT3, IFIT5, IFITM1, IRF9, ISG15, ISG20, MX1, OAS1, OAS2, OAS3, OASL, PLSCR1, RSAD2, STAT1, STAT2, TRIM22, TRIM6
GO:0043900	regulation of multi-organism process	9.68e-17	6.9e-14	9.62	17519	476	88	23	0.0052	0.682	0.568	response to virus	AIM2, BST2, DDX58, DDX60, DHX58, EIF2AK2, HERC5, IFI16, IFIT1, IFITM1, IL15, ISG15, ISG20, MX1, OAS1, OAS3, OASL, PLSCR1, RSAD2, STAT1, STAT2, TRIM38, TRIM6
GO:0051707	response to other organism	8.8e-29	3.13e-25	13.35	17519	492	88	33	0.0153	0.552	0.875	response to virus	BATF2, BST2, CCL2, CXCL10, DDX58, DDX60, DHX58, EIF2AK2, GBP1, GBP6, HERC5, IFI16, IFI44, IFI44L, IFIT1, IFIT2, IFIT3, IFIT5, IFITM1, IRF9, ISG15, ISG20, MX1, OAS1, OAS2, OAS3, OASL, PLSCR1, RSAD2, STAT1, STAT2, TRIM22, TRIM6
GO:0044419	interspecies interaction between organisms	6.24e-05	0.0123	3.58	17519	723	88	13	0.0111	0.716	0.652	response to virus	CCL2, DDX58, DHX58, EIF2AK2, IFIT1, ISG15, RSAD2, SP110, STAT1, STAT2, TAP1, TAP2, TRIM22
GO:0002832	negative regulation of response to biotic stimulus	1.11e-05	0.00264	28.44	17519	28	88	4	0.0005	0.649	0.884	response to virus	DHX58, EIF2AK2, IFIT1, TRIM38
GO:0002831	regulation of response to biotic stimulus	2.17e-08	7.92e-06	9.48	17519	231	88	11	0.0018	0.708	0.704	response to virus	AIM2, DDX58, DDX60, DHX58, EIF2AK2, HERC5, IFIT1, IL15, STAT2, TRIM38, TRIM6
GO:0044764	multi-organism cellular process	1.26e-05	0.00286	4.17	17519	620	88	13	0.0098	0.707	0.604	response to virus	CCL2, DDX58, DHX58, EIF2AK2, IFIT1, ISG15, RSAD2, SP110, STAT1, STAT2, TAP1, TAP2, TRIM22
GO:0032101	regulation of response to external stimulus	0.000111	0.0208	3.19	17519	875	88	14	0.0126	0.708	0.619	response to virus	AIM2, CCL2, CXCL10, DDX58, DDX60, DHX58, EIF2AK2, HERC5, IFIT1, IL15, SERPING1, STAT2, TRIM38, TRIM6
GO:0050688	regulation of defense response to virus	2.53e-09	9.74e-07	11.65	17519	188	88	11	0.0011	0.399	0.841	response to virus	AIM2, DDX58, DDX60, DHX58, EIF2AK2, HERC5, IFIT1, IL15, STAT2, TRIM38, TRIM6
GO:0098542	defense response to other organism	3.36e-27	7.98e-24	15.73	17519	367	88	29	0.0078	0.451	0.911	response to virus	BATF2, BST2, CXCL10, DDX60, DHX58, EIF2AK2, GBP1, GBP6, HERC5, IFI16, IFI44L, IFIT1, IFIT2, IFIT3, IFIT5, IFITM1, IRF9, ISG15, ISG20, MX1, OAS1, OAS2, OAS3, OASL, PLSCR1, RSAD2, STAT1, STAT2, TRIM22
GO:0050691	regulation of defense response to virus by host	5.33e-05	0.0107	9.05	17519	132	88	6	0.0004	0.434	0.864	response to virus	AIM2, DDX58, IFIT1, IL15, STAT2, TRIM6
GO:0032020	ISG15-protein conjugation	2.42e-06	0.000677	99.54	17519	6	88	3	0.0001	0.961	0	ISG15-protein conjugation	HERC5, ISG15, UBE2L6
GO:0050896	response to stimulus	9.7e-18	7.28e-15	2.55	17519	4998	88	64	0.4725	0.987	0	response to stimulus	AIM2, ATF3, BATF2, BST2, BTN3A1, CASP1, CCL2, CLEC4A, CMPK2, CXCL10, DDX58, DDX60, DHX58, DTX3L, EIF2AK2, FBXO6, FCGR1A, FCGR1B, GBP1, GBP2, GBP6, GCH1, HCP5, HERC5, IFI16, IFI44, IFI44L, IFI6, IFIT1, IFIT2, IFIT3, IFIT5, IFITM1, IL15, IRF9, ISG15, ISG20, LAMP3, LGALS3BP, MX1, OAS1, OAS2, OAS3, OASL, PARP9, PLSCR1, RAB8A, RSAD2, RTP4, SCO2, SERPING1, SHISA5, STAT1, STAT2, TAP1, TAP2, TNFSF10, TNF…
GO:0051704	multi-organism process	2.52e-18	2.11e-15	5.47	17519	1311	88	36	0.0443	0.977	0	multi-organism process	BATF2, BST2, CCL2, CXCL10, DDX58, DDX60, DHX58, EIF2AK2, GBP1, GBP6, HERC5, IFI16, IFI44, IFI44L, IFIT1, IFIT2, IFIT3, IFIT5, IFITM1, IRF9, ISG15, ISG20, MX1, OAS1, OAS2, OAS3, OASL, PLSCR1, RSAD2, SP110, STAT1, STAT2, TAP1, TAP2, TRIM22, TRIM6
GO:0046967	cytosol to ER transport	2.49e-05	0.00539	199.08	17519	2	88	2	0	0.944	0.012	cytosol to ER transport	TAP1, TAP2
GO:0070269	pyroptosis	0.000247	0.0424	79.63	17519	5	88	2	0	0.953	0.021	pyroptosis	AIM2, CASP1
GO:0060337	type I interferon signaling pathway	7.01e-31	3.33e-27	58.55	17519	68	88	20	0.0018	0.515	0.068	type I interferon signaling pathway	BST2, GBP2, IFI35, IFI6, IFIT1, IFIT2, IFIT3, IFITM1, IRF9, ISG15, ISG20, MX1, OAS1, OAS2, OAS3, OASL, RSAD2, STAT1, STAT2, XAF1
GO:0060338	regulation of type I interferon-mediated signaling pathway	5.22e-05	0.0106	19.42	17519	41	88	4	0.0006	0.507	0.918	type I interferon signaling pathway	STAT1, STAT2, TRIM6, ZBP1
GO:0060333	interferon-gamma-mediated signaling pathway	3.34e-15	2.07e-12	31.03	17519	77	88	12	0.0018	0.519	0.794	type I interferon signaling pathway	FCGR1A, FCGR1B, GBP1, GBP2, IRF9, OAS1, OAS2, OAS3, OASL, STAT1, TRIM22, TRIM38
GO:0035458	cellular response to interferon-beta	4.28e-05	0.00884	42.66	17519	14	88	3	0.0002	0.742	0.587	type I interferon signaling pathway	AIM2, STAT1, TRIM6
GO:0035457	cellular response to interferon-alpha	1.43e-05	0.00319	59.72	17519	10	88	3	0.0002	0.743	0.584	type I interferon signaling pathway	IFIT2, IFIT3, OAS1
GO:0035456	response to interferon-beta	6.95e-12	3.41e-09	66.36	17519	21	88	7	0.0003	0.763	0.569	type I interferon signaling pathway	AIM2, BST2, IFITM1, PLSCR1, STAT1, TRIM6, XAF1
GO:0035455	response to interferon-alpha	3.48e-10	1.46e-07	62.87	17519	19	88	6	0.0003	0.762	0.573	type I interferon signaling pathway	BST2, EIF2AK2, IFIT2, IFIT3, IFITM1, OAS1
GO:0031347	regulation of defense response	1.98e-10	9.42e-08	5.35	17519	782	88	21	0.0112	0.602	0.623	type I interferon signaling pathway	AIM2, CCL2, CLEC4A, DDX58, DDX60, DHX58, EIF2AK2, HERC5, IFI16, IFIT1, IL15, PARP9, PLSCR1, RSAD2, SERPING1, STAT1, STAT2, TAP1, TRIM38, TRIM6, ZBP1
GO:0031348	negative regulation of defense response	7.98e-06	0.00199	9.68	17519	144	88	7	0.0029	0.575	0.805	type I interferon signaling pathway	DHX58, EIF2AK2, IFI16, IFIT1, SERPING1, TAP1, TRIM38
GO:0034341	response to interferon-gamma	3.98e-05	0.00834	13.1	17519	76	88	5	0.0026	0.554	0.675	type I interferon signaling pathway	BST2, CCL2, GBP6, GCH1, IFITM1
GO:0031349	positive regulation of defense response	5.44e-06	0.00144	5.43	17519	403	88	11	0.0063	0.599	0.867	type I interferon signaling pathway	AIM2, CCL2, CLEC4A, DDX58, DDX60, DHX58, IFI16, IL15, PLSCR1, TRIM6, ZBP1
GO:0045088	regulation of innate immune response	1.2e-09	4.73e-07	7.5	17519	398	88	15	0.0057	0.57	0.798	type I interferon signaling pathway	AIM2, CLEC4A, DDX58, DDX60, DHX58, IFI16, PARP9, PLSCR1, RSAD2, SERPING1, STAT1, STAT2, TAP1, TRIM6, ZBP1
GO:0045087	innate immune response	1.43e-06	0.000443	3.86	17519	877	88	17	0.0157	0.616	0.779	type I interferon signaling pathway	AIM2, BST2, CASP1, CLEC4A, DDX58, DDX60, DHX58, EIF2AK2, FCGR1A, HERC5, IFI16, IFIT5, ISG15, MX1, SERPING1, UBE2L6, ZBP1
GO:0034340	response to type I interferon	6.73e-06	0.00171	74.65	17519	8	88	3	0.0018	0.566	0.654	type I interferon signaling pathway	IFIT1, ISG15, MX1
GO:0071345	cellular response to cytokine stimulus	1.78e-06	0.000508	8.03	17519	223	88	9	0.0123	0.662	0.914	type I interferon signaling pathway	AIM2, CCL2, GBP6, IFIT1, IFIT2, IFIT3, OAS1, STAT1, TRIM6
GO:0019221	cytokine-mediated signaling pathway	6.29e-25	9.95e-22	11.45	17519	539	88	31	0.0096	0.627	0.792	type I interferon signaling pathway	AIM2, BST2, CCL2, CXCL10, FCGR1A, FCGR1B, GBP1, GBP2, HERC5, IFI35, IFI6, IFIT1, IFIT2, IFIT3, IFITM1, IRF9, ISG15, ISG20, MX1, OAS1, OAS2, OAS3, OASL, RSAD2, STAT1, STAT2, TNFSF13B, TRIM22, TRIM38, UBE2L6, XAF1
GO:0009607	response to biotic stimulus	1.08e-26	2.2e-23	9.7	17519	739	88	36	0.016	0.874	0.084	response to biotic stimulus	BATF2, BST2, CASP1, CCL2, CMPK2, CXCL10, DDX58, DDX60, DHX58, EIF2AK2, GBP1, GBP6, GCH1, HERC5, IFI16, IFI44, IFI44L, IFIT1, IFIT2, IFIT3, IFIT5, IFITM1, IRF9, ISG15, ISG20, MX1, OAS1, OAS2, OAS3, OASL, PLSCR1, RSAD2, STAT1, STAT2, TRIM22, TRIM6
GO:0009605	response to external stimulus	6.4e-20	6.51e-17	5.64	17519	1341	88	38	0.0446	0.861	0.109	response to external stimulus	ATF3, BATF2, BST2, CASP1, CCL2, CMPK2, CXCL10, DDX58, DDX60, DHX58, EIF2AK2, GBP1, GBP6, GCH1, HERC5, IFI16, IFI44, IFI44L, IFIT1, IFIT2, IFIT3, IFIT5, IFITM1, IL15, IRF9, ISG15, ISG20, MX1, OAS1, OAS2, OAS3, OASL, PLSCR1, RSAD2, STAT1, STAT2, TRIM22, TRIM6
GO:0002698	negative regulation of immune effector process	7.43e-07	0.000258	13.8	17519	101	88	7	0.0017	0.757	0.136	negative regulation of immune effector process	BST2, DHX58, EIF2AK2, IFIT1, SERPING1, TAP1, TRIM38
GO:0045824	negative regulation of innate immune response	3.1e-05	0.00658	22.12	17519	36	88	4	0.0005	0.583	0.738	negative regulation of immune effector process	DHX58, IFI16, SERPING1, TAP1
GO:1900245	positive regulation of MDA-5 signaling pathway	0.000149	0.0268	99.54	17519	4	88	2	0.0001	0.399	0.752	negative regulation of immune effector process	DDX60, DHX58
GO:0050687	negative regulation of defense response to virus	1.72e-06	0.000501	44.24	17519	18	88	4	0.0002	0.422	0.7	negative regulation of immune effector process	DHX58, EIF2AK2, IFIT1, TRIM38
GO:0006950	response to stress	3.04e-16	2.06e-13	3.24	17519	3011	88	49	0.0819	0.851	0.141	response to stress	AIM2, ATF3, BATF2, BST2, CASP1, CCL2, CLEC4A, CXCL10, DDX58, DDX60, DHX58, DTX3L, EIF2AK2, FBXO6, FCGR1A, GBP1, GBP6, GCH1, HCP5, HERC5, IFI16, IFI44L, IFIT1, IFIT2, IFIT3, IFIT5, IFITM1, IL15, IRF9, ISG15, ISG20, LGALS3BP, MX1, OAS1, OAS2, OAS3, OASL, PARP9, PLSCR1, RSAD2, SERPING1, SHISA5, STAT1, STAT2, TAP1, TOR1B, TRIM22, UBE2L6, ZBP1
GO:0042221	response to chemical	8.63e-05	0.0169	2.2	17519	2261	88	25	0.0868	0.85	0.16	response to chemical	AIM2, BST2, CASP1, CCL2, CMPK2, CXCL10, DDX58, EIF2AK2, FBXO6, GBP6, GCH1, IFIT1, IFIT2, IFIT3, IFITM1, IL15, ISG15, MX1, OAS1, PLSCR1, RAB8A, STAT1, TOR1B, TRIM6, XAF1
GO:0006906	vesicle fusion	0.000179	0.0315	14.22	17519	56	88	4	0.001	0.927	0.172	vesicle fusion	ANKFY1, RAB8A, SAMD9L, VAMP5
GO:0002252	immune effector process	5.77e-25	1.03e-21	13.15	17519	439	88	29	0.2031	0.826	0.219	immune effector process	BST2, CXCL10, DDX60, DHX58, EIF2AK2, FCGR1A, GBP1, HERC5, IFI16, IFI44L, IFIT1, IFIT2, IFIT3, IFIT5, IFITM1, IRF9, ISG15, ISG20, MX1, OAS1, OAS2, OAS3, OASL, PLSCR1, RSAD2, SERPING1, STAT1, STAT2, TRIM22
GO:0050778	positive regulation of immune response	5.85e-06	0.00152	4.49	17519	577	88	13	0.2011	0.631	0.762	immune effector process	AIM2, BTN3A1, CLEC4A, DDX58, FCGR1A, IFI16, IL15, PLSCR1, RSAD2, SERPING1, TNFSF13B, TRIM6, ZBP1
GO:0050776	regulation of immune response	3.39e-10	1.46e-07	4.66	17519	982	88	23	0.2057	0.635	0.754	immune effector process	AIM2, BST2, BTN3A1, CLEC4A, DDX58, DDX60, DHX58, FCGR1A, FCGR1B, GBP1, IFI16, IFITM1, IL15, PARP9, PLSCR1, RSAD2, SERPING1, STAT1, STAT2, TAP1, TNFSF13B, TRIM6, ZBP1
GO:0002684	positive regulation of immune system process	9.02e-09	3.38e-06	4.56	17519	874	88	20	0.2053	0.711	0.767	immune effector process	AIM2, BTN3A1, CCL2, CLEC4A, CXCL10, DDX58, DDX60, DHX58, FCGR1A, IFI16, IL15, ISG15, PLSCR1, RSAD2, SERPING1, TAP1, TAP2, TNFSF13B, TRIM6, ZBP1
GO:0002682	regulation of immune system process	3.01e-12	1.53e-09	4.1	17519	1506	88	31	0.2136	0.756	0.61	immune effector process	AIM2, BST2, BTN3A1, CCL2, CLEC4A, CXCL10, DDX58, DDX60, DHX58, EIF2AK2, FCGR1A, FCGR1B, GBP1, HERC5, IFI16, IFIT1, IFITM1, IL15, ISG15, PARP9, PLSCR1, RSAD2, SERPING1, STAT1, STAT2, TAP1, TAP2, TNFSF13B, TRIM38, TRIM6, ZBP1
GO:0002697	regulation of immune effector process	2.25e-10	1.03e-07	7.68	17519	415	88	16	0.1945	0.727	0.536	immune effector process	AIM2, BST2, CCL2, DDX58, DDX60, DHX58, EIF2AK2, HERC5, IFIT1, IL15, RSAD2, SERPING1, STAT2, TAP1, TRIM38, TRIM6
GO:0006955	immune response	4.54e-15	2.7e-12	5.01	17519	1272	88	32	0.2735	0.717	0.599	immune effector process	AIM2, BST2, BTN3A1, CASP1, CCL2, CLEC4A, CXCL10, DDX58, DDX60, DHX58, EIF2AK2, FCGR1A, FCGR1B, GBP2, GBP6, HERC5, IFI16, IFI44L, IFI6, IFIT5, IL15, ISG15, LAMP3, MX1, SERPING1, TAP1, TAP2, TNFSF10, TNFSF13B, TRIM22, UBE2L6, ZBP1
GO:0043122	regulation of I-kappaB kinase/NF-kappaB signaling	0.000167	0.0297	6.01	17519	232	88	7	0.0038	0.736	0.258	regulation of I-kappaB kinase/NF-kappaB signaling	BST2, CASP1, SHISA5, STAT1, TNFSF10, TRIM22, TRIM38
GO:0043123	positive regulation of I-kappaB kinase/NF-kappaB signaling	0.000275	0.0467	6.71	17519	178	88	6	0.0028	0.732	0.949	regulation of I-kappaB kinase/NF-kappaB signaling	BST2, CASP1, SHISA5, TNFSF10, TRIM22, TRIM38
GO:0048584	positive regulation of response to stimulus	8.21e-06	0.00202	2.53	17519	1969	88	25	0.2239	0.706	0.276	positive regulation of response to stimulus	AIM2, ATF3, BST2, BTN3A1, CASP1, CCL2, CLEC4A, CXCL10, DDX58, DDX60, DHX58, EIF2AK2, FCGR1A, IFI16, IL15, PLSCR1, RSAD2, SERPING1, SHISA5, TNFSF10, TNFSF13B, TRIM22, TRIM38, TRIM6, ZBP1
GO:0048583	regulation of response to stimulus	9.75e-06	0.00236	2	17519	3588	88	36	0.2652	0.78	0.28	regulation of response to stimulus	AIM2, ATF3, BST2, BTN3A1, CASP1, CCL2, CLEC4A, CXCL10, DDX58, DDX60, DHX58, EIF2AK2, FCGR1A, FCGR1B, GBP1, GCH1, HERC5, IFI16, IFI6, IFIT1, IFITM1, IL15, PARP9, PLSCR1, RSAD2, SERPING1, SHISA5, STAT1, STAT2, TAP1, TNFSF10, TNFSF13B, TRIM22, TRIM38, TRIM6, ZBP1
GO:0034242	negative regulation of syncytium formation by plasma membrane fusion	0.000247	0.0429	79.63	17519	5	88	2	0.0001	0.833	0.288	negative regulation of syncytium formation by plasma membrane fusion	CXCL10, STAT1
GO:0007166	cell surface receptor signaling pathway	2.72e-10	1.21e-07	3.06	17519	2274	88	35	0.0892	0.725	0.385	cell surface receptor signaling pathway	AIM2, BST2, BTN3A1, CCL2, CLEC4A, CXCL10, FCGR1A, FCGR1B, GBP1, GBP2, HERC5, IFI35, IFI6, IFIT1, IFIT2, IFIT3, IFITM1, IRF9, ISG15, ISG20, LY6E, MX1, OAS1, OAS2, OAS3, OASL, RSAD2, STAT1, STAT2, TNFSF10, TNFSF13B, TRIM22, TRIM38, UBE2L6, XAF1
GO:0007165	signal transduction	1.41e-06	0.000446	1.89	17519	4750	88	45	0.1605	0.709	0.683	cell surface receptor signaling pathway	AIM2, ATF3, BST2, BTN3A1, CASP1, CCL2, CLEC4A, CXCL10, DDX58, EIF2AK2, FCGR1A, FCGR1B, GBP1, GBP2, HERC5, IFI16, IFI35, IFI6, IFIT1, IFIT2, IFIT3, IFITM1, IL15, IRF9, ISG15, ISG20, LGALS3BP, LY6E, MX1, OAS1, OAS2, OAS3, OASL, RAB8A, RSAD2, SHISA5, SP110, STAT1, STAT2, TNFSF10, TNFSF13B, TRIM22, TRIM38, UBE2L6, XAF1
GO:0002683	negative regulation of immune system process	1.63e-05	0.00358	5.38	17519	370	88	10	0.0054	0.756	0.386	negative regulation of immune system process	BST2, CCL2, DHX58, EIF2AK2, GBP1, IFI16, IFIT1, SERPING1, TAP1, TRIM38
GO:0043331	response to dsRNA	0.000124	0.0227	15.61	17519	51	88	4	0.0014	0.783	0.407	response to dsRNA	DDX58, EIF2AK2, IFIT1, STAT1
GO:0043330	response to exogenous dsRNA	8.99e-05	0.0173	16.94	17519	47	88	4	0.001	0.788	0.562	response to dsRNA	DDX58, EIF2AK2, IFIT1, STAT1
GO:0006952	defense response	5.05e-23	6.54e-20	5.89	17519	1420	88	42	0.031	0.708	0.469	defense response	AIM2, BATF2, BST2, CASP1, CCL2, CLEC4A, CXCL10, DDX58, DDX60, DHX58, EIF2AK2, FCGR1A, GBP1, GBP6, HCP5, HERC5, IFI16, IFI44L, IFIT1, IFIT2, IFIT3, IFIT5, IFITM1, IL15, IRF9, ISG15, ISG20, LGALS3BP, MX1, OAS1, OAS2, OAS3, OASL, PLSCR1, RSAD2, SERPING1, STAT1, STAT2, TAP1, TRIM22, UBE2L6, ZBP1
GO:0080134	regulation of response to stress	1.48e-06	0.000449	3.07	17519	1426	88	22	0.0196	0.664	0.62	defense response	AIM2, CCL2, CLEC4A, DDX58, DDX60, DHX58, EIF2AK2, GCH1, HERC5, IFI16, IFIT1, IL15, PARP9, PLSCR1, RSAD2, SERPING1, STAT1, STAT2, TAP1, TRIM38, TRIM6, ZBP1
GO:0045069	regulation of viral genome replication	1.67e-20	1.83e-17	39.82	17519	75	88	15	0.0009	0.608	0.486	regulation of viral genome replication	BST2, EIF2AK2, IFI16, IFIT1, IFITM1, ISG15, ISG20, MX1, OAS1, OAS3, OASL, PLSCR1, RSAD2, TRIM38, TRIM6
GO:0050792	regulation of viral process	1.67e-15	1.08e-12	16.59	17519	192	88	16	0.0019	0.593	0.882	regulation of viral genome replication	BST2, EIF2AK2, IFI16, IFIT1, IFITM1, ISG15, ISG20, MX1, OAS1, OAS3, OASL, PLSCR1, RSAD2, STAT1, TRIM38, TRIM6
GO:0048525	negative regulation of viral process	2.65e-19	2.52e-16	33.55	17519	89	88	15	0.0008	0.568	0.883	regulation of viral genome replication	BST2, EIF2AK2, IFI16, IFIT1, IFITM1, ISG15, ISG20, MX1, OAS1, OAS3, OASL, PLSCR1, RSAD2, STAT1, TRIM6
GO:0043903	regulation of symbiosis, encompassing mutualism through parasitism	1.25e-14	7.11e-12	14.61	17519	218	88	16	0.0028	0.61	0.866	regulation of viral genome replication	BST2, EIF2AK2, IFI16, IFIT1, IFITM1, ISG15, ISG20, MX1, OAS1, OAS3, OASL, PLSCR1, RSAD2, STAT1, TRIM38, TRIM6
GO:0043901	negative regulation of multi-organism process	1.16e-18	1.03e-15	22.41	17519	151	88	17	0.002	0.591	0.79	regulation of viral genome replication	BST2, DHX58, EIF2AK2, IFI16, IFIT1, IFITM1, ISG15, ISG20, MX1, OAS1, OAS3, OASL, PLSCR1, RSAD2, STAT1, TRIM38, TRIM6
GO:0051708	intracellular protein transport in other organism involved in symbiotic interaction	1.22e-06	0.000394	119.45	17519	5	88	3	0.0001	0.734	0.807	regulation of viral genome replication	IFIT1, TAP1, TAP2
GO:0016032	viral process	1.16e-05	0.00271	4.21	17519	615	88	13	0.0096	0.655	0.784	regulation of viral genome replication	CCL2, DDX58, DHX58, EIF2AK2, IFIT1, ISG15, RSAD2, SP110, STAT1, STAT2, TAP1, TAP2, TRIM22
GO:0044403	symbiosis, encompassing mutualism through parasitism	1.16e-05	0.00266	4.21	17519	615	88	13	0.0111	0.67	0.973	regulation of viral genome replication	CCL2, DDX58, DHX58, EIF2AK2, IFIT1, ISG15, RSAD2, SP110, STAT1, STAT2, TAP1, TAP2, TRIM22
GO:0019060	intracellular transport of viral protein in host cell	1.22e-06	0.000403	119.45	17519	5	88	3	0.0001	0.637	0.743	regulation of viral genome replication	IFIT1, TAP1, TAP2
GO:0045071	negative regulation of viral genome replication	9.26e-22	1.1e-18	58.06	17519	48	88	14	0.0006	0.577	0.917	regulation of viral genome replication	BST2, EIF2AK2, IFI16, IFIT1, IFITM1, ISG15, ISG20, MX1, OAS1, OAS3, OASL, PLSCR1, RSAD2, TRIM6
GO:0030581	symbiont intracellular protein transport in host	1.22e-06	0.000412	119.45	17519	5	88	3	0.0001	0.73	1	regulation of viral genome replication	IFIT1, TAP1, TAP2
GO:0034097	response to cytokine	2.03e-12	1.07e-09	9.48	17519	357	88	17	0.015	0.745	0.498	response to cytokine	AIM2, BST2, CCL2, EIF2AK2, GBP6, GCH1, IFIT1, IFIT2, IFIT3, IFITM1, ISG15, MX1, OAS1, PLSCR1, STAT1, TRIM6, XAF1
GO:0010033	response to organic substance	1.7e-06	0.000505	2.76	17519	1804	88	25	0.0612	0.733	0.638	response to cytokine	AIM2, BST2, CASP1, CCL2, CMPK2, CXCL10, DDX58, EIF2AK2, FBXO6, GBP6, GCH1, IFIT1, IFIT2, IFIT3, IFITM1, IL15, ISG15, MX1, OAS1, PLSCR1, RAB8A, STAT1, TOR1B, TRIM6, XAF1

## Sheet: BCM
B-Cell Activity Module (BCM)
Gorilla									REVIGO
GO Term ID	Description	P.value	FDR.q.value	Enrichment	N	B	n	b	FrequencyInDb	Uniqueness	Dispensability	Representative GO Term	Genes
GO:0002376	immune system process	6.3e-09	8.97e-05	4.04	17519	1857	49	21	0.2935	0.886	0	immune system process	ABCB4, APOBEC3F, BANK1, BCL11A, BLK, BTLA, CCR6, CD40, CD79A, CD79B, CD83, CXCR5, HLA-DOA, HLA-DOB, POU2AF1, RASGRP3, TLR10, TNFRSF13B, TNFRSF13C, TPD52, VPREB3
GO:0042113	B cell activation	1.83e-06	0.00651	16.13	17519	133	49	6	0.0049	0.456	0	B cell activation	BANK1, BCL11A, CD40, CD79A, CXCR5, TPD52
GO:0050864	regulation of B cell activation	1.14e-05	0.0232	16.86	17519	106	49	5	0.002	0.413	0.741	B cell activation	BANK1, BTLA, CD40, TNFRSF13B, TNFRSF13C
GO:0030888	regulation of B cell proliferation	1.78e-05	0.0317	25.54	17519	56	49	4	0.0011	0.427	0.813	B cell activation	BTLA, CD40, TNFRSF13B, TNFRSF13C
GO:0007166	cell surface receptor signaling pathway	2.16e-05	0.0341	2.83	17519	2274	49	18	0.0892	0.657	0.112	cell surface receptor signaling pathway	BLK, BTLA, CCR6, CD40, CD79A, CD79B, CXCR5, FCER2, GNG7, LAMA5, PMEPA1, PRICKLE1, RASGRP3, SPRY1, TNFRSF13B, TNFRSF13C, TSPAN13, TSPAN3
GO:0002583	regulation of antigen processing and presentation of peptide antigen	4.44e-06	0.0127	89.38	17519	12	49	3	0.0001	0.39	0.118	regulation of antigen processing and presentation of peptide antigen	ABCB4, HLA-DOA, HLA-DOB
GO:0002587	negative regulation of antigen processing and presentation of peptide antigen via MHC class II	7.66e-06	0.0182	357.53	17519	2	49	2	0	0.371	0.767	regulation of antigen processing and presentation of peptide antigen	HLA-DOA, HLA-DOB
GO:0002581	negative regulation of antigen processing and presentation of peptide or polysaccharide antigen via MHC class II	2.3e-05	0.0297	238.35	17519	3	49	2	0	0.364	0.932	regulation of antigen processing and presentation of peptide antigen	HLA-DOA, HLA-DOB
GO:0002584	negative regulation of antigen processing and presentation of peptide antigen	4.58e-05	0.0466	178.77	17519	4	49	2	0	0.364	0.95	regulation of antigen processing and presentation of peptide antigen	HLA-DOA, HLA-DOB
GO:0002577	regulation of antigen processing and presentation	3.05e-05	0.0362	48.75	17519	22	49	3	0.0005	0.596	0.143	regulation of antigen processing and presentation	ABCB4, HLA-DOA, HLA-DOB
GO:0006955	immune response	2.72e-08	0.000194	4.78	17519	1272	49	17	0.2735	0.483	0.262	immune response	APOBEC3F, BLK, BTLA, CCR6, CD40, CD79A, CD79B, CD83, CXCR5, HLA-DOA, HLA-DOB, POU2AF1, RASGRP3, TLR10, TNFRSF13B, TNFRSF13C, VPREB3
GO:0002684	positive regulation of immune system process	2.28e-05	0.0325	4.5	17519	874	49	11	0.2053	0.437	0.601	immune response	ABCB4, BLK, BTLA, CCR6, CD40, CD79A, CD79B, CD83, FCER2, TLR10, TNFRSF13C
GO:0002682	regulation of immune system process	5.16e-08	0.000245	4.27	17519	1506	49	18	0.2136	0.491	0.61	immune response	ABCB4, APOBEC3F, BANK1, BLK, BTLA, CCR6, CD40, CD79A, CD79B, CD83, FCER2, FCRL5, HLA-DOA, HLA-DOB, RASGRP3, TLR10, TNFRSF13B, TNFRSF13C

## Sheet: NM
Neutrophil Module (NM)
Gorilla									REVIGO
GO Term ID	Description	P.value	FDR.q.value	Enrichment	N	B	n	b	FrequencyInDb	Uniqueness	Dispensability	Representative GO Term	Genes
GO:0001906	cell killing	2.16e-15	5.12e-12	114.69	17519	47	26	8	0.1906	0.976	0	cell killing	AZU1, CAMP, CTSG, DEFA1, DEFA1B, DEFA3, DEFA4, ELANE
GO:0002376	immune system process	4.5e-10	3.05e-07	5.81	17519	1857	26	16	0.2935	0.979	0	immune system process	AZU1, BPI, CAMP, CEACAM6, CEACAM8, CTSG, DEFA1, DEFA1B, DEFA3, DEFA4, ELANE, LCN2, LTF, MPO, OLR1, RNASE3
GO:0002385	mucosal immune response	1.66e-12	1.69e-09	149.74	17519	27	26	6	0.0007	0.842	0	mucosal immune response	CAMP, DEFA1, DEFA1B, DEFA3, LTF, RNASE3
GO:0002227	innate immune response in mucosa	5.7e-13	6.76e-10	175.78	17519	23	26	6	0.0004	0.712	0.965	mucosal immune response	CAMP, DEFA1, DEFA1B, DEFA3, LTF, RNASE3
GO:0031640	killing of cells of other organism	5.15e-18	3.67e-14	224.6	17519	24	26	8	0.0004	0.503	0	killing of cells of other organism	AZU1, CAMP, CTSG, DEFA1, DEFA1B, DEFA3, DEFA4, ELANE
GO:0051873	killing by host of symbiont cells	2.66e-10	1.99e-07	336.9	17519	8	26	4	0.0002	0.393	0.969	killing of cells of other organism	AZU1, CAMP, CTSG, ELANE
GO:0051883	killing of cells in other organism involved in symbiotic interaction	7.95e-10	5.15e-07	269.52	17519	10	26	4	0.0003	0.486	0.969	killing of cells of other organism	AZU1, CAMP, CTSG, ELANE
GO:0051851	modification by host of symbiont morphology or physiology	8.73e-09	4.44e-06	68.76	17519	49	26	5	0.0003	0.5	0.941	killing of cells of other organism	AZU1, CAMP, CTSG, ELANE, LTF
GO:0051852	disruption by host of symbiont cells	2.66e-10	1.89e-07	336.9	17519	8	26	4	0.0002	0.403	0.935	killing of cells of other organism	AZU1, CAMP, CTSG, ELANE
GO:0051818	disruption of cells of other organism involved in symbiotic interaction	7.95e-10	4.93e-07	269.52	17519	10	26	4	0.0003	0.5	0.965	killing of cells of other organism	AZU1, CAMP, CTSG, ELANE
GO:0051817	modification of morphology or physiology of other organism involved in symbiotic interaction	5.52e-07	0.000218	30.35	17519	111	26	5	0.001	0.481	0.92	killing of cells of other organism	AZU1, CAMP, CTSG, ELANE, LTF
GO:0044364	disruption of cells of other organism	5.15e-18	7.34e-14	224.6	17519	24	26	8	0.0004	0.528	0.871	killing of cells of other organism	AZU1, CAMP, CTSG, DEFA1, DEFA1B, DEFA3, DEFA4, ELANE
GO:0070943	neutrophil mediated killing of symbiont cell	5.79e-08	2.42e-05	336.9	17519	6	26	3	0.0001	0.361	0.973	killing of cells of other organism	AZU1, CTSG, ELANE
GO:0070944	neutrophil mediated killing of bacterium	2.11e-05	0.00568	269.52	17519	5	26	2	0.0001	0.364	0.985	killing of cells of other organism	AZU1, CTSG
GO:0040011	locomotion	5.52e-05	0.0133	5.55	17519	971	26	8	0.0329	0.971	0	locomotion	AZU1, CEACAM6, CEACAM8, DEFA1, DEFA1B, ELANE, OLR1, RNASE2
GO:0044243	multicellular organismal catabolic process	5.31e-06	0.00161	34.12	17519	79	26	4	0.0011	0.864	0	multicellular organismal catabolic process	COL17A1, ELANE, MMP8, PRTN3
GO:0030574	collagen catabolic process	3.66e-06	0.00113	37.43	17519	72	26	4	0.001	0.864	0.944	multicellular organismal catabolic process	COL17A1, ELANE, MMP8, PRTN3
GO:0032963	collagen metabolic process	6.16e-06	0.00183	32.87	17519	82	26	4	0.0018	0.861	0.932	multicellular organismal catabolic process	COL17A1, ELANE, MMP8, PRTN3
GO:0044259	multicellular organismal macromolecule metabolic process	7.8e-06	0.00227	30.98	17519	87	26	4	0.002	0.861	0.975	multicellular organismal catabolic process	COL17A1, ELANE, MMP8, PRTN3
GO:0050896	response to stimulus	0.000102	0.0227	2.29	17519	4998	26	17	0.4725	0.984	0	response to stimulus	AZU1, BPI, CAMP, CEACAM8, CTSG, DEFA1, DEFA1B, DEFA3, DEFA4, ELANE, LCN2, LTF, MPO, OLR1, RETN, RNASE3, SLC2A5
GO:0051704	multi-organism process	9e-09	4.28e-06	6.68	17519	1311	26	13	0.0443	0.972	0	multi-organism process	AZU1, BPI, CAMP, CTSG, DEFA1, DEFA1B, DEFA3, DEFA4, ELANE, LCN2, LTF, MPO, RNASE3
GO:0030520	intracellular estrogen receptor signaling pathway	2.77e-06	0.000876	106.39	17519	19	26	3	0.0006	0.868	0.053	intracellular estrogen receptor signaling pathway	DEFA1, DEFA1B, DEFA3
GO:0030518	intracellular steroid hormone receptor signaling pathway	0.000155	0.0335	28.47	17519	71	26	3	0.0023	0.859	0.731	intracellular estrogen receptor signaling pathway	DEFA1, DEFA1B, DEFA3
GO:0022617	extracellular matrix disassembly	2.44e-05	0.00631	23.23	17519	116	26	4	0.0018	0.961	0.063	extracellular matrix disassembly	COL17A1, CTSG, ELANE, MMP8
GO:0065008	regulation of biological quality	1.61e-06	0.000574	3.3	17519	3265	26	16	0.0734	0.929	0.065	regulation of biological quality	AZU1, CAMP, CEACAM6, CEACAM8, CTSG, DEFA1, DEFA1B, DEFA3, DEFA4, ELANE, LCN2, LTF, OLR1, PRTN3, RETN, SLC2A5
GO:0009607	response to biotic stimulus	7.55e-12	6.33e-09	11.85	17519	739	26	13	0.016	0.902	0.069	response to biotic stimulus	AZU1, BPI, CAMP, CTSG, DEFA1, DEFA1B, DEFA3, DEFA4, ELANE, LCN2, LTF, MPO, RNASE3
GO:0009605	response to external stimulus	8.93e-10	5.09e-07	7.03	17519	1341	26	14	0.0446	0.895	0.109	response to external stimulus	AZU1, BPI, CAMP, CTSG, DEFA1, DEFA1B, DEFA3, DEFA4, ELANE, LCN2, LTF, MPO, RETN, RNASE3
GO:0006952	defense response	1.89e-09	1.04e-06	6.64	17519	1420	26	14	0.031	0.762	0.12	defense response	AZU1, BPI, CAMP, CTSG, DEFA1, DEFA1B, DEFA3, DEFA4, ELANE, LCN2, LTF, MPO, OLR1, RNASE3
GO:0045087	innate immune response	2.66e-05	0.00666	6.15	17519	877	26	8	0.0157	0.66	0.602	defense response	CAMP, DEFA1, DEFA1B, DEFA3, DEFA4, LCN2, LTF, RNASE3
GO:0002251	organ or tissue specific immune response	2.67e-12	2.53e-09	139.41	17519	29	26	6	0.0007	0.865	0.129	organ or tissue specific immune response	CAMP, DEFA1, DEFA1B, DEFA3, LTF, RNASE3
GO:0006950	response to stress	2.31e-05	0.0061	3.13	17519	3011	26	14	0.0819	0.891	0.141	response to stress	AZU1, BPI, CAMP, CTSG, DEFA1, DEFA1B, DEFA3, DEFA4, ELANE, LCN2, LTF, MPO, OLR1, RNASE3
GO:0006959	humoral immune response	4.5e-11	3.56e-08	34.55	17519	156	26	8	0.0046	0.847	0.149	humoral immune response	AZU1, CAMP, DEFA1, DEFA1B, DEFA3, DEFA4, LTF, RNASE3
GO:0070942	neutrophil mediated cytotoxicity	5.79e-08	2.5e-05	336.9	17519	6	26	3	0.0001	0.829	0.157	neutrophil mediated cytotoxicity	AZU1, CTSG, ELANE
GO:0002446	neutrophil mediated immunity	1.3e-06	0.000489	134.76	17519	15	26	3	0.0004	0.838	0.776	neutrophil mediated cytotoxicity	AZU1, CTSG, ELANE
GO:0050900	leukocyte migration	2.82e-05	0.00692	13.58	17519	248	26	5	0.0051	0.876	0.162	leukocyte migration	AZU1, CEACAM6, CEACAM8, ELANE, OLR1
GO:0002444	myeloid leukocyte mediated immunity	1.95e-06	0.000676	118.91	17519	17	26	3	0.0013	0.882	0.164	myeloid leukocyte mediated immunity	AZU1, CTSG, ELANE
GO:0032677	regulation of interleukin-8 production	8.93e-05	0.0202	34.26	17519	59	26	3	0.0006	0.867	0.226	regulation of interleukin-8 production	BPI, CAMP, ELANE
GO:0032717	negative regulation of interleukin-8 production	0.000164	0.0348	103.66	17519	13	26	2	0.0001	0.857	0.867	regulation of interleukin-8 production	BPI, ELANE
GO:0045073	regulation of chemokine biosynthetic process	0.000139	0.0304	112.3	17519	12	26	2	0.0003	0.875	0.575	regulation of interleukin-8 production	AZU1, ELANE
GO:0044236	multicellular organismal metabolic process	1.53e-05	0.00418	26.17	17519	103	26	4	0.0022	0.92	0.249	multicellular organismal metabolic process	COL17A1, ELANE, MMP8, PRTN3
GO:0006955	immune response	6.25e-09	3.3e-06	6.89	17519	1272	26	13	0.2735	0.779	0.263	immune response	AZU1, BPI, CAMP, CEACAM8, CTSG, DEFA1, DEFA1B, DEFA3, DEFA4, ELANE, LCN2, LTF, RNASE3
GO:0001909	leukocyte mediated cytotoxicity	9.28e-06	0.00264	72.19	17519	28	26	3	0.1903	0.801	0.586	immune response	AZU1, CTSG, ELANE
GO:0002443	leukocyte mediated immunity	0.000221	0.0463	25.27	17519	80	26	3	0.1962	0.824	0.773	immune response	AZU1, CTSG, ELANE
GO:0002252	immune effector process	2.58e-06	0.000834	10.74	17519	439	26	7	0.2031	0.844	0.599	immune response	AZU1, CTSG, DEFA1, DEFA1B, DEFA3, ELANE, MPO
GO:0009620	response to fungus	1.77e-17	8.39e-14	121.29	17519	50	26	9	0.0006	0.528	0.393	response to fungus	CAMP, CTSG, DEFA1, DEFA1B, DEFA3, DEFA4, ELANE, LTF, MPO
GO:0051607	defense response to virus	7.96e-05	0.0183	17.17	17519	157	26	4	0.0038	0.387	0.868	response to fungus	AZU1, DEFA1, DEFA1B, DEFA3
GO:0043207	response to external biotic stimulus	4.9e-12	4.36e-09	12.27	17519	714	26	13	0.0153	0.598	0.974	response to fungus	AZU1, BPI, CAMP, CTSG, DEFA1, DEFA1B, DEFA3, DEFA4, ELANE, LCN2, LTF, MPO, RNASE3
GO:0051707	response to other organism	4.31e-14	8.77e-11	17.8	17519	492	26	13	0.0153	0.427	0.711	response to fungus	AZU1, BPI, CAMP, CTSG, DEFA1, DEFA1B, DEFA3, DEFA4, ELANE, LCN2, LTF, MPO, RNASE3
GO:0009617	response to bacterium	5.77e-13	6.33e-10	29.17	17519	231	26	10	0.0102	0.442	0.939	response to fungus	AZU1, BPI, CAMP, DEFA1, DEFA1B, DEFA3, DEFA4, ELANE, LTF, RNASE3
GO:0009615	response to virus	2.66e-05	0.00676	13.75	17519	245	26	5	0.0054	0.464	0.875	response to fungus	AZU1, DEFA1, DEFA1B, DEFA3, LCN2
GO:0042742	defense response to bacterium	1.74e-13	2.26e-10	32.87	17519	205	26	10	0.0039	0.424	0.847	response to fungus	AZU1, BPI, CAMP, DEFA1, DEFA1B, DEFA3, DEFA4, ELANE, LTF, RNASE3
GO:0050832	defense response to fungus	2.67e-16	9.52e-13	145.69	17519	37	26	8	0.0004	0.482	0.538	response to fungus	CAMP, CTSG, DEFA1, DEFA1B, DEFA3, DEFA4, LTF, MPO
GO:0050829	defense response to Gram-negative bacterium	3.03e-07	0.000123	69.11	17519	39	26	4	0.0007	0.471	0.793	response to fungus	AZU1, BPI, CAMP, DEFA4
GO:0050830	defense response to Gram-positive bacterium	8.4e-10	4.99e-07	56.15	17519	72	26	6	0.0012	0.456	0.756	response to fungus	CAMP, DEFA1, DEFA1B, DEFA3, DEFA4, RNASE3
GO:0019730	antimicrobial humoral response	1.79e-15	5.11e-12	117.18	17519	46	26	8	0.0004	0.501	0.539	response to fungus	AZU1, CAMP, DEFA1, DEFA1B, DEFA3, DEFA4, LTF, RNASE3
GO:0019732	antifungal humoral response	7.58e-05	0.0177	149.74	17519	9	26	2	0	0.528	0.811	response to fungus	CAMP, LTF
GO:0019731	antibacterial humoral response	1.71e-13	2.44e-10	112.3	17519	42	26	7	0.0003	0.455	0.677	response to fungus	CAMP, DEFA1, DEFA1B, DEFA3, DEFA4, LTF, RNASE3
GO:0001878	response to yeast	8.22e-07	0.000316	155.49	17519	13	26	3	0.0001	0.56	0.853	response to fungus	CAMP, ELANE, MPO
GO:0098542	defense response to other organism	4.43e-14	7.89e-11	22.03	17519	367	26	12	0.0078	0.42	0.911	response to fungus	AZU1, BPI, CAMP, CTSG, DEFA1, DEFA1B, DEFA3, DEFA4, ELANE, LTF, MPO, RNASE3
GO:0035821	modification of morphology or physiology of other organism	1.09e-13	1.72e-10	48.13	17519	126	26	9	0.0012	0.601	0.421	modification of morphology or physiology of other organism	AZU1, CAMP, CTSG, DEFA1, DEFA1B, DEFA3, DEFA4, ELANE, LTF
GO:0044146	negative regulation of growth of symbiont involved in interaction with host	8.95e-09	4.4e-06	158.54	17519	17	26	4	0.0008	0.513	0.428	negative regulation of growth of symbiont involved in interaction with host	CAMP, CTSG, ELANE, MPO
GO:0043903	regulation of symbiosis, encompassing mutualism through parasitism	1.51e-05	0.00423	15.45	17519	218	26	5	0.0028	0.501	0.866	negative regulation of growth of symbiont involved in interaction with host	CAMP, CTSG, ELANE, LTF, MPO
GO:0043901	negative regulation of multi-organism process	2.53e-06	0.000838	22.31	17519	151	26	5	0.002	0.544	0.784	negative regulation of growth of symbiont involved in interaction with host	CAMP, CTSG, ELANE, LTF, MPO
GO:0051702	interaction with symbiont	1.07e-08	4.93e-06	66.06	17519	51	26	5	0.0003	0.578	0.588	negative regulation of growth of symbiont involved in interaction with host	AZU1, CAMP, CTSG, ELANE, LTF
GO:0044130	negative regulation of growth of symbiont in host	1.6e-06	0.000586	126.34	17519	16	26	3	0.0008	0.513	0.999	negative regulation of growth of symbiont involved in interaction with host	CTSG, ELANE, MPO
GO:0044126	regulation of growth of symbiont in host	1.95e-06	0.00066	118.91	17519	17	26	3	0.0008	0.518	0.989	negative regulation of growth of symbiont involved in interaction with host	CTSG, ELANE, MPO
GO:0044144	modulation of growth of symbiont involved in interaction with host	1.15e-08	5.12e-06	149.74	17519	18	26	4	0.0008	0.518	0.989	negative regulation of growth of symbiont involved in interaction with host	CAMP, CTSG, ELANE, MPO
GO:0043900	regulation of multi-organism process	5.65e-05	0.0134	8.49	17519	476	26	6	0.0052	0.563	0.496	regulation of multi-organism process	CAMP, CTSG, ELANE, LTF, MPO, SERPINB10
