# Supplementary material for: An interaction map of circulating metabolites, immune gene networks, and their genetic regulation
Source: Genome Biol. 2017 Aug 1;18:146. doi: 10.1186/s13059-017-1279-y (PMC5540552; doi:10.1186/s13059-017-1279-y)
Supplement: Supplementary file 6 — Association between immune modules and blood cell counts (leukocyte and platelet counts). (XLSX 45 kb) [file 13059_2017_1279_MOESM6_ESM.xlsx]

## Sheet: Sheet1
Association between immune modules and blood cell counts (leukocyte and platelet counts) in YFS
Module	Cell.Counts	Beta*	Standard.Error*	P-value
CCLM	Leukocytes	-0.17	0.03	1.57e-11
VRM	Leukocytes	-0.04	0.03	0.0877
BCM	Leukocytes	-0.06	0.03	0.0255
NM	Leukocytes	0.24	0.02	6.23e-22
LLM	Leukocytes	-0.13	0.03	2.11e-07
GIMA	Leukocytes	0.22	0.03	5.79e-17
GIMB	Leukocytes	0.11	0.03	2.78e-05
PM	Platelets	0.29	0.02	8.23e-30
*Beta values and standard error are in standard deviation units
