# Supplementary material for: An interaction map of circulating metabolites, immune gene networks, and their genetic regulation
Source: Genome Biol. 2017 Aug 1;18:146. doi: 10.1186/s13059-017-1279-y (PMC5540552; doi:10.1186/s13059-017-1279-y)
Supplement: Supplementary file 7 — Module–metabolite measure associations (XLSX 190 kb) [file 13059_2017_1279_MOESM7_ESM.xlsx]

## Sheet: Module_Metabolite_Assoc_GIMA
Metabolite measures associated with General Immune Module A (GIMA), with and without adjusting for leukocyte counts in YFS
Metabolite.measure	Module	Pvals.YFS.UnadjLeukocyteCount	FDR.YFS.UnadjLeukocyteCount	Pvalue.YFS.AdjLeukocyteCount	FDR.YFS.AdjLeukocyteCount	Beta.YFS.AdjLeukocyteCount	SE.YFS.AdjLeukocyteCount
ACACE	GIMA	0.128	0.15	0.139	0.154	0.039	0.026
ACE	GIMA	0.527	0.563	0.169	0.187	0.036	0.026
ALA	GIMA	0.00878	0.0123	0.000175	0.000287	-0.098	0.026
ALB	GIMA	0.0448	0.0548	0.0629	0.0746	0.049	0.026
APOA1	GIMA	0.038	0.0473	0.00185	0.00278	0.077	0.025
APOB	GIMA	2.66e-05	4.7e-05	6.81e-10	1.43e-09	-0.148	0.024
APOB/APOA1	GIMA	5.67e-07	1.19e-06	6.49e-14	1.84e-13	-0.17	0.022
BOHBUT	GIMA	0.0217	0.028	0.0255	0.0322	0.074	0.033
CIT	GIMA	0.0198	0.0262	0.0021	0.00311	0.08	0.026
CREA	GIMA	0.0868	0.104	0.0166	0.0212	0.054	0.023
CRP	GIMA	0.0166	0.0224	0.815	0.836	-0.006	0.025
DHA	GIMA	0.0295	0.0373	0.00425	0.00612	-0.074	0.026
DHA/FA	GIMA	0.0075	0.0106	0.000537	0.000854	0.09	0.026
EST_C	GIMA	0.0215	0.028	0.0794	0.0928	0.046	0.026
FAW3	GIMA	0.000756	0.00118	0.00026	0.000422	-0.094	0.026
FAW3/FA	GIMA	0.426	0.47	0.0404	0.049	0.053	0.026
FAW6	GIMA	0.0974	0.116	0.015	0.0194	-0.063	0.026
FAW6/FA	GIMA	1.88e-17	3.32e-16	5.47e-29	9.67e-28	0.272	0.024
FREE_C	GIMA	0.0506	0.0609	0.171	0.188	0.036	0.026
GLC	GIMA	0.483	0.523	0.0688	0.0811	-0.047	0.026
GLN	GIMA	0.00618	0.00885	0.000135	0.000225	0.093	0.024
GLOL	GIMA	0.184	0.212	0.00691	0.00939	-0.086	0.032
GLY	GIMA	0.00652	0.00925	0.00224	0.00327	0.076	0.025
GlycA	GIMA	1.16e-06	2.28e-06	1.58e-17	7.2e-17	-0.204	0.024
HDL_C	GIMA	1.58e-10	6.29e-10	4.51e-17	1.94e-16	0.194	0.023
HDL_D	GIMA	0.0153	0.0207	7.71e-08	1.46e-07	0.119	0.022
HDL_TG	GIMA	9.34e-12	4.79e-11	6.32e-16	2.45e-15	-0.205	0.025
HDL2_C	GIMA	3.18e-14	1.94e-13	1.34e-22	8.55e-22	0.223	0.022
HDL3_C	GIMA	0.0473	0.0575	0.0563	0.0673	0.05	0.026
HIS	GIMA	0.911	0.917	0.82	0.836	-0.006	0.026
IDL_C	GIMA	2.01e-06	3.89e-06	3.67e-05	6.41e-05	0.106	0.026
IDL_CE	GIMA	0.000279	0.000462	0.00427	0.00612	0.073	0.026
IDL_FC	GIMA	4.19e-16	4.1e-15	1.93e-15	6.66e-15	0.205	0.026
IDL_L	GIMA	6.2e-06	1.16e-05	0.00017	0.000282	0.097	0.026
IDL_P	GIMA	6.71e-05	0.000114	0.00177	0.00271	0.08	0.026
IDL_PL	GIMA	5.38e-09	1.71e-08	2.52e-07	4.66e-07	0.133	0.026
IDL_TG	GIMA	0.825	0.841	0.0993	0.114	-0.042	0.025
ILE	GIMA	8.39e-18	1.67e-16	1.81e-30	5.77e-29	-0.252	0.021
L_HDL_C	GIMA	8.31e-17	1.02e-15	1.63e-26	1.85e-25	0.248	0.023
L_HDL_CE	GIMA	6.37e-18	1.62e-16	1.77e-27	2.56e-26	0.255	0.023
L_HDL_FC	GIMA	7.17e-16	6e-15	7.46e-26	7.42e-25	0.244	0.023
L_HDL_L	GIMA	9.68e-16	7.7e-15	7.5e-25	6.28e-24	0.239	0.023
L_HDL_P	GIMA	1.38e-15	1.05e-14	1.37e-24	1.09e-23	0.238	0.023
L_HDL_PL	GIMA	7.12e-18	1.62e-16	1.75e-25	1.54e-24	0.251	0.024
L_HDL_TG	GIMA	2.81e-10	1.09e-09	2.5e-15	8.42e-15	0.194	0.024
L_LDL_C	GIMA	3.75e-05	6.48e-05	0.00127	0.00198	0.082	0.025
L_LDL_CE	GIMA	0.001	0.00154	0.0232	0.0295	0.058	0.025
L_LDL_FC	GIMA	8.27e-13	4.69e-12	1.81e-11	4.18e-11	0.173	0.026
L_LDL_L	GIMA	0.000358	0.00057	0.0104	0.0138	0.065	0.026
L_LDL_P	GIMA	0.00151	0.00226	0.0358	0.0441	0.054	0.026
L_LDL_PL	GIMA	3.67e-05	6.41e-05	0.00173	0.00267	0.08	0.026
L_LDL_TG	GIMA	0.191	0.217	0.00498	0.00687	-0.071	0.025
L_VLDL_C	GIMA	1.54e-09	5.31e-09	2.22e-17	9.82e-17	-0.204	0.024
L_VLDL_CE	GIMA	3.72e-09	1.21e-08	3.95e-16	1.61e-15	-0.197	0.024
L_VLDL_FC	GIMA	3.09e-08	8.38e-08	1.37e-15	4.83e-15	-0.193	0.024
L_VLDL_L	GIMA	8.84e-09	2.65e-08	2.64e-16	1.1e-15	-0.198	0.024
L_VLDL_P	GIMA	1.33e-08	3.91e-08	5.54e-16	2.2e-15	-0.196	0.024
L_VLDL_PL	GIMA	3.11e-08	8.38e-08	2.54e-15	8.42e-15	-0.192	0.024
L_VLDL_TG	GIMA	4.35e-07	9.46e-07	3.4e-13	8.58e-13	-0.178	0.024
LA	GIMA	0.333	0.37	0.0903	0.104	-0.044	0.026
LA/FA	GIMA	8.41e-15	5.74e-14	1.12e-22	7.55e-22	0.245	0.025
LAC	GIMA	0.449	0.493	0.122	0.138	-0.039	0.025
LDL_C	GIMA	4.59e-05	7.84e-05	0.00182	0.00276	0.079	0.025
LDL_D	GIMA	7.91e-06	1.46e-05	5.64e-09	1.14e-08	0.146	0.025
LDL_TG	GIMA	0.0232	0.0297	9.84e-05	0.000168	-0.098	0.025
LEU	GIMA	3.24e-10	1.23e-09	1.8e-18	9.53e-18	-0.194	0.022
M_HDL_C	GIMA	4.42e-12	2.34e-11	1.09e-13	2.95e-13	0.186	0.025
M_HDL_CE	GIMA	5.04e-11	2.35e-10	1.28e-12	3.12e-12	0.178	0.025
M_HDL_FC	GIMA	1.34e-16	1.53e-15	3.3e-18	1.69e-17	0.217	0.025
M_HDL_L	GIMA	2.44e-08	6.81e-08	1.16e-08	2.24e-08	0.143	0.025
M_HDL_P	GIMA	3e-07	6.62e-07	2.35e-07	4.4e-07	0.13	0.025
M_HDL_PL	GIMA	3.26e-11	1.57e-10	1.57e-11	3.73e-11	0.17	0.025
M_HDL_TG	GIMA	0.00179	0.00266	2.84e-07	5.19e-07	-0.129	0.025
M_LDL_C	GIMA	0.000107	0.000179	0.00455	0.0064	0.072	0.025
M_LDL_CE	GIMA	9.24e-06	1.69e-05	0.00052	0.000835	0.088	0.025
M_LDL_FC	GIMA	0.000292	0.000478	0.00962	0.0129	0.066	0.025
M_LDL_L	GIMA	0.00975	0.0135	0.175	0.19	0.034	0.025
M_LDL_P	GIMA	0.021	0.0276	0.296	0.314	0.026	0.025
M_LDL_PL	GIMA	0.67	0.692	0.253	0.272	-0.029	0.025
M_LDL_TG	GIMA	0.151	0.175	0.00454	0.0064	-0.072	0.025
M_VLDL_C	GIMA	5.05e-16	4.46e-15	1.25e-26	1.52e-25	-0.25	0.023
M_VLDL_CE	GIMA	7.32e-15	5.29e-14	4.72e-23	3.41e-22	-0.237	0.024
M_VLDL_FC	GIMA	8.67e-15	5.74e-14	2.07e-26	2.2e-25	-0.246	0.023
M_VLDL_L	GIMA	2.95e-17	3.91e-16	3.42e-30	7.76e-29	-0.261	0.022
M_VLDL_P	GIMA	2.64e-17	3.82e-16	2.35e-30	6.21e-29	-0.262	0.022
M_VLDL_PL	GIMA	1.88e-16	2e-15	3.26e-29	6.47e-28	-0.257	0.022
M_VLDL_TG	GIMA	4.38e-16	4.1e-15	1.26e-28	2.01e-27	-0.255	0.022
MUFA	GIMA	1.02e-12	5.58e-12	1.14e-22	7.55e-22	-0.236	0.024
MUFA/FA	GIMA	1.12e-11	5.56e-11	9.96e-21	6.09e-20	-0.224	0.024
PC	GIMA	0.543	0.576	0.21	0.227	-0.032	0.026
PHE	GIMA	0.676	0.693	0.0401	0.049	-0.051	0.025
PUFA	GIMA	0.0196	0.0262	0.00211	0.00311	-0.08	0.026
PUFA/FA	GIMA	2.76e-14	1.76e-13	1.72e-25	1.54e-24	0.254	0.024
PYR	GIMA	0.491	0.527	0.00489	0.00682	-0.072	0.026
REMNANT_C	GIMA	0.00113	0.00173	5.89e-07	1.06e-06	-0.122	0.024
S_HDL_C	GIMA	2.94e-22	1.17e-20	3.74e-18	1.86e-17	0.222	0.025
S_HDL_CE	GIMA	2.3e-30	3.66e-28	2.72e-27	3.6e-26	0.277	0.025
S_HDL_FC	GIMA	0.0142	0.0194	0.269	0.287	0.028	0.025
S_HDL_L	GIMA	0.00589	0.00851	0.452	0.47	0.019	0.025
S_HDL_P	GIMA	0.0337	0.0422	0.995	0.997	0	0.025
S_HDL_PL	GIMA	0.473	0.515	0.0143	0.0186	-0.062	0.025
S_HDL_TG	GIMA	1.38e-05	2.49e-05	1.54e-12	3.7e-12	-0.168	0.024
S_LDL_C	GIMA	1.81e-05	3.24e-05	0.000847	0.00133	0.084	0.025
S_LDL_CE	GIMA	7.93e-07	1.58e-06	4.81e-05	8.32e-05	0.103	0.025
S_LDL_FC	GIMA	0.000411	0.000646	0.0107	0.0141	0.065	0.025
S_LDL_L	GIMA	0.0442	0.0545	0.439	0.459	0.02	0.025
S_LDL_P	GIMA	0.119	0.14	0.796	0.822	0.007	0.025
S_LDL_PL	GIMA	0.637	0.662	0.0457	0.055	-0.05	0.025
S_LDL_TG	GIMA	2.55e-06	4.88e-06	1.7e-11	3.97e-11	-0.166	0.024
S_VLDL_C	GIMA	0.00587	0.00851	1.43e-06	2.56e-06	-0.114	0.024
S_VLDL_CE	GIMA	0.968	0.968	0.122	0.138	-0.037	0.024
S_VLDL_FC	GIMA	5.49e-07	1.16e-06	7.45e-14	2.08e-13	-0.175	0.023
S_VLDL_L	GIMA	5.06e-10	1.87e-09	5.66e-19	3.1e-18	-0.205	0.023
S_VLDL_P	GIMA	6.25e-11	2.69e-10	1.82e-20	1.07e-19	-0.213	0.023
S_VLDL_PL	GIMA	3.26e-09	1.08e-08	1.53e-17	7.14e-17	-0.198	0.023
S_VLDL_TG	GIMA	3.01e-13	1.77e-12	5.27e-24	3.99e-23	-0.233	0.023
SERUM_C	GIMA	0.0236	0.03	0.0894	0.104	0.044	0.026
SERUM_TG	GIMA	7.43e-19	2.36e-17	1.16e-32	6.17e-31	-0.275	0.023
SFA	GIMA	1.24e-07	3.03e-07	2.45e-13	6.29e-13	-0.183	0.025
SFA/FA	GIMA	0.28	0.314	0.0306	0.038	-0.056	0.026
SM	GIMA	0.00146	0.0022	0.00501	0.00687	0.072	0.026
TG/PG	GIMA	2.05e-22	1.09e-20	1.96e-37	1.56e-35	-0.296	0.023
TOT_CHO	GIMA	0.626	0.659	0.919	0.931	-0.003	0.026
TOT_FA	GIMA	1.87e-08	5.39e-08	3.46e-14	1.04e-13	-0.189	0.025
TOT_PG	GIMA	0.206	0.233	0.027	0.0339	-0.057	0.026
TYR	GIMA	1.2e-07	2.97e-07	2.23e-09	4.55e-09	-0.151	0.025
UNSAT	GIMA	3.28e-08	8.68e-08	4.96e-14	1.46e-13	0.189	0.025
VAL	GIMA	0.848	0.859	0.133	0.149	-0.036	0.024
VLDL_C	GIMA	5.16e-11	2.35e-10	4.02e-19	2.28e-18	-0.209	0.023
VLDL_D	GIMA	1.79e-25	1.43e-23	1.02e-40	1.62e-38	-0.309	0.022
VLDL_TG	GIMA	2.4e-17	3.82e-16	4.65e-31	1.85e-29	-0.264	0.022
XL_HDL_C	GIMA	2.23e-09	7.53e-09	4.36e-15	1.41e-14	0.193	0.024
XL_HDL_CE	GIMA	1.45e-10	5.93e-10	1.35e-15	4.83e-15	0.2	0.025
XL_HDL_FC	GIMA	8.82e-10	3.19e-09	5.71e-15	1.82e-14	0.193	0.024
XL_HDL_L	GIMA	5.89e-08	1.51e-07	2.35e-14	7.32e-14	0.181	0.023
XL_HDL_P	GIMA	1.38e-07	3.33e-07	5.5e-14	1.59e-13	0.177	0.023
XL_HDL_PL	GIMA	1.28e-10	5.37e-10	7.34e-18	3.54e-17	0.202	0.023
XL_HDL_TG	GIMA	0.00208	0.00306	0.000128	0.000216	0.099	0.026
XL_VLDL_C	GIMA	5.34e-08	1.39e-07	9.84e-14	2.7e-13	-0.181	0.024
XL_VLDL_CE	GIMA	1.91e-08	5.41e-08	3.34e-14	1.02e-13	-0.184	0.024
XL_VLDL_FC	GIMA	8.64e-08	2.18e-07	1.5e-13	3.97e-13	-0.18	0.024
XL_VLDL_L	GIMA	5.73e-09	1.78e-08	7.79e-16	2.88e-15	-0.194	0.024
XL_VLDL_P	GIMA	5.81e-09	1.78e-08	7.22e-16	2.73e-15	-0.194	0.024
XL_VLDL_PL	GIMA	1.67e-07	3.85e-07	2.43e-13	6.29e-13	-0.178	0.024
XL_VLDL_TG	GIMA	2.29e-07	5.2e-07	3.91e-13	9.71e-13	-0.177	0.024
XS_VLDL_C	GIMA	1.25e-09	4.42e-09	5.4e-08	1.03e-07	0.139	0.025
XS_VLDL_CE	GIMA	5.53e-11	2.44e-10	1.81e-09	3.74e-09	0.155	0.026
XS_VLDL_FC	GIMA	1.57e-07	3.66e-07	5.27e-06	9.31e-06	0.116	0.025
XS_VLDL_L	GIMA	0.187	0.214	0.997	0.997	0	0.025
XS_VLDL_P	GIMA	0.632	0.661	0.322	0.339	-0.025	0.025
XS_VLDL_PL	GIMA	0.000351	0.000564	0.00809	0.0109	0.068	0.026
XS_VLDL_TG	GIMA	0.000304	0.000493	6.99e-09	1.39e-08	-0.139	0.024
XXL_VLDL_C	GIMA	2.38e-07	5.32e-07	6.77e-11	1.52e-10	-0.164	0.025
XXL_VLDL_CE	GIMA	4.78e-07	1.03e-06	2.57e-10	5.67e-10	-0.159	0.025
XXL_VLDL_FC	GIMA	1.55e-07	3.66e-07	3.01e-11	6.84e-11	-0.167	0.025
XXL_VLDL_L	GIMA	5.9e-07	1.22e-06	2.99e-10	6.51e-10	-0.159	0.025
XXL_VLDL_P	GIMA	6.4e-07	1.31e-06	3.35e-10	7.19e-10	-0.158	0.025
XXL_VLDL_PL	GIMA	4.84e-06	9.16e-06	7.6e-09	1.49e-08	-0.147	0.025
XXL_VLDL_TG	GIMA	7.57e-07	1.52e-06	4.12e-10	8.73e-10	-0.158	0.025

## Sheet: Module_Metabolite_Assoc_GIMB
Metabolite measures associated with General Immune Module B (GIMB), with and without adjusting for leukocyte counts in YFS
Metabolite.measure	Module	Pvals.YFS.UnadjLeukocyteCount	FDR.YFS.UnadjLeukocyteCount	Pvalue.YFS.AdjLeukocyteCount	FDR.YFS.AdjLeukocyteCount	Beta.YFS.AdjLeukocyteCount	SE.YFS.AdjLeukocyteCount
ACACE	GIMB	0.000667416	0.00108285	0.000636595	0.0011002	0.0874751	0.0255588
ACE	GIMB	0.321805	0.350844	0.14164	0.159721	0.0379263	0.0257922
ALA	GIMB	0.00456125	0.00641805	0.000828521	0.00137224	-0.0853199	0.0254712
ALB	GIMB	0.000469516	0.000788006	0.000428143	0.000756385	0.0898858	0.0254655
APOA1	GIMB	6.90631e-06	1.46414e-05	6.27985e-07	1.33133e-06	0.120141	0.0240129
APOB	GIMB	0.0189932	0.024958	0.00115183	0.0018314	-0.0769348	0.0236242
APOB/APOA1	GIMB	4.86674e-06	1.10544e-05	7.86762e-09	2.12026e-08	-0.128373	0.0221207
BOHBUT	GIMB	0.00300006	0.00437624	0.0038109	0.00525645	0.101178	0.034873
CIT	GIMB	0.0245016	0.0316728	0.0105594	0.0137618	0.0653271	0.0255178
CREA	GIMB	0.295339	0.326817	0.182355	0.204186	0.0294145	0.0220476
CRP	GIMB	0.65206	0.668888	0.0699713	0.0830256	-0.0440701	0.0243032
DHA	GIMB	0.986638	0.986638	0.761215	0.775853	-0.00769623	0.0253216
DHA/FA	GIMB	0.00774486	0.0107081	0.00267489	0.00389974	0.0765177	0.0254408
EST_C	GIMB	0.000976144	0.00149237	0.00273626	0.0039195	0.0760562	0.0253458
FAW3	GIMB	0.278273	0.319953	0.21836	0.241106	-0.0311869	0.0253264
FAW3/FA	GIMB	0.295985	0.326817	0.111345	0.127366	0.0405591	0.0254594
FAW6	GIMB	0.294576	0.326817	0.481342	0.513647	0.0178936	0.0254056
FAW6/FA	GIMB	6.60662e-13	6.56533e-12	2.37319e-17	2.9026e-16	0.203489	0.0237324
FREE_C	GIMB	0.000951961	0.00146953	0.00269794	0.00389974	0.0762314	0.0253677
GLC	GIMB	0.23755	0.275697	0.0873366	0.102863	-0.0425424	0.0248684
GLN	GIMB	0.0092782	0.012502	0.00164036	0.00253221	0.0751974	0.0238406
GLOL	GIMB	0.137512	0.16564	0.0245955	0.0310372	-0.0755391	0.033548
GLY	GIMB	0.0307904	0.0391653	0.0201277	0.0258089	0.0565047	0.0242889
GlycA	GIMB	0.000546395	0.000904967	2.73165e-07	5.94977e-07	-0.12149	0.023527
HDL_C	GIMB	3.25435e-11	1.66916e-10	3.72607e-14	1.91111e-13	0.17159	0.022454
HDL_D	GIMB	6.69579e-06	1.43869e-05	1.44778e-09	4.18539e-09	0.130984	0.021519
HDL_TG	GIMB	2.00531e-06	4.90529e-06	1.07534e-07	2.47795e-07	-0.132697	0.024856
HDL2_C	GIMB	2.6498e-12	2.21746e-11	1.17043e-15	8.09126e-15	0.179683	0.0222045
HDL3_C	GIMB	0.000108352	0.000205096	0.000137368	0.000263151	0.0967836	0.02532
HIS	GIMB	0.521568	0.549201	0.595635	0.618993	0.013446	0.0253317
IDL_C	GIMB	4.22865e-05	8.40445e-05	0.000185617	0.000347213	0.0944112	0.0251975
IDL_CE	GIMB	0.000932976	0.00145435	0.00383489	0.00525645	0.0727098	0.0251087
IDL_FC	GIMB	5.73961e-10	2.22585e-09	1.77658e-09	5.04421e-09	0.152954	0.0252681
IDL_L	GIMB	0.000172404	0.000311502	0.000841021	0.00137858	0.0842303	0.0251774
IDL_P	GIMB	0.000741418	0.00119076	0.00356871	0.00497741	0.0733699	0.0251402
IDL_PL	GIMB	3.50495e-06	8.07662e-06	2.14067e-05	4.36367e-05	0.107666	0.0252574
IDL_TG	GIMB	0.322159	0.350844	0.089282	0.104381	-0.0421772	0.0248063
ILE	GIMB	1.09589e-12	1.02498e-11	1.5345e-17	2.03321e-16	-0.184748	0.0214159
L_HDL_C	GIMB	1.35855e-10	6.17172e-10	7.25292e-14	3.2949e-13	0.172286	0.022812
L_HDL_CE	GIMB	1.30592e-10	6.17172e-10	1.03321e-13	4.56334e-13	0.172659	0.0230074
L_HDL_FC	GIMB	1.6771e-10	7.40721e-10	6.24934e-14	2.92249e-13	0.171877	0.0226976
L_HDL_L	GIMB	3.54968e-10	1.48526e-09	2.69321e-13	1.15735e-12	0.16781	0.0227588
L_HDL_P	GIMB	4.26323e-10	1.73809e-09	3.48461e-13	1.45803e-12	0.16703	0.0227629
L_HDL_PL	GIMB	2.59033e-09	9.3605e-09	1.45636e-11	4.92684e-11	0.160429	0.0235816
L_HDL_TG	GIMB	5.96732e-06	1.31778e-05	1.36275e-07	3.05178e-07	0.127127	0.0240101
L_LDL_C	GIMB	0.000102621	0.000196587	0.000644567	0.001102	0.0852753	0.0249409
L_LDL_CE	GIMB	0.000826836	0.00131467	0.0047524	0.00645839	0.0701933	0.0248258
L_LDL_FC	GIMB	1.61463e-08	5.13451e-08	8.0863e-08	1.89077e-07	0.135724	0.0251759
L_LDL_L	GIMB	0.000470821	0.000788006	0.00288849	0.00410062	0.0745141	0.0249703
L_LDL_P	GIMB	0.00128866	0.00193298	0.00752698	0.00989082	0.0667647	0.0249486
L_LDL_PL	GIMB	0.000209494	0.000370106	0.0014066	0.00220997	0.0800505	0.0250231
L_LDL_TG	GIMB	0.5919	0.611118	0.207348	0.230548	-0.0312482	0.0247723
L_VLDL_C	GIMB	3.41699e-13	4.50733e-12	1.31958e-17	1.90739e-16	-0.201165	0.0232703
L_VLDL_CE	GIMB	5.70353e-13	6.04574e-12	6.44313e-17	6.82972e-16	-0.197996	0.023423
L_VLDL_FC	GIMB	6.26317e-12	4.14935e-11	3.60031e-16	3.01289e-15	-0.19294	0.0234133
L_VLDL_L	GIMB	4.47776e-12	3.26564e-11	2.8794e-16	2.54347e-15	-0.193569	0.0234105
L_VLDL_P	GIMB	6.76627e-12	4.30335e-11	5.14949e-16	3.72168e-15	-0.192189	0.0234496
L_VLDL_PL	GIMB	1.60989e-11	8.82665e-11	1.69621e-15	1.12374e-14	-0.189365	0.0235382
L_VLDL_TG	GIMB	1.78596e-10	7.6748e-10	5.49923e-14	2.64963e-13	-0.18044	0.0237743
LA	GIMB	0.128647	0.156144	0.231229	0.253555	0.0304927	0.02546
LA/FA	GIMB	3.49435e-11	1.73626e-10	3.24643e-14	1.72061e-13	0.18681	0.0243866
LAC	GIMB	0.0702959	0.0859773	0.00316866	0.00445855	-0.0726905	0.024595
LDL_C	GIMB	0.000119706	0.00022392	0.000806252	0.00134941	0.0832892	0.0248088
LDL_D	GIMB	0.0646933	0.0797382	0.0144906	0.0187318	0.0604345	0.0246912
LDL_TG	GIMB	0.279707	0.319953	0.0631495	0.0754946	-0.0458569	0.0246613
LEU	GIMB	3.28466e-06	7.68032e-06	6.28246e-09	1.72226e-08	-0.126246	0.0216109
M_HDL_C	GIMB	5.91412e-06	1.31778e-05	3.12734e-06	6.54272e-06	0.115017	0.0245795
M_HDL_CE	GIMB	1.39477e-05	2.84319e-05	6.99626e-06	1.44468e-05	0.111062	0.0246301
M_HDL_FC	GIMB	2.82778e-07	7.88803e-07	1.88234e-07	4.15684e-07	0.128158	0.0244842
M_HDL_L	GIMB	0.000559069	0.000916412	0.000653611	0.00110558	0.084114	0.0246288
M_HDL_P	GIMB	0.001713	0.00252192	0.00223342	0.00335013	0.0754929	0.0246516
M_HDL_PL	GIMB	0.000142586	0.000263618	0.000183205	0.00034678	0.0926064	0.0246939
M_HDL_TG	GIMB	3.12702e-06	7.42083e-06	9.55749e-09	2.53273e-08	-0.14117	0.0244667
M_LDL_C	GIMB	0.000200154	0.000357578	0.00141772	0.00220997	0.0788522	0.0246662
M_LDL_CE	GIMB	4.81989e-05	9.46127e-05	0.000360298	0.000658476	0.0882972	0.0246952
M_LDL_FC	GIMB	0.000146015	0.000266854	0.00105306	0.00170853	0.081587	0.0248578
M_LDL_L	GIMB	0.00391045	0.00560146	0.0227581	0.0289484	0.0562421	0.0246704
M_LDL_P	GIMB	0.00720096	0.0100434	0.0390071	0.0488356	0.050964	0.0246696
M_LDL_PL	GIMB	0.18152	0.217005	0.558815	0.588421	0.0143582	0.0245554
M_LDL_TG	GIMB	0.794546	0.799574	0.348657	0.37457	-0.023298	0.0248517
M_VLDL_C	GIMB	4.98167e-12	3.44385e-11	4.25206e-16	3.38039e-15	-0.188106	0.0228845
M_VLDL_CE	GIMB	1.03031e-09	3.90045e-09	1.50197e-12	5.68604e-12	-0.167376	0.0234655
M_VLDL_FC	GIMB	2.47453e-13	4.15575e-12	2.22832e-18	3.93669e-17	-0.199551	0.0225346
M_VLDL_L	GIMB	1.52625e-14	4.85349e-13	6.30367e-20	2.00457e-18	-0.206488	0.0222874
M_VLDL_P	GIMB	9.98917e-15	3.9707e-13	3.4055e-20	1.35368e-18	-0.20769	0.0222511
M_VLDL_PL	GIMB	1.23398e-13	2.45253e-12	6.81712e-19	1.3549e-17	-0.200471	0.0222916
M_VLDL_TG	GIMB	2.21681e-14	5.87454e-13	8.99481e-20	2.38362e-18	-0.205873	0.0223177
MUFA	GIMB	1.13884e-06	3.01794e-06	1.09694e-09	3.22988e-09	-0.144836	0.0236186
MUFA/FA	GIMB	1.78197e-12	1.57407e-11	1.13947e-16	1.06574e-15	-0.194982	0.0232584
PC	GIMB	0.188491	0.223657	0.324723	0.351231	0.0247771	0.0251516
PHE	GIMB	0.442201	0.471879	0.0528825	0.0651808	-0.0470076	0.0242637
PUFA	GIMB	0.551114	0.576494	0.791045	0.796052	0.00671399	0.0253359
PUFA/FA	GIMB	1.50854e-11	8.56635e-11	4.6976e-16	3.55676e-15	0.194692	0.0237213
PYR	GIMB	0.0446497	0.0563436	0.00262007	0.00385733	-0.0753949	0.0250148
REMNANT_C	GIMB	0.0522003	0.0653531	0.00572487	0.00758545	-0.066223	0.0239333
S_HDL_C	GIMB	1.3301e-10	6.17172e-10	5.33286e-09	1.48759e-08	0.146918	0.0250306
S_HDL_CE	GIMB	2.87505e-13	4.15575e-12	6.19754e-12	2.29165e-11	0.173987	0.0251107
S_HDL_FC	GIMB	0.193128	0.227462	0.538321	0.57062	0.0153379	0.0249197
S_HDL_L	GIMB	0.287041	0.323889	0.979579	0.979579	0.000629665	0.0245956
S_HDL_P	GIMB	0.590644	0.611118	0.576155	0.602688	-0.0136929	0.0244897
S_HDL_PL	GIMB	0.059328	0.0736965	0.00557956	0.00745504	-0.0685829	0.024711
S_HDL_TG	GIMB	5.45453e-08	1.63636e-07	6.98153e-12	2.41318e-11	-0.160014	0.0231521
S_LDL_C	GIMB	7.26916e-05	0.000140951	0.000515433	0.000900591	0.0860164	0.0247179
S_LDL_CE	GIMB	1.3218e-05	2.72944e-05	9.85e-05	0.000191242	0.0970309	0.0248516
S_LDL_FC	GIMB	0.000352194	0.000608683	0.00214276	0.00324476	0.0761569	0.0247676
S_LDL_L	GIMB	0.00991186	0.0132436	0.0491574	0.0610628	0.0485543	0.0246623
S_LDL_P	GIMB	0.0224286	0.0292307	0.099791	0.114977	0.0405737	0.0246371
S_LDL_PL	GIMB	0.287222	0.323889	0.734663	0.758516	0.00836307	0.0246705
S_LDL_TG	GIMB	0.00330902	0.00478304	9.8628e-05	0.000191242	-0.0944662	0.0241967
S_VLDL_C	GIMB	0.00397632	0.00564495	9.22657e-05	0.000183378	-0.0907835	0.023157
S_VLDL_CE	GIMB	0.384136	0.412687	0.0937811	0.108841	-0.03964	0.0236401
S_VLDL_FC	GIMB	7.84149e-07	2.11321e-06	6.47586e-10	1.94276e-09	-0.141784	0.0228038
S_VLDL_L	GIMB	3.97137e-09	1.40322e-08	5.23423e-13	2.13396e-12	-0.163428	0.0224451
S_VLDL_P	GIMB	5.6662e-10	2.22585e-09	4.03221e-14	2.00351e-13	-0.170804	0.0223821
S_VLDL_PL	GIMB	4.549e-09	1.57237e-08	6.7748e-13	2.69298e-12	-0.164222	0.0226664
S_VLDL_TG	GIMB	2.85418e-13	4.15575e-12	3.10687e-18	4.93992e-17	-0.197149	0.0223619
SERUM_C	GIMB	0.000896133	0.00141074	0.0025816	0.00383621	0.0764587	0.02533
SERUM_TG	GIMB	3.66097e-14	8.31564e-13	1.49269e-19	3.39055e-18	-0.206561	0.0225324
SFA	GIMB	0.00880904	0.0119713	0.000391	0.000706467	-0.0874199	0.0245986
SFA/FA	GIMB	0.326535	0.353191	0.125303	0.142308	-0.0390848	0.0254837
SM	GIMB	1.8725e-05	3.7687e-05	4.89436e-05	9.85068e-05	0.102221	0.0251028
TG/PG	GIMB	4.49826e-18	3.57612e-16	4.66435e-24	3.70816e-22	-0.231208	0.0224747
TOT_CHO	GIMB	0.0281238	0.036062	0.0600123	0.0722876	0.0475105	0.0252436
TOT_FA	GIMB	0.00789888	0.0108269	0.000416621	0.0007443	-0.0866909	0.0245097
TOT_PG	GIMB	0.453323	0.480522	0.779794	0.789728	0.0070548	0.0252285
TYR	GIMB	1.06259e-07	3.12875e-07	4.09872e-08	1.03444e-07	-0.135197	0.0245181
UNSAT	GIMB	1.64346e-07	4.7511e-07	5.71774e-10	1.74831e-09	0.152712	0.0244824
VAL	GIMB	0.198259	0.231789	0.0576533	0.0699762	-0.044259	0.0232975
VLDL_C	GIMB	1.94505e-07	5.52254e-07	2.39885e-10	7.62835e-10	-0.146218	0.0229343
VLDL_D	GIMB	8.21943e-20	1.30689e-17	7.90605e-26	1.25706e-23	-0.240554	0.0224823
VLDL_TG	GIMB	1.14062e-15	6.0453e-14	1.10327e-21	5.84731e-20	-0.215101	0.0221502
XL_HDL_C	GIMB	1.29347e-08	4.19718e-08	5.08707e-11	1.68509e-10	0.158734	0.0239948
XL_HDL_CE	GIMB	3.39349e-08	1.03762e-07	4.30279e-10	1.34146e-09	0.153515	0.0244333
XL_HDL_FC	GIMB	2.5522e-08	7.95684e-08	2.06066e-10	6.68663e-10	0.153945	0.0240564
XL_HDL_L	GIMB	7.0941e-09	2.39992e-08	6.77778e-12	2.39481e-11	0.159607	0.0230788
XL_HDL_P	GIMB	8.29301e-09	2.74706e-08	6.76373e-12	2.39481e-11	0.158838	0.0229666
XL_HDL_PL	GIMB	1.25856e-09	4.65375e-09	1.24492e-12	4.82787e-12	0.163955	0.0229004
XL_HDL_TG	GIMB	0.00116654	0.00176648	0.000302014	0.000558375	0.0913975	0.0252357
XL_VLDL_C	GIMB	8.51634e-12	5.20807e-11	6.43206e-15	3.78777e-14	-0.185192	0.0235214
XL_VLDL_CE	GIMB	3.28249e-12	2.60958e-11	2.59787e-15	1.5887e-14	-0.18734	0.0234455
XL_VLDL_FC	GIMB	1.49941e-11	8.56635e-11	1.07875e-14	5.91455e-14	-0.183892	0.0235583
XL_VLDL_L	GIMB	4.24144e-13	4.81706e-12	7.15336e-17	7.10865e-16	-0.196727	0.0233082
XL_VLDL_P	GIMB	3.68524e-13	4.50733e-12	5.71788e-17	6.49388e-16	-0.1973	0.0233005
XL_VLDL_PL	GIMB	1.87167e-11	9.91983e-11	1.05506e-14	5.91455e-14	-0.184043	0.0235688
XL_VLDL_TG	GIMB	4.5185e-12	3.26564e-11	1.9709e-15	1.25349e-14	-0.189151	0.0235678
XS_VLDL_C	GIMB	0.000468086	0.000788006	0.00187986	0.00287402	0.0781925	0.0251106
XS_VLDL_CE	GIMB	0.000292584	0.000511217	0.00109251	0.00175463	0.0825161	0.0252212
XS_VLDL_FC	GIMB	0.00134383	0.0019969	0.00490408	0.00660803	0.0703068	0.0249553
XS_VLDL_L	GIMB	0.712482	0.726183	0.758153	0.775853	-0.00755963	0.0245474
XS_VLDL_P	GIMB	0.7486	0.758137	0.287686	0.313302	-0.025939	0.0243885
XS_VLDL_PL	GIMB	0.0160916	0.0213214	0.0559238	0.0683991	0.047918	0.0250478
XS_VLDL_TG	GIMB	7.28605e-06	1.52432e-05	2.3518e-08	6.03122e-08	-0.131399	0.0234099
XXL_VLDL_C	GIMB	1.26606e-06	3.30005e-06	4.33313e-08	1.07651e-07	-0.135004	0.0245277
XXL_VLDL_CE	GIMB	2.83665e-06	6.83375e-06	1.34945e-07	3.05178e-07	-0.129802	0.0245069
XXL_VLDL_FC	GIMB	4.51114e-07	1.23668e-06	1.17419e-08	3.06059e-08	-0.140705	0.0245373
XXL_VLDL_L	GIMB	1.73451e-06	4.44817e-06	6.8296e-08	1.67062e-07	-0.13344	0.0246114
XXL_VLDL_P	GIMB	1.81915e-06	4.59118e-06	7.22524e-08	1.74063e-07	-0.133204	0.0246146
XXL_VLDL_PL	GIMB	6.27318e-06	1.36635e-05	3.56893e-07	7.66837e-07	-0.126678	0.0247769
XXL_VLDL_TG	GIMB	1.94113e-06	4.82249e-06	7.76923e-08	1.84374e-07	-0.132915	0.0246215

## Sheet: Module_Metabolite_Assoc_CCLM
Metabolite measures associated with Cytotoxic Cell-like Module (CCLM), with and without adjusting for leukocyte counts in YFS
Metabolite.measure	Module	Pvals.YFS.UnadjLeukocyteCount	FDR.YFS.UnadjLeukocyteCount	Pvalue.YFS.AdjLeukocyteCount	FDR.YFS.AdjLeukocyteCount	Beta.YFS.AdjLeukocyteCount	SE.YFS.AdjLeukocyteCount
ACACE	CCLM	0.82108	0.853279	0.658638	0.775729	0.0114657	0.0259476
ACE	CCLM	0.0378003	0.0715506	0.0888496	0.170817	0.0444059	0.0260817
ALA	CCLM	0.0592611	0.102912	0.0116771	0.0290104	0.0651047	0.0257866
ALB	CCLM	6.06149e-06	0.000481889	2.21687e-06	0.000352482	0.121985	0.0256786
APOA1	CCLM	0.00012668	0.00476994	0.00141964	0.00524935	0.0780133	0.0244068
APOB	CCLM	0.0784513	0.125997	0.00153383	0.00554271	0.0758636	0.0239027
APOB/APOA1	CCLM	0.68801	0.739146	0.219128	0.319646	0.0277932	0.0226081
BOHBUT	CCLM	0.488345	0.565031	0.539199	0.664595	-0.0213943	0.0348287
CIT	CCLM	0.00109864	0.0086116	0.00714259	0.0199241	0.0695097	0.0258046
CREA	CCLM	0.000384974	0.00612108	0.00245866	0.00848576	0.0674581	0.0222388
CRP	CCLM	0.000171727	0.00476994	0.0557614	0.118214	-0.0470592	0.0245826
DHA	CCLM	0.0192329	0.0436861	0.00360371	0.0119373	0.0744381	0.025533
DHA/FA	CCLM	0.0656082	0.108664	0.178052	0.274322	0.0347389	0.0257825
EST_C	CCLM	0.000202981	0.00476994	2.24552e-05	0.000745059	0.108648	0.0255524
FAW3	CCLM	0.00116883	0.0086116	0.000466016	0.00246989	0.0894948	0.0255185
FAW3/FA	CCLM	0.00136354	0.0086116	0.0186902	0.0443543	0.0605403	0.0257166
FAW6	CCLM	0.00151651	0.0086116	0.000125824	0.00117546	0.0982954	0.0255697
FAW6/FA	CCLM	0.00117596	0.0086116	0.0788726	0.158744	0.0431393	0.0245329
FREE_C	CCLM	0.000488525	0.00676086	4.53194e-05	0.000745059	0.10465	0.0255857
GLC	CCLM	0.664447	0.718688	0.235345	0.337117	0.0298452	0.0251399
GLN	CCLM	0.00536316	0.0167204	0.0449462	0.100654	0.0484795	0.0241578
GLOL	CCLM	0.0263924	0.0538	0.00189467	0.0066945	0.103636	0.03326
GLY	CCLM	0.973551	0.973551	0.767923	0.872141	-0.00726338	0.0246095
GlycA	CCLM	0.0595468	0.102912	0.71704	0.838304	0.00869936	0.0239993
HDL_C	CCLM	0.00203608	0.0104431	0.0534172	0.114775	0.0446723	0.0231103
HDL_D	CCLM	0.00310855	0.0126733	0.274519	0.378843	0.0240686	0.0220187
HDL_TG	CCLM	0.911288	0.934805	0.375871	0.485882	0.0224706	0.0253681
HDL2_C	CCLM	0.00384877	0.0139081	0.0956126	0.178852	0.0382039	0.0229106
HDL3_C	CCLM	0.00912352	0.0268637	0.00583294	0.0168625	0.0708751	0.0256715
HIS	CCLM	0.00367259	0.0135801	0.00373314	0.0121137	0.0741906	0.0255453
IDL_C	CCLM	0.000510254	0.00676086	4.00738e-05	0.000745059	0.104894	0.0254665
IDL_CE	CCLM	0.00092773	0.00853452	5.36421e-05	0.000745059	0.10262	0.0253355
IDL_FC	CCLM	0.000239997	0.00476994	5.6915e-05	0.000745059	0.103845	0.0257269
IDL_L	CCLM	0.000773193	0.00819585	4.00735e-05	0.000745059	0.104715	0.0254231
IDL_P	CCLM	0.000907012	0.00853452	3.50815e-05	0.000745059	0.105246	0.0253618
IDL_PL	CCLM	0.000740754	0.00819585	4.65726e-05	0.000745059	0.104393	0.025563
IDL_TG	CCLM	0.116281	0.174422	0.00568249	0.0167318	0.0693908	0.0250561
ILE	CCLM	0.382668	0.47166	0.494364	0.623841	0.0151551	0.0221714
L_HDL_C	CCLM	0.200768	0.268253	0.991132	0.995385	-0.000261215	0.023497
L_HDL_CE	CCLM	0.256358	0.334106	0.922401	0.974704	-0.0023083	0.0236929
L_HDL_FC	CCLM	0.167052	0.228977	0.970325	0.984152	0.000869956	0.0233814
L_HDL_L	CCLM	0.165783	0.228977	0.909722	0.974704	0.00265632	0.0234227
L_HDL_P	CCLM	0.159906	0.227881	0.889431	0.968627	0.00325692	0.0234231
L_HDL_PL	CCLM	0.486725	0.565031	0.74786	0.861665	-0.00778322	0.0242076
L_HDL_TG	CCLM	0.217549	0.288253	0.761216	0.870743	0.00744849	0.0245066
L_LDL_C	CCLM	0.00224739	0.0109748	0.000101502	0.00100868	0.0982164	0.0252026
L_LDL_CE	CCLM	0.00362836	0.0135801	0.000133071	0.00117546	0.0959903	0.0250607
L_LDL_FC	CCLM	0.00125269	0.0086116	0.000184075	0.00154042	0.0959363	0.0255901
L_LDL_L	CCLM	0.00242849	0.0109748	7.8848e-05	0.00086731	0.0997762	0.0252059
L_LDL_P	CCLM	0.00290982	0.0121753	8.18217e-05	0.00086731	0.0994109	0.0251705
L_LDL_PL	CCLM	0.00185208	0.00981602	5.55502e-05	0.000745059	0.102124	0.0252646
L_LDL_TG	CCLM	0.0963444	0.150184	0.00418625	0.0128003	0.0717202	0.0250068
L_VLDL_C	CCLM	0.00257876	0.0110817	0.122966	0.211312	-0.0371652	0.0240819
L_VLDL_CE	CCLM	0.00333019	0.0129147	0.118599	0.207223	-0.037813	0.0242151
L_VLDL_FC	CCLM	0.00248486	0.0109748	0.124927	0.211312	-0.0371212	0.0241793
L_VLDL_L	CCLM	0.0014641	0.0086116	0.0902431	0.170817	-0.0409822	0.0241758
L_VLDL_P	CCLM	0.00140027	0.0086116	0.0862459	0.170817	-0.0415539	0.0242067
L_VLDL_PL	CCLM	0.00247106	0.0109748	0.118293	0.207223	-0.0379517	0.0242837
L_VLDL_TG	CCLM	0.00139983	0.0086116	0.0719885	0.148652	-0.0440508	0.024467
LA	CCLM	0.00247965	0.0109748	0.000256257	0.00185204	0.0939672	0.0256432
LA/FA	CCLM	0.00647427	0.0194228	0.127869	0.211784	0.0382369	0.0251001
LAC	CCLM	0.163926	0.228977	0.0012439	0.00470905	0.0804218	0.0248632
LDL_C	CCLM	0.00496721	0.0164788	0.000232666	0.0018497	0.0925203	0.0250783
LDL_D	CCLM	0.0302178	0.060058	0.179431	0.274322	0.0335936	0.0250117
LDL_TG	CCLM	0.16052	0.227881	0.0077445	0.0208708	0.066445	0.0249186
LEU	CCLM	0.339844	0.428851	0.0126631	0.030976	0.0549113	0.0219996
M_HDL_C	CCLM	0.0923988	0.14546	0.141791	0.23242	0.0367804	0.0250223
M_HDL_CE	CCLM	0.106039	0.162118	0.166902	0.262747	0.0346596	0.0250634
M_HDL_FC	CCLM	0.0645977	0.108116	0.0875298	0.170817	0.0426777	0.0249628
M_HDL_L	CCLM	0.114766	0.173789	0.107283	0.193842	0.0402663	0.0249875
M_HDL_P	CCLM	0.123831	0.18401	0.103779	0.19187	0.0406808	0.0249919
M_HDL_PL	CCLM	0.166162	0.228977	0.147583	0.239446	0.0363323	0.0250768
M_HDL_TG	CCLM	0.488698	0.565031	0.492483	0.623841	0.0171708	0.0250111
M_LDL_C	CCLM	0.0110281	0.0312874	0.00052347	0.00268489	0.0866777	0.0249379
M_LDL_CE	CCLM	0.0119617	0.0322358	0.000681969	0.00328585	0.0850618	0.0249917
M_LDL_FC	CCLM	0.0132563	0.0345532	0.00073294	0.00332964	0.0850703	0.0251412
M_LDL_L	CCLM	0.0131455	0.0345532	0.000406031	0.00226542	0.0882354	0.0248983
M_LDL_P	CCLM	0.0137869	0.0347954	0.000391906	0.00226542	0.0884383	0.0248895
M_LDL_PL	CCLM	0.0203528	0.0450421	0.000340971	0.00226542	0.0888199	0.024741
M_LDL_TG	CCLM	0.13385	0.197058	0.00860117	0.0220578	0.0660128	0.0250917
M_VLDL_C	CCLM	0.332738	0.423303	0.580001	0.703971	0.0130882	0.0236463
M_VLDL_CE	CCLM	0.945882	0.957931	0.218072	0.319646	0.0297101	0.024112
M_VLDL_FC	CCLM	0.0635669	0.107523	0.857787	0.940608	-0.00418744	0.0233646
M_VLDL_L	CCLM	0.0533925	0.0964705	0.802828	0.898624	-0.00578391	0.0231606
M_VLDL_P	CCLM	0.0440577	0.0814556	0.744944	0.861665	-0.00752636	0.0231316
M_VLDL_PL	CCLM	0.0802699	0.127629	0.970386	0.984152	-0.000858843	0.0231303
M_VLDL_TG	CCLM	0.0228227	0.0483841	0.557246	0.681554	-0.0136109	0.0231847
MUFA	CCLM	0.654401	0.717584	0.215969	0.319646	0.0299009	0.024156
MUFA/FA	CCLM	0.000966173	0.00853452	0.0711791	0.148652	-0.0433657	0.0240177
PC	CCLM	0.0206797	0.0450421	0.00383325	0.0121897	0.0734691	0.0253697
PHE	CCLM	0.38644	0.472646	0.359998	0.473056	0.0224926	0.024565
PUFA	CCLM	0.000719282	0.00819585	6.09168e-05	0.000745059	0.102456	0.0254847
PUFA/FA	CCLM	9.5448e-05	0.00476994	0.0196455	0.0459357	0.0571175	0.0244565
PYR	CCLM	0.663837	0.718688	0.0513634	0.111874	0.0494015	0.0253349
REMNANT_C	CCLM	0.0389272	0.0728168	0.000802518	0.00336896	0.0812206	0.0241833
S_HDL_C	CCLM	0.0665464	0.109081	0.00482238	0.0144671	0.0720794	0.0255354
S_HDL_CE	CCLM	0.053091	0.0964705	0.00857447	0.0220578	0.0677318	0.0257347
S_HDL_FC	CCLM	0.815595	0.853155	0.201089	0.304506	0.0322295	0.025199
S_HDL_L	CCLM	0.891856	0.920812	0.090154	0.170817	0.0421508	0.0248583
S_HDL_P	CCLM	0.933378	0.951327	0.124822	0.211312	0.0380201	0.024758
S_HDL_PL	CCLM	0.24435	0.321088	0.971773	0.984152	0.000886899	0.0250601
S_HDL_TG	CCLM	0.0174827	0.0410883	0.499792	0.625724	-0.0160476	0.0237751
S_LDL_C	CCLM	0.0117333	0.0321655	0.000729743	0.00332964	0.0846579	0.0250103
S_LDL_CE	CCLM	0.0146091	0.0362944	0.0011552	0.00447991	0.0819727	0.0251776
S_LDL_FC	CCLM	0.0588677	0.102912	0.00612276	0.0173843	0.0688168	0.0250708
S_LDL_L	CCLM	0.024919	0.0521332	0.00101553	0.00403675	0.0819594	0.0248932
S_LDL_P	CCLM	0.0262908	0.0538	0.000947112	0.0038613	0.0823316	0.0248575
S_LDL_PL	CCLM	0.144683	0.209133	0.00843562	0.0220578	0.0656798	0.0249024
S_LDL_TG	CCLM	0.584652	0.654646	0.0486912	0.107526	0.0484664	0.0245669
S_VLDL_C	CCLM	0.172224	0.234049	0.00408047	0.0127215	0.0675298	0.0234792
S_VLDL_CE	CCLM	0.0317745	0.0623723	0.000659879	0.00327878	0.081382	0.0238472
S_VLDL_FC	CCLM	0.952672	0.958702	0.112071	0.200218	0.0370993	0.0233351
S_VLDL_L	CCLM	0.624829	0.689916	0.225959	0.326613	0.0279563	0.0230793
S_VLDL_P	CCLM	0.467767	0.563447	0.326828	0.440386	0.0226137	0.0230556
S_VLDL_PL	CCLM	0.563787	0.635934	0.276389	0.378843	0.0253758	0.0233051
S_VLDL_TG	CCLM	0.0612809	0.104771	0.842333	0.930076	-0.00461162	0.0231806
SERUM_C	CCLM	0.000235122	0.00476994	2.34989e-05	0.000745059	0.108381	0.0255517
SERUM_TG	CCLM	0.0726348	0.117846	0.925662	0.974704	-0.00218393	0.0234028
SFA	CCLM	0.701677	0.74877	0.0756775	0.154266	0.0443435	0.0249467
SFA/FA	CCLM	0.0180352	0.0415593	0.106052	0.193818	-0.0416637	0.0257638
SM	CCLM	0.0017779	0.00974781	0.000381766	0.00226542	0.0904736	0.0254126
TG/PG	CCLM	0.00507839	0.0164788	0.239649	0.340217	-0.0276148	0.0234757
TOT_CHO	CCLM	0.0135604	0.0347758	0.00250837	0.00848576	0.0771266	0.0254772
TOT_FA	CCLM	0.284976	0.368383	0.0151488	0.0364948	0.0603834	0.0248337
TOT_PG	CCLM	0.0584552	0.102912	0.00735359	0.020159	0.0683051	0.0254496
TYR	CCLM	0.612378	0.680896	0.330656	0.4418	0.0243508	0.0250239
UNSAT	CCLM	5.44775e-06	0.000481889	0.00080516	0.00336896	0.0838453	0.0249716
VAL	CCLM	0.100767	0.155553	0.0116337	0.0290104	0.0594728	0.0235437
VLDL_C	CCLM	0.563941	0.635934	0.0349855	0.079467	0.0495281	0.0234688
VLDL_D	CCLM	0.000321108	0.00567291	0.0343122	0.0790672	-0.0498487	0.0235329
VLDL_TG	CCLM	0.0175723	0.0410883	0.526815	0.654402	-0.0146068	0.0230749
XL_HDL_C	CCLM	0.181769	0.244926	0.808197	0.898624	0.00597585	0.0246128
XL_HDL_CE	CCLM	0.332786	0.423303	0.959298	0.984152	0.00127756	0.0250293
XL_HDL_FC	CCLM	0.136753	0.199484	0.603299	0.721238	0.0128136	0.0246525
XL_HDL_L	CCLM	0.0360379	0.0690365	0.414756	0.531824	0.0193327	0.0236986
XL_HDL_P	CCLM	0.0281544	0.0566651	0.374483	0.485882	0.0209499	0.0235826
XL_HDL_PL	CCLM	0.0327131	0.0634315	0.355738	0.471353	0.0217453	0.0235392
XL_HDL_TG	CCLM	0.356826	0.446735	0.617094	0.732223	0.0128191	0.0256344
XL_VLDL_C	CCLM	0.0175178	0.0410883	0.25268	0.355541	-0.0277544	0.0242547
XL_VLDL_CE	CCLM	0.0103765	0.0299975	0.175365	0.273364	-0.0327913	0.0241863
XL_VLDL_FC	CCLM	0.0222513	0.0478103	0.302737	0.411412	-0.0250377	0.0242867
XL_VLDL_L	CCLM	0.0060668	0.0185504	0.16359	0.260109	-0.0335877	0.0240987
XL_VLDL_P	CCLM	0.00521521	0.0165844	0.151037	0.242574	-0.034612	0.0240932
XL_VLDL_PL	CCLM	0.0158954	0.0388826	0.263709	0.367805	-0.0271651	0.0242964
XL_VLDL_TG	CCLM	0.00497581	0.0164788	0.127868	0.211784	-0.0370377	0.0243128
XS_VLDL_C	CCLM	0.00332677	0.0129147	0.000351072	0.00226542	0.0909079	0.0253769
XS_VLDL_CE	CCLM	0.00494084	0.0164788	0.000765755	0.00336896	0.0860049	0.0255088
XS_VLDL_FC	CCLM	0.00458997	0.0162179	0.00041319	0.00226542	0.0892165	0.0252082
XS_VLDL_L	CCLM	0.0112162	0.0312874	0.000249655	0.00185204	0.0907734	0.0247263
XS_VLDL_P	CCLM	0.02067	0.0450421	0.000406658	0.00226542	0.0871032	0.0245817
XS_VLDL_PL	CCLM	0.00149633	0.0086116	4.98739e-05	0.000745059	0.102645	0.0252346
XS_VLDL_TG	CCLM	0.76005	0.805653	0.216349	0.319646	0.0295708	0.0239092
XXL_VLDL_C	CCLM	0.558377	0.635934	0.789731	0.890547	0.00668178	0.0250529
XXL_VLDL_CE	CCLM	0.781068	0.822449	0.587607	0.707799	0.0135671	0.0250122
XXL_VLDL_FC	CCLM	0.381608	0.47166	0.995385	0.995385	-0.000145099	0.0250838
XXL_VLDL_L	CCLM	0.481581	0.565031	0.911119	0.974704	0.00280586	0.0251318
XXL_VLDL_P	CCLM	0.478929	0.565031	0.915055	0.974704	0.00268138	0.0251342
XXL_VLDL_PL	CCLM	0.490404	0.565031	0.94936	0.984152	0.00160549	0.0252748
XXL_VLDL_TG	CCLM	0.46086	0.559364	0.937595	0.980774	0.00196861	0.0251401

## Sheet: Module_Metabolite_Assoc_PM
Metabolite measures associated with Platelet Module (PM), with and without adjusting for platelet counts in YFS
Metabolite.measure	Module	Pvals.YFS.UnadjPlateletCount	FDR.YFS.UnadjPlateletCount	Pvalue.YFS.AdjPlateletCount	FDR.YFS.AdjPlateletCount	Beta.YFS.AdjPlateletCount	SE.YFS.AdjPlateletCount
ACACE	PM	0.847466	0.8807	0.661222	0.808248	0.0116358	0.0265469
ACE	PM	0.553912	0.685652	0.891855	0.959945	0.00362956	0.0266919
ALA	PM	0.000500604	0.00185107	0.058471	0.130261	0.0499234	0.0263651
ALB	PM	0.0396918	0.0841466	0.123956	0.217201	0.0407045	0.0264451
APOA1	PM	0.634619	0.736242	0.745695	0.852989	0.00817619	0.0252057
APOB	PM	0.110537	0.197476	0.898611	0.959945	0.00317217	0.0248921
APOB/APOA1	PM	0.214041	0.327236	0.961613	0.976955	-0.0011432	0.0237485
BOHBUT	PM	0.120609	0.208444	0.101476	0.187974	0.0577816	0.0352435
CIT	PM	0.631785	0.736242	0.119826	0.214072	0.0412565	0.0265084
CREA	PM	0.022014	0.0530336	0.00139579	0.00652739	0.0730055	0.0228051
CRP	PM	8.23346e-09	1.87017e-07	5.782e-05	0.000574586	0.104836	0.0259968
DHA	PM	0.00233461	0.00742406	0.0057121	0.0181645	0.0726237	0.0262397
DHA/FA	PM	5.3348e-05	0.00024948	3.07713e-07	4.89264e-06	0.135283	0.0263141
EST_C	PM	0.000154688	0.000647249	0.00684878	0.0205463	0.0709853	0.0262159
FAW3	PM	0.00141537	0.00478818	0.00418084	0.0147723	0.0750992	0.0261813
FAW3/FA	PM	1.77555e-05	0.000100826	1.22156e-07	3.8092e-06	0.14029	0.0263953
FAW6	PM	0.0476636	0.0947313	0.327011	0.495188	0.0258448	0.0263598
FAW6/FA	PM	0.000143493	0.000616632	1.67701e-07	3.8092e-06	0.13472	0.025632
FREE_C	PM	0.00411838	0.0121263	0.101671	0.187974	0.0430319	0.0262747
GLC	PM	0.17171	0.275777	0.468125	0.65876	0.0188617	0.0259906
GLN	PM	0.799453	0.841809	0.82984	0.916282	0.00537038	0.0249852
GLOL	PM	0.07529	0.145989	0.339729	0.50483	0.0331133	0.0346652
GLY	PM	0.0248333	0.0572247	0.0296348	0.0747927	0.0548599	0.0252005
GlycA	PM	0.111832	0.197569	0.349886	0.515109	-0.0240689	0.0257396
HDL_C	PM	0.225898	0.342075	0.102946	0.188143	0.0393253	0.0241009
HDL_D	PM	0.0410851	0.0859544	0.617347	0.779033	-0.0116684	0.0233502
HDL_TG	PM	0.0206274	0.0504578	0.00212336	0.00912472	-0.08052	0.0261635
HDL2_C	PM	0.100475	0.185762	0.0330384	0.0808171	0.0510431	0.0239245
HDL3_C	PM	0.0729123	0.143124	0.219905	0.346187	0.0322702	0.0262942
HIS	PM	0.647534	0.740704	0.698451	0.826491	0.0102105	0.0263506
IDL_C	PM	8.92805e-07	1.01397e-05	0.000172008	0.00136746	0.0980219	0.0260277
IDL_CE	PM	8.65757e-06	5.29444e-05	0.00132769	0.00639707	0.0834242	0.0259424
IDL_FC	PM	1.10122e-09	4.37734e-08	2.25036e-07	4.4726e-06	0.13603	0.0261568
IDL_L	PM	1.17021e-06	1.18951e-05	0.000300087	0.00227209	0.0942236	0.0260042
IDL_P	PM	2.99597e-06	2.26837e-05	0.000727582	0.00398916	0.0879469	0.0259759
IDL_PL	PM	1.37948e-07	2.19337e-06	5.09638e-05	0.000540216	0.106068	0.026109
IDL_TG	PM	0.00922541	0.0244473	0.185646	0.304306	0.0343191	0.0259177
ILE	PM	0.270058	0.405087	0.0342687	0.0825564	-0.049613	0.0234161
L_HDL_C	PM	0.0282723	0.0642186	0.00244239	0.0102195	0.0741096	0.0244155
L_HDL_CE	PM	0.0135286	0.0346942	0.00126563	0.00628861	0.0793466	0.0245688
L_HDL_FC	PM	0.0468744	0.0943422	0.00276127	0.0112575	0.0729688	0.0243398
L_HDL_L	PM	0.0304924	0.0667235	0.00302811	0.0117432	0.0722441	0.0243285
L_HDL_P	PM	0.0306341	0.0667235	0.00316425	0.0118971	0.0719033	0.0243252
L_HDL_PL	PM	0.0026818	0.00820012	0.000428595	0.00283944	0.0880674	0.0249525
L_HDL_TG	PM	0.0189927	0.0471851	0.00523635	0.0180995	0.0706182	0.0252563
L_LDL_C	PM	1.71028e-06	1.43124e-05	0.000543556	0.00332406	0.0893781	0.0257907
L_LDL_CE	PM	6.55641e-06	4.34362e-05	0.00179607	0.00793263	0.0803155	0.0256811
L_LDL_FC	PM	1.16903e-08	2.32345e-07	4.45907e-06	5.45378e-05	0.119967	0.0260512
L_LDL_L	PM	5.09553e-06	3.52256e-05	0.00150377	0.00683142	0.0821426	0.0258343
L_LDL_P	PM	1.06846e-05	6.29202e-05	0.00284137	0.0112945	0.0771854	0.0258219
L_LDL_PL	PM	2.51182e-06	1.9969e-05	0.00122536	0.00628491	0.0838234	0.0258805
L_LDL_TG	PM	0.0883217	0.169195	0.674416	0.812365	0.0108823	0.0258996
L_VLDL_C	PM	0.459632	0.589367	0.647856	0.79852	-0.0115374	0.0252553
L_VLDL_CE	PM	0.405014	0.528909	0.859332	0.942025	-0.00448962	0.0253288
L_VLDL_FC	PM	0.317162	0.442357	0.74389	0.852989	-0.00828405	0.0253518
L_VLDL_L	PM	0.52109	0.652388	0.597768	0.766493	-0.013393	0.0253789
L_VLDL_P	PM	0.514401	0.649125	0.615337	0.779033	-0.0127683	0.025406
L_VLDL_PL	PM	0.47312	0.601809	0.632115	0.791388	-0.0121899	0.0254567
L_VLDL_TG	PM	0.405829	0.528909	0.825823	0.916282	-0.00563765	0.0256142
LA	PM	0.10943	0.197476	0.517287	0.711667	0.0171207	0.0264339
LA/FA	PM	0.00701238	0.0196189	0.000134295	0.00112383	0.0997514	0.0260582
LAC	PM	0.00144573	0.00478899	0.388193	0.566263	0.022333	0.0258741
LDL_C	PM	1.40558e-06	1.29872e-05	0.000511814	0.00325514	0.0893469	0.0256612
LDL_D	PM	0.348732	0.465953	0.0617529	0.130916	0.0481546	0.0257592
LDL_TG	PM	0.204196	0.315215	0.914698	0.959945	-0.00276743	0.0258319
LEU	PM	0.989261	0.989261	0.47357	0.660505	-0.0166151	0.0231777
M_HDL_C	PM	0.00703318	0.0196189	0.039075	0.0927301	0.0528342	0.0255839
M_HDL_CE	PM	0.0130526	0.0340224	0.0612036	0.130916	0.0480248	0.0256354
M_HDL_FC	PM	0.000544683	0.00196829	0.00549528	0.0181645	0.0708502	0.0254824
M_HDL_L	PM	0.0305212	0.0667235	0.190196	0.308583	0.0334464	0.0255205
M_HDL_P	PM	0.0454628	0.0926742	0.271	0.41834	0.0281072	0.0255252
M_HDL_PL	PM	0.0140317	0.0354133	0.115692	0.209034	0.0402784	0.0255899
M_HDL_TG	PM	0.884933	0.90777	0.130178	0.224982	-0.0394928	0.0260817
M_LDL_C	PM	1.47025e-06	1.29872e-05	0.000612287	0.00360569	0.0876222	0.0255226
M_LDL_CE	PM	5.87502e-07	7.1856e-06	0.000335716	0.00242631	0.0917656	0.0255327
M_LDL_FC	PM	1.89543e-05	0.000103922	0.00321747	0.0118971	0.0760577	0.0257758
M_LDL_L	PM	2.17245e-05	0.00011514	0.00560857	0.0181645	0.0709157	0.0255673
M_LDL_P	PM	3.43953e-05	0.000176415	0.00815191	0.0240029	0.0677451	0.0255728
M_LDL_PL	PM	0.00196079	0.00636256	0.149437	0.253387	0.0368633	0.0255599
M_LDL_TG	PM	0.168971	0.274147	0.979691	0.979691	0.0006598	0.0259146
M_VLDL_C	PM	0.709153	0.777737	0.0837288	0.164356	-0.0428833	0.0247801
M_VLDL_CE	PM	0.656892	0.743084	0.0984485	0.186349	-0.0415027	0.0251013
M_VLDL_FC	PM	0.868459	0.896656	0.12431	0.217201	-0.0378972	0.0246444
M_VLDL_L	PM	0.588766	0.703864	0.0600125	0.130712	-0.0460295	0.0244568
M_VLDL_P	PM	0.573659	0.690998	0.0589862	0.130261	-0.0461822	0.0244391
M_VLDL_PL	PM	0.714108	0.777737	0.076845	0.152729	-0.0432611	0.0244349
M_VLDL_TG	PM	0.558777	0.685652	0.0766354	0.152729	-0.0434576	0.0245284
MUFA	PM	0.338612	0.456265	0.00608463	0.0189697	-0.0696966	0.0253724
MUFA/FA	PM	0.0428855	0.0885557	0.00064741	0.00367637	-0.0862253	0.0252278
PC	PM	0.302715	0.425945	0.968775	0.976955	-0.00102039	0.0260632
PHE	PM	0.000485708	0.00183875	0.0723518	0.149402	0.0465563	0.0258917
PUFA	PM	0.0229066	0.0543605	0.172705	0.289053	0.035834	0.0262676
PUFA/FA	PM	4.35845e-06	3.14997e-05	4.75848e-10	2.52199e-08	0.160272	0.0255745
PYR	PM	0.00613265	0.0177289	0.553013	0.726686	0.0155858	0.0262662
REMNANT_C	PM	0.0322557	0.0693061	0.445377	0.637972	0.019166	0.0251081
S_HDL_C	PM	1.0827e-12	8.60744e-11	3.2235e-08	1.28134e-06	0.144139	0.0259385
S_HDL_CE	PM	1.73113e-14	2.7525e-12	2.7692e-10	2.20151e-08	0.165078	0.0259854
S_HDL_FC	PM	0.0964357	0.180392	0.941974	0.976955	0.00188667	0.0259153
S_HDL_L	PM	0.00104081	0.00359759	0.202973	0.325987	0.032811	0.0257612
S_HDL_P	PM	0.00261523	0.00815336	0.332935	0.499402	0.0249004	0.0257097
S_HDL_PL	PM	0.934629	0.946535	0.0882972	0.169641	-0.0441168	0.0258671
S_HDL_TG	PM	0.71904	0.777737	0.0716066	0.149402	-0.0452918	0.0251225
S_LDL_C	PM	1.19699e-06	1.18951e-05	0.00038969	0.00269394	0.0909174	0.0255766
S_LDL_CE	PM	3.35573e-07	4.44634e-06	0.000110825	0.000978955	0.0996448	0.0257116
S_LDL_FC	PM	5.20883e-05	0.00024948	0.005402	0.0181645	0.0715307	0.0256756
S_LDL_L	PM	0.000116102	0.000512785	0.0149597	0.0410102	0.0623128	0.0255794
S_LDL_P	PM	0.000225955	0.0009212	0.0252694	0.0658661	0.0572559	0.0255673
S_LDL_PL	PM	0.0246834	0.0572247	0.468175	0.65876	0.01865	0.0257019
S_LDL_TG	PM	0.684899	0.766894	0.238623	0.371971	-0.0301155	0.0255457
S_VLDL_C	PM	0.00408011	0.0121263	0.149801	0.253387	0.0352567	0.0244678
S_VLDL_CE	PM	6.6409e-05	0.000301687	0.00976469	0.0282288	0.0637604	0.0246442
S_VLDL_FC	PM	0.103265	0.188726	0.770665	0.869048	0.0071413	0.0244938
S_VLDL_L	PM	0.296571	0.424818	0.779445	0.872759	-0.00680782	0.0243057
S_VLDL_P	PM	0.398957	0.528618	0.64665	0.79852	-0.0111429	0.0243025
S_VLDL_PL	PM	0.300642	0.425945	0.865004	0.942025	-0.00417033	0.0245263
S_VLDL_TG	PM	0.95811	0.964174	0.296132	0.45274	-0.0255977	0.0244927
SERUM_C	PM	0.00031545	0.00122333	0.0129638	0.036808	0.065138	0.0261848
SERUM_TG	PM	0.331682	0.450995	0.0165075	0.0444864	-0.0593077	0.0247106
SFA	PM	0.283366	0.417631	0.00637469	0.0194918	-0.0708275	0.0259293
SFA/FA	PM	0.000267058	0.00106156	2.72558e-06	3.61139e-05	-0.124267	0.0263956
SM	PM	0.000704748	0.00249011	0.0227405	0.0602623	0.0593516	0.026031
TG/PG	PM	0.328174	0.450995	0.0263055	0.0674608	-0.0552922	0.0248639
TOT_CHO	PM	0.11751	0.20532	0.665915	0.808248	0.0112935	0.0261518
TOT_FA	PM	0.829223	0.867411	0.0761299	0.152729	-0.0458712	0.0258462
TOT_PG	PM	0.717323	0.777737	0.393973	0.56947	-0.0223312	0.0261897
TYR	PM	0.331864	0.450995	0.546286	0.725984	0.0155383	0.0257484
UNSAT	PM	3.61956e-10	1.91837e-08	1.94612e-13	3.09434e-11	0.191107	0.0257629
VAL	PM	0.00731602	0.0198773	0.0134897	0.0376292	0.0602068	0.0243418
VLDL_C	PM	0.418411	0.540872	0.589093	0.761511	-0.0132779	0.0245767
VLDL_D	PM	0.00737586	0.0198773	9.46702e-05	0.000885445	-0.0968497	0.0247441
VLDL_TG	PM	0.560596	0.685652	0.0581089	0.130261	-0.0463682	0.0244523
XL_HDL_C	PM	0.2863	0.417631	0.0885546	0.169641	0.0434255	0.0254824
XL_HDL_CE	PM	0.143401	0.243642	0.0547756	0.128078	0.0496045	0.0258075
XL_HDL_FC	PM	0.14404	0.243642	0.0586789	0.130261	0.0481796	0.0254652
XL_HDL_L	PM	0.609396	0.723068	0.176574	0.292451	0.0333777	0.0246878
XL_HDL_P	PM	0.712843	0.777737	0.212239	0.33746	0.0306854	0.0245887
XL_HDL_PL	PM	0.159437	0.264068	0.0304784	0.0757199	0.0530292	0.0244849
XL_HDL_TG	PM	0.919964	0.937656	0.969757	0.976955	0.000997279	0.0263004
XL_VLDL_C	PM	0.166928	0.273625	0.95897	0.976955	0.00129719	0.0252104
XL_VLDL_CE	PM	0.184564	0.291304	0.909587	0.959945	0.00285532	0.0251397
XL_VLDL_FC	PM	0.150884	0.252532	0.970811	0.976955	0.000923865	0.0252443
XL_VLDL_L	PM	0.28623	0.417631	0.723079	0.839194	-0.00890984	0.0251399
XL_VLDL_P	PM	0.293622	0.424417	0.710193	0.830299	-0.0093439	0.0251407
XL_VLDL_PL	PM	0.185042	0.291304	0.916212	0.959945	-0.00265999	0.0252793
XL_VLDL_TG	PM	0.201012	0.313342	0.917683	0.959945	-0.00261657	0.0253129
XS_VLDL_C	PM	3.25134e-09	8.61606e-08	2.84868e-07	4.89264e-06	0.133359	0.0258659
XS_VLDL_CE	PM	1.66068e-08	2.93387e-07	9.0407e-07	1.30679e-05	0.128249	0.0260071
XS_VLDL_FC	PM	1.62943e-09	5.1816e-08	1.4551e-07	3.8092e-06	0.135691	0.0256873
XS_VLDL_L	PM	7.94557e-06	5.05338e-05	0.000922695	0.00489028	0.0845732	0.0254779
XS_VLDL_P	PM	4.2086e-05	0.000209115	0.00410929	0.0147723	0.0729803	0.0253942
XS_VLDL_PL	PM	1.77011e-07	2.55862e-06	4.18158e-05	0.000474908	0.106177	0.0258406
XS_VLDL_TG	PM	0.0924656	0.175024	0.701737	0.826491	0.00958336	0.0250188
XXL_VLDL_C	PM	0.658961	0.743084	0.587062	0.761511	-0.0140332	0.0258337
XXL_VLDL_CE	PM	0.568897	0.690493	0.75286	0.855034	-0.00812075	0.0257862
XXL_VLDL_FC	PM	0.639002	0.736242	0.547912	0.725984	-0.0155438	0.0258623
XXL_VLDL_L	PM	0.742637	0.797636	0.534369	0.720039	-0.0160974	0.0259013
XXL_VLDL_P	PM	0.74747	0.797636	0.53143	0.720039	-0.0162148	0.0259038
XXL_VLDL_PL	PM	0.613926	0.723068	0.686691	0.820932	-0.0104984	0.0260232
XXL_VLDL_TG	PM	0.762012	0.807732	0.519204	0.711667	-0.0167049	0.0259104

## Sheet: Module_Metabolite_Assoc_VRM
Metabolite measures associated with Virus Response Module (VRM), with and without adjusting for leukocyte counts in YFS
Metabolite.measure	Module	Pvals.YFS.UnadjLeukocyteCount	FDR.YFS.UnadjLeukocyteCount	Pvalue.YFS.AdjLeukocyteCount	FDR.YFS.AdjLeukocyteCount	Beta.YFS.AdjLeukocyteCount	SE.YFS.AdjLeukocyteCount
ACACE	VRM	0.38865	0.71855	0.341993	0.869679	0.0241138	0.0253689
ACE	VRM	0.747126	0.88768	0.860302	0.989879	0.00449366	0.0255294
ALA	VRM	0.000333384	0.0265041	0.000674468	0.0357468	-0.0857655	0.0251759
ALB	VRM	0.708113	0.863278	0.761049	0.96861	0.00769137	0.0252875
APOA1	VRM	0.0434914	0.265967	0.019159	0.179193	-0.0560404	0.0238991
APOB	VRM	0.0646121	0.298511	0.121308	0.551086	-0.0363167	0.0234278
APOB/APOA1	VRM	0.521332	0.7939	0.861661	0.989879	-0.00385439	0.022115
BOHBUT	VRM	0.0275161	0.208336	0.0249265	0.220184	0.0728559	0.032431
CIT	VRM	0.649409	0.860435	0.685956	0.96861	0.0102289	0.0252924
CREA	VRM	0.51028	0.7939	0.382228	0.869679	-0.0190601	0.0218068
CRP	VRM	3.44803e-09	5.48237e-07	7.27832e-12	1.15725e-09	0.163671	0.0237021
DHA	VRM	0.0564811	0.29567	0.072892	0.466206	-0.0448889	0.0250115
DHA/FA	VRM	0.669013	0.860435	0.788676	0.96861	0.00676285	0.0252273
EST_C	VRM	0.203738	0.524458	0.208074	0.651922	-0.031637	0.0251206
FAW3	VRM	0.0157673	0.156688	0.0163682	0.179193	-0.060098	0.0250073
FAW3/FA	VRM	0.852582	0.90274	0.633019	0.966693	-0.012031	0.0251918
FAW6	VRM	0.00259426	0.0494913	0.00334745	0.0610665	-0.0736203	0.0250542
FAW6/FA	VRM	0.190619	0.524458	0.413367	0.878294	0.019645	0.0240099
FREE_C	VRM	0.121435	0.474169	0.132811	0.570729	-0.0378035	0.025137
GLC	VRM	0.957977	0.976399	0.856954	0.989879	0.00443435	0.0245966
GLN	VRM	0.187726	0.524458	0.100254	0.542386	-0.0389172	0.0236636
GLOL	VRM	0.882455	0.917061	0.547608	0.939736	0.0187836	0.0312234
GLY	VRM	0.416901	0.753264	0.487586	0.901847	0.0167074	0.0240631
GlycA	VRM	0.117483	0.474169	0.0173184	0.179193	0.0558146	0.0234275
HDL_C	VRM	0.360819	0.708274	0.166156	0.597213	-0.03132	0.0226086
HDL_D	VRM	0.276529	0.628117	0.0819352	0.482508	-0.0374518	0.0215154
HDL_TG	VRM	0.762207	0.889572	0.9336	0.989879	-0.00206734	0.0248091
HDL2_C	VRM	0.520679	0.7939	0.261656	0.742917	-0.0251654	0.0224112
HDL3_C	VRM	0.52427	0.7939	0.483428	0.901847	-0.0176343	0.0251571
HIS	VRM	0.155837	0.512559	0.13262	0.570729	-0.0376624	0.0250308
IDL_C	VRM	0.837401	0.90274	0.8792	0.989879	-0.00380546	0.0250346
IDL_CE	VRM	0.711255	0.863278	0.771296	0.96861	-0.00723944	0.0249009
IDL_FC	VRM	0.675309	0.860435	0.689026	0.96861	0.01012	0.025284
IDL_L	VRM	0.843803	0.90274	0.918436	0.989879	-0.00255969	0.024992
IDL_P	VRM	0.794495	0.889611	0.887751	0.989879	-0.00351999	0.0249337
IDL_PL	VRM	0.811339	0.895854	0.756058	0.96861	0.00780725	0.0251266
IDL_TG	VRM	0.340174	0.702436	0.543	0.939736	-0.0149399	0.0245554
ILE	VRM	0.010186	0.115684	0.0318488	0.253198	-0.0465157	0.0216529
L_HDL_C	VRM	0.386807	0.71855	0.638382	0.966693	0.0107981	0.0229719
L_HDL_CE	VRM	0.327498	0.690473	0.54207	0.939736	0.0141249	0.0231624
L_HDL_FC	VRM	0.446153	0.788203	0.741819	0.96861	0.00753236	0.0228597
L_HDL_L	VRM	0.477927	0.7939	0.753392	0.96861	0.00719584	0.0229002
L_HDL_P	VRM	0.480271	0.7939	0.754813	0.96861	0.00715312	0.0229007
L_HDL_PL	VRM	0.351645	0.707133	0.531128	0.939736	0.014825	0.0236661
L_HDL_TG	VRM	0.148093	0.500996	0.238692	0.690036	0.0282311	0.0239507
L_LDL_C	VRM	0.631179	0.860435	0.710609	0.96861	-0.00918866	0.0247602
L_LDL_CE	VRM	0.489359	0.7939	0.575661	0.946295	-0.013781	0.0246154
L_LDL_FC	VRM	0.755437	0.889572	0.738668	0.96861	0.008386	0.025132
L_LDL_L	VRM	0.566641	0.824924	0.662031	0.96861	-0.0108279	0.0247669
L_LDL_P	VRM	0.516272	0.7939	0.617756	0.962972	-0.0123441	0.0247311
L_LDL_PL	VRM	0.73248	0.882306	0.832001	0.989879	-0.00526844	0.024831
L_LDL_TG	VRM	0.12227	0.474169	0.219137	0.657412	-0.0301214	0.0245025
L_VLDL_C	VRM	0.226806	0.55768	0.435299	0.88734	-0.0183844	0.0235589
L_VLDL_CE	VRM	0.348955	0.707133	0.605698	0.953525	-0.012233	0.0236922
L_VLDL_FC	VRM	0.166821	0.512559	0.33183	0.869679	-0.0229593	0.0236514
L_VLDL_L	VRM	0.180256	0.524458	0.36332	0.869679	-0.021508	0.0236528
L_VLDL_P	VRM	0.18513	0.524458	0.370263	0.869679	-0.0212263	0.0236837
L_VLDL_PL	VRM	0.203185	0.524458	0.393817	0.869679	-0.0202626	0.0237559
L_VLDL_TG	VRM	0.243446	0.586484	0.44812	0.893331	-0.0181662	0.0239424
LA	VRM	0.00346922	0.050146	0.00448347	0.0712871	-0.0714944	0.0251198
LA/FA	VRM	0.35579	0.707133	0.60044	0.953525	0.0128675	0.0245621
LAC	VRM	0.667242	0.860435	0.859111	0.989879	0.00433113	0.0243958
LDL_C	VRM	0.516259	0.7939	0.599271	0.953525	-0.0129417	0.0246246
LDL_D	VRM	0.00099582	0.0369675	0.00199624	0.0550023	0.0755235	0.0243935
LDL_TG	VRM	0.0500085	0.283977	0.102337	0.542386	-0.0398811	0.0243982
LEU	VRM	0.0307908	0.222534	0.0798768	0.482508	-0.0377673	0.0215499
M_HDL_C	VRM	0.689186	0.860435	0.555567	0.939736	-0.0144321	0.0244792
M_HDL_CE	VRM	0.623859	0.860435	0.493463	0.901847	-0.0167931	0.0245165
M_HDL_FC	VRM	0.993815	0.997666	0.875344	0.989879	-0.00383298	0.0244294
M_HDL_L	VRM	0.529266	0.7939	0.459008	0.893331	-0.018107	0.0244469
M_HDL_P	VRM	0.471271	0.7939	0.41429	0.878294	-0.0199661	0.0244507
M_HDL_PL	VRM	0.855324	0.90274	0.791946	0.96861	-0.00647285	0.0245341
M_HDL_TG	VRM	0.80523	0.895326	0.531256	0.939736	0.0153141	0.0244545
M_LDL_C	VRM	0.488569	0.7939	0.583251	0.946295	-0.0134306	0.0244746
M_LDL_CE	VRM	0.576336	0.824924	0.67633	0.96861	-0.0102404	0.0245246
M_LDL_FC	VRM	0.37742	0.71855	0.451041	0.893331	-0.0185957	0.024667
M_LDL_L	VRM	0.327871	0.690473	0.422954	0.884864	-0.0195865	0.0244368
M_LDL_P	VRM	0.304479	0.680358	0.400632	0.87261	-0.0205374	0.0244282
M_LDL_PL	VRM	0.134875	0.487389	0.201004	0.651922	-0.0310563	0.0242772
M_LDL_TG	VRM	0.0253744	0.201727	0.0516139	0.356809	-0.0478339	0.0245574
M_VLDL_C	VRM	0.084189	0.371835	0.184724	0.624917	-0.0306638	0.0231087
M_VLDL_CE	VRM	0.129026	0.479294	0.235379	0.690036	-0.0279862	0.0235757
M_VLDL_FC	VRM	0.0411572	0.26176	0.111247	0.546747	-0.0363732	0.0228257
M_VLDL_L	VRM	0.0576463	0.29567	0.151522	0.597213	-0.0324715	0.02263
M_VLDL_P	VRM	0.0567429	0.29567	0.150874	0.597213	-0.0324828	0.0226021
M_VLDL_PL	VRM	0.0657099	0.298511	0.168969	0.597213	-0.031103	0.0226012
M_VLDL_TG	VRM	0.06163	0.298511	0.16581	0.597213	-0.0314123	0.0226567
MUFA	VRM	0.0150037	0.156688	0.0441176	0.31885	-0.0475518	0.0236034
MUFA/FA	VRM	0.789175	0.889611	0.388327	0.869679	0.0202837	0.0235064
PC	VRM	0.00647651	0.0792126	0.00775124	0.112041	-0.0661741	0.0248197
PHE	VRM	0.0030419	0.0494913	0.000170643	0.0135661	0.0901326	0.0239199
PUFA	VRM	0.00191241	0.043439	0.00242148	0.0550023	-0.0758804	0.0249773
PUFA/FA	VRM	0.266606	0.614354	0.56158	0.939907	0.0139093	0.0239558
PYR	VRM	0.330037	0.690473	0.629181	0.966693	-0.0119937	0.0248329
REMNANT_C	VRM	0.204506	0.524458	0.315626	0.850584	-0.023813	0.0237226
S_HDL_C	VRM	0.145064	0.500996	0.113476	0.546747	0.0396076	0.0250103
S_HDL_CE	VRM	0.0343397	0.237392	0.0293708	0.245787	0.0549025	0.025179
S_HDL_FC	VRM	0.521629	0.7939	0.649414	0.96861	-0.011207	0.024649
S_HDL_L	VRM	0.772081	0.889572	0.989879	0.989879	0.000308626	0.024327
S_HDL_P	VRM	0.71038	0.863278	0.964192	0.989879	-0.00108771	0.0242248
S_HDL_PL	VRM	0.199918	0.524458	0.305321	0.837	-0.0251163	0.0244935
S_HDL_TG	VRM	0.525408	0.7939	0.209107	0.651922	0.0291984	0.023237
S_LDL_C	VRM	0.325038	0.690473	0.38985	0.869679	-0.0211053	0.0245374
S_LDL_CE	VRM	0.406013	0.742024	0.478459	0.901847	-0.0175088	0.0246966
S_LDL_FC	VRM	0.164668	0.512559	0.20673	0.651922	-0.0310215	0.0245591
S_LDL_L	VRM	0.12962	0.479294	0.179692	0.621109	-0.0327648	0.0244093
S_LDL_P	VRM	0.108853	0.467775	0.156086	0.597213	-0.0345873	0.0243736
S_LDL_PL	VRM	0.0203272	0.179557	0.0345478	0.261576	-0.0515479	0.024367
S_LDL_TG	VRM	0.00453144	0.0600415	0.0129263	0.158098	-0.0597327	0.0240018
S_VLDL_C	VRM	0.786417	0.889611	0.934617	0.989879	0.00188856	0.0230171
S_VLDL_CE	VRM	0.54661	0.809435	0.38095	0.869679	0.0205054	0.0233974
S_VLDL_FC	VRM	0.225826	0.55768	0.431195	0.88734	-0.0179747	0.0228292
S_VLDL_L	VRM	0.253209	0.592061	0.493367	0.901847	-0.0154649	0.0225724
S_VLDL_P	VRM	0.227982	0.55768	0.460712	0.893331	-0.016635	0.022545
S_VLDL_PL	VRM	0.1876	0.524458	0.384836	0.869679	-0.0198098	0.0227891
S_VLDL_TG	VRM	0.167629	0.512559	0.383324	0.869679	-0.0197594	0.0226589
SERUM_C	VRM	0.162083	0.512559	0.169022	0.597213	-0.0345532	0.0251115
SERUM_TG	VRM	0.0406386	0.26176	0.118547	0.551086	-0.0357075	0.0228636
SFA	VRM	0.000902516	0.0369675	0.00232304	0.0550023	-0.0742738	0.0243478
SFA/FA	VRM	0.0621906	0.298511	0.0907094	0.5151	-0.0426445	0.0251929
SM	VRM	0.549805	0.809435	0.551193	0.939736	-0.0148727	0.0249499
TG/PG	VRM	0.388536	0.71855	0.780872	0.96861	-0.00639012	0.022967
TOT_CHO	VRM	0.0174244	0.162969	0.0191088	0.179193	-0.0585149	0.0249439
TOT_FA	VRM	0.001395	0.0369675	0.0034566	0.0610665	-0.071057	0.0242646
TOT_PG	VRM	0.00121483	0.0369675	0.00176574	0.0550023	-0.077895	0.0248668
TYR	VRM	0.00311266	0.0494913	0.00890265	0.11796	-0.0639707	0.0244249
UNSAT	VRM	0.147432	0.500996	0.300479	0.837	0.0253762	0.0245003
VAL	VRM	0.692677	0.860435	0.944671	0.989879	-0.0016014	0.023071
VLDL_C	VRM	0.197177	0.524458	0.36255	0.869679	-0.0209232	0.0229728
VLDL_D	VRM	0.0244649	0.201727	0.0733028	0.466206	-0.041252	0.0230181
VLDL_TG	VRM	0.0490737	0.283977	0.1432	0.597213	-0.0330267	0.0225482
XL_HDL_C	VRM	0.778172	0.889611	0.967162	0.989879	-0.000990873	0.0240649
XL_HDL_CE	VRM	0.525617	0.7939	0.709951	0.96861	0.00910285	0.0244707
XL_HDL_FC	VRM	0.581078	0.824924	0.789817	0.96861	0.00642622	0.0241048
XL_HDL_L	VRM	0.971444	0.983819	0.709855	0.96861	-0.00862371	0.0231746
XL_HDL_P	VRM	0.997666	0.997666	0.672482	0.96861	-0.00975105	0.0230617
XL_HDL_PL	VRM	0.623973	0.860435	0.924376	0.989879	0.00218558	0.023021
XL_HDL_TG	VRM	0.308087	0.680358	0.364805	0.869679	0.022716	0.0250587
XL_VLDL_C	VRM	0.692586	0.860435	0.971317	0.989879	0.000853182	0.0237243
XL_VLDL_CE	VRM	0.691105	0.860435	0.963305	0.989879	0.00108877	0.0236614
XL_VLDL_FC	VRM	0.677098	0.860435	0.987825	0.989879	0.000362541	0.0237537
XL_VLDL_L	VRM	0.451389	0.788691	0.770907	0.96861	-0.00686623	0.0235759
XL_VLDL_P	VRM	0.438006	0.782505	0.755406	0.96861	-0.00734423	0.0235714
XL_VLDL_PL	VRM	0.647594	0.860435	0.986306	0.989879	-0.00040795	0.0237647
XL_VLDL_TG	VRM	0.574004	0.824924	0.906791	0.989879	-0.00278582	0.0237889
XS_VLDL_C	VRM	0.249408	0.591879	0.213561	0.653003	0.030986	0.0249014
XS_VLDL_CE	VRM	0.12124	0.474169	0.106711	0.546747	0.0403696	0.0250107
XS_VLDL_FC	VRM	0.669478	0.860435	0.579688	0.946295	0.0137068	0.0247434
XS_VLDL_L	VRM	0.862997	0.90274	0.938196	0.989879	0.00188291	0.0242801
XS_VLDL_P	VRM	0.748107	0.88768	0.970502	0.989879	-0.000892489	0.024131
XS_VLDL_PL	VRM	0.66983	0.860435	0.790661	0.96861	-0.00658513	0.0248029
XS_VLDL_TG	VRM	0.374401	0.71855	0.674851	0.96861	-0.00981257	0.0233867
XXL_VLDL_C	VRM	0.919907	0.949775	0.887495	0.989879	0.00346603	0.0244952
XXL_VLDL_CE	VRM	0.939962	0.964219	0.752128	0.96861	0.00772558	0.0244565
XXL_VLDL_FC	VRM	0.661315	0.860435	0.842743	0.989879	-0.00486617	0.0245246
XXL_VLDL_L	VRM	0.856557	0.90274	0.965063	0.989879	0.00107646	0.024572
XXL_VLDL_P	VRM	0.856654	0.90274	0.965177	0.989879	0.00107304	0.0245744
XXL_VLDL_PL	VRM	0.767347	0.889572	0.917967	0.989879	-0.00254559	0.0247117
XXL_VLDL_TG	VRM	0.858189	0.90274	0.962794	0.989879	0.00114678	0.0245801

## Sheet: Module_Metabolite_Assoc_BCM
Metabolite measures associated with B Cell Module (LLM), with and without adjusting for leukocyte counts in YFS
Metabolite.measure	Module	Pvals.YFS.UnadjLeukocyteCount	FDR.YFS.UnadjLeukocyteCount	Pvalue.YFS.AdjLeukocyteCount	FDR.YFS.AdjLeukocyteCount	Beta.YFS.AdjLeukocyteCount	SE.YFS.AdjLeukocyteCount
ACACE	BCM	0.0110403	0.0444712	0.0130561	0.0351851	0.062997	0.0253499
ACE	BCM	0.00347054	0.0275908	0.00978595	0.0299224	0.0659527	0.0254988
ALA	BCM	0.410039	0.557232	0.255791	0.351285	0.0287903	0.0253254
ALB	BCM	0.00450898	0.0309004	0.00479421	0.0203946	0.0713275	0.0252521
APOA1	BCM	0.70374	0.777046	0.943342	0.949313	0.00170371	0.0239684
APOB	BCM	0.000127088	0.00673566	1.76569e-05	0.00140372	0.100476	0.0233335
APOB/APOA1	BCM	0.000807314	0.0142625	6.97641e-05	0.0022185	0.0878439	0.0220277
BOHBUT	BCM	0.269948	0.412709	0.267336	0.363303	0.0376104	0.033885
CIT	BCM	0.261457	0.410774	0.297095	0.377905	0.0263979	0.0253087
CREA	BCM	0.0208138	0.0624414	0.0334242	0.0690187	0.0464517	0.0218201
CRP	BCM	4.67133e-06	0.000371371	4.29462e-05	0.0022185	-0.0983056	0.023961
DHA	BCM	0.265612	0.410774	0.225407	0.334134	0.0304055	0.0250714
DHA/FA	BCM	0.408793	0.557232	0.322952	0.404326	-0.0249811	0.025266
EST_C	BCM	0.00585487	0.0332473	0.00409116	0.0197119	0.0722066	0.0251125
FAW3	BCM	0.0780972	0.149608	0.0788379	0.144083	0.0440968	0.0250746
FAW3/FA	BCM	0.950634	0.974563	0.822894	0.852908	-0.00565011	0.0252393
FAW6	BCM	0.00524724	0.0309004	0.00370759	0.0190163	0.072956	0.0251015
FAW6/FA	BCM	0.92714	0.969837	0.574814	0.648194	-0.013498	0.0240565
FREE_C	BCM	0.0125862	0.0444712	0.00905847	0.0288059	0.0657097	0.025146
GLC	BCM	0.699287	0.777046	0.88244	0.89941	-0.00365061	0.0246827
GLN	BCM	0.0500709	0.117078	0.0808176	0.144382	0.0413372	0.0236604
GLOL	BCM	0.98244	0.993674	0.587688	0.658045	0.0176562	0.0325523
GLY	BCM	0.393404	0.557232	0.348063	0.429008	-0.0226049	0.0240827
GlycA	BCM	0.711778	0.780502	0.279654	0.370542	0.025397	0.0234837
HDL_C	BCM	0.126665	0.236937	0.0448	0.0890401	-0.045422	0.0226188
HDL_D	BCM	0.604201	0.691136	0.212502	0.324883	-0.0268777	0.02155
HDL_TG	BCM	0.0367483	0.0927458	0.0231511	0.0504249	0.056366	0.024796
HDL2_C	BCM	0.0389422	0.0967469	0.0100357	0.0301071	-0.0577361	0.0223978
HDL3_C	BCM	0.0722248	0.143547	0.0799366	0.144382	0.0440936	0.0251647
HIS	BCM	3.76072e-06	0.000371371	2.45209e-06	0.000389883	0.117845	0.0249157
IDL_C	BCM	0.0197077	0.0614418	0.0122852	0.0336785	0.0627008	0.0250125
IDL_CE	BCM	0.00872622	0.0405212	0.00466575	0.0203946	0.0704529	0.0248655
IDL_FC	BCM	0.25921	0.410774	0.226685	0.334134	0.0306008	0.025302
IDL_L	BCM	0.032191	0.086752	0.0191853	0.0433326	0.0585532	0.0249762
IDL_P	BCM	0.0249155	0.0707422	0.0137046	0.0357217	0.0614791	0.0249133
IDL_PL	BCM	0.0763938	0.14918	0.0498343	0.0954658	0.0493175	0.0251246
IDL_TG	BCM	0.400531	0.557232	0.256283	0.351285	0.0279093	0.0245759
ILE	BCM	0.0117898	0.0444712	0.00148885	0.0112727	0.0688543	0.0216351
L_HDL_C	BCM	0.0591179	0.127797	0.0150509	0.0368168	-0.0558712	0.0229558
L_HDL_CE	BCM	0.0419567	0.102633	0.0105917	0.0311867	-0.0592217	0.0231426
L_HDL_FC	BCM	0.119086	0.225413	0.0341586	0.0696311	-0.0484505	0.0228533
L_HDL_L	BCM	0.071385	0.143547	0.0194984	0.0433326	-0.0535156	0.0228866
L_HDL_P	BCM	0.0715395	0.143547	0.0196223	0.0433326	-0.0534624	0.0228871
L_HDL_PL	BCM	0.055194	0.125369	0.0193963	0.0433326	-0.055357	0.0236542
L_HDL_TG	BCM	0.437804	0.575296	0.232028	0.335386	-0.0286679	0.0239774
L_LDL_C	BCM	0.0102053	0.0440162	0.00479686	0.0203946	0.0698368	0.0247259
L_LDL_CE	BCM	0.00507921	0.0309004	0.00205918	0.0136421	0.0758434	0.0245704
L_LDL_FC	BCM	0.142108	0.259715	0.107015	0.186983	0.0405435	0.0251403
L_LDL_L	BCM	0.00775265	0.0373537	0.00333263	0.018272	0.0726949	0.0247277
L_LDL_P	BCM	0.00667655	0.0342442	0.00269765	0.0153188	0.0741934	0.0246893
L_LDL_PL	BCM	0.0226321	0.0666389	0.0109426	0.031634	0.0631998	0.0248077
L_LDL_TG	BCM	0.0346132	0.0902214	0.0145808	0.0362242	0.0598993	0.024495
L_VLDL_C	BCM	0.414897	0.557265	0.195159	0.313436	0.0305569	0.0235774
L_VLDL_CE	BCM	0.382385	0.557232	0.185216	0.300504	0.0314233	0.0237077
L_VLDL_FC	BCM	0.534511	0.648758	0.270866	0.364981	0.0260783	0.0236761
L_VLDL_L	BCM	0.544059	0.655344	0.276533	0.369485	0.0257727	0.0236768
L_VLDL_P	BCM	0.559361	0.658803	0.288292	0.373723	0.0251836	0.023708
L_VLDL_PL	BCM	0.567895	0.663936	0.296493	0.377905	0.0248342	0.0237799
L_VLDL_TG	BCM	0.665847	0.745561	0.379813	0.4529	0.0210557	0.023968
LA	BCM	0.0115334	0.0444712	0.00841472	0.0273049	0.0664198	0.0251749
LA/FA	BCM	0.82931	0.884968	0.561459	0.637657	-0.0142914	0.0246064
LAC	BCM	0.00627423	0.0332534	0.0236495	0.0508145	-0.0552182	0.0243788
LDL_C	BCM	0.00891976	0.0405212	0.00393624	0.0195582	0.0710014	0.0245888
LDL_D	BCM	0.0124964	0.0444712	0.00498068	0.0203946	-0.0687164	0.0244342
LDL_TG	BCM	0.0190462	0.0605668	0.00695522	0.0240409	0.0659147	0.0243895
LEU	BCM	0.00265725	0.0234724	0.000290293	0.00494348	0.078104	0.0215039
M_HDL_C	BCM	0.000485035	0.0110172	0.000314525	0.00494348	-0.0881387	0.0244073
M_HDL_CE	BCM	0.000443645	0.0110172	0.000278023	0.00494348	-0.0890554	0.0244437
M_HDL_FC	BCM	0.000658916	0.0130959	0.000483415	0.00591254	-0.085197	0.0243615
M_HDL_L	BCM	0.0012977	0.0206335	0.00113493	0.00949753	-0.0795497	0.0243955
M_HDL_P	BCM	0.00188468	0.0230511	0.00174299	0.0120493	-0.076546	0.0244064
M_HDL_PL	BCM	0.000327703	0.0110172	0.000296843	0.00494348	-0.088695	0.0244591
M_HDL_TG	BCM	0.664894	0.745561	0.973245	0.973245	-0.00082134	0.0244853
M_LDL_C	BCM	0.00613368	0.0332534	0.00243273	0.0143261	0.0741902	0.0244323
M_LDL_CE	BCM	0.0114405	0.0444712	0.00509434	0.0203946	0.0686993	0.0244917
M_LDL_FC	BCM	0.00423479	0.030606	0.00162924	0.011775	0.0777068	0.0246206
M_LDL_L	BCM	0.00247634	0.023161	0.000781187	0.00776304	0.0820662	0.0243807
M_LDL_P	BCM	0.00230077	0.023161	0.000703761	0.00751636	0.0827382	0.0243711
M_LDL_PL	BCM	0.00148745	0.0215004	0.000342002	0.00494348	0.0869203	0.0242172
M_LDL_TG	BCM	0.0176982	0.057429	0.00734422	0.0248453	0.0659231	0.0245582
M_VLDL_C	BCM	0.0112195	0.0444712	0.00231033	0.0141286	0.0704408	0.0230788
M_VLDL_CE	BCM	0.00185446	0.0230511	0.000403312	0.00534388	0.0833861	0.0235181
M_VLDL_FC	BCM	0.0589718	0.127797	0.0142957	0.0360795	0.055981	0.022826
M_VLDL_L	BCM	0.0593884	0.127797	0.0140428	0.036013	0.0556378	0.0226266
M_VLDL_P	BCM	0.069189	0.142871	0.0168507	0.039401	0.0540737	0.022601
M_VLDL_PL	BCM	0.0435629	0.104947	0.00925124	0.0288421	0.0588703	0.0225912
M_VLDL_TG	BCM	0.138195	0.2555	0.0406815	0.081878	0.0464302	0.0226658
MUFA	BCM	0.179813	0.303511	0.0698201	0.130605	0.0429132	0.0236524
MUFA/FA	BCM	0.146898	0.265419	0.288839	0.373723	-0.0249836	0.0235465
PC	BCM	0.2597	0.410774	0.22906	0.334134	0.0299735	0.0249103
PHE	BCM	0.400251	0.557232	0.780003	0.821327	-0.00671902	0.0240511
PUFA	BCM	0.00469718	0.0309004	0.00346103	0.0183435	0.073283	0.0250282
PUFA/FA	BCM	0.956175	0.974563	0.651987	0.719903	-0.0108265	0.0240006
PYR	BCM	0.914878	0.969771	0.686211	0.742229	0.0100366	0.0248382
REMNANT_C	BCM	0.000354551	0.0110172	6.94329e-05	0.0022185	0.0942858	0.0236363
S_HDL_C	BCM	0.596697	0.691136	0.831549	0.853008	-0.00533121	0.0250584
S_HDL_CE	BCM	0.253257	0.410774	0.361485	0.442124	-0.0230386	0.0252392
S_HDL_FC	BCM	0.181266	0.303511	0.289107	0.373723	-0.0261608	0.0246696
S_HDL_L	BCM	0.466592	0.598291	0.801495	0.838406	-0.00612396	0.024354
S_HDL_P	BCM	0.474453	0.603504	0.826087	0.852908	-0.00532958	0.0242518
S_HDL_PL	BCM	0.0203553	0.0622402	0.0482904	0.0936362	-0.0484183	0.0244987
S_HDL_TG	BCM	0.405603	0.557232	0.161267	0.267098	0.0325993	0.0232604
S_LDL_C	BCM	0.0136922	0.0473275	0.00627976	0.0226928	0.0670777	0.0245119
S_LDL_CE	BCM	0.0237173	0.0685646	0.0119784	0.0336785	0.0620842	0.0246783
S_LDL_FC	BCM	0.0123876	0.0444712	0.00563847	0.0211964	0.0680207	0.0245388
S_LDL_L	BCM	0.00312666	0.0261652	0.00102237	0.00937931	0.0801782	0.0243663
S_LDL_P	BCM	0.00233827	0.023161	0.00070909	0.00751636	0.0825378	0.024327
S_LDL_PL	BCM	0.00384164	0.0290867	0.00106181	0.00937931	0.0798484	0.0243455
S_LDL_TG	BCM	0.00513095	0.0309004	0.00122518	0.00974022	0.0777209	0.0239959
S_VLDL_C	BCM	0.0102428	0.0440162	0.00226858	0.0141286	0.0702479	0.0229742
S_VLDL_CE	BCM	0.03379	0.0895434	0.0120788	0.0336785	0.0587543	0.0233822
S_VLDL_FC	BCM	0.0290062	0.0795169	0.00663882	0.0234572	0.0619874	0.0228054
S_VLDL_L	BCM	0.0279573	0.0779861	0.00573235	0.0211964	0.0623743	0.0225458
S_VLDL_P	BCM	0.0357755	0.0917468	0.00767314	0.0254173	0.0601272	0.0225229
S_VLDL_PL	BCM	0.0539039	0.124213	0.0133986	0.0355063	0.0563883	0.0227755
S_VLDL_TG	BCM	0.21093	0.349354	0.0746544	0.138024	0.0404328	0.0226669
SERUM_C	BCM	0.00735992	0.0365696	0.00513071	0.0203946	0.0703247	0.0250918
SERUM_TG	BCM	0.0674728	0.14116	0.0168044	0.039401	0.054729	0.0228652
SFA	BCM	0.0161599	0.0535296	0.00493718	0.0203946	0.0686981	0.0244031
SFA/FA	BCM	0.320616	0.480924	0.203355	0.315525	0.0321316	0.025249
SM	BCM	0.181343	0.303511	0.163417	0.267869	0.0348341	0.0249827
TG/PG	BCM	0.367786	0.541463	0.156899	0.262599	0.0325665	0.0229946
TOT_CHO	BCM	0.173131	0.302503	0.149637	0.253109	0.0360628	0.025017
TOT_FA	BCM	0.0156225	0.0528507	0.0053582	0.0207793	0.0678054	0.0243152
TOT_PG	BCM	0.172032	0.302503	0.128205	0.219189	0.0380086	0.0249723
TYR	BCM	0.41775	0.557265	0.368559	0.447334	0.0220517	0.0245172
UNSAT	BCM	0.794332	0.85337	0.892256	0.903622	-0.00332631	0.0245534
VAL	BCM	0.0456287	0.108283	0.016621	0.039401	0.0552649	0.0230502
VLDL_C	BCM	0.00205091	0.023161	0.00032597	0.00494348	0.0825151	0.0229094
VLDL_D	BCM	0.293233	0.444039	0.12135	0.209724	0.0357273	0.0230501
VLDL_TG	BCM	0.179132	0.303511	0.0548916	0.103902	0.0433466	0.0225624
XL_HDL_C	BCM	0.955016	0.974563	0.70421	0.746463	-0.00914767	0.024091
XL_HDL_CE	BCM	0.987425	0.993674	0.703457	0.746463	-0.00932718	0.0244983
XL_HDL_FC	BCM	0.995547	0.995547	0.696189	0.746463	-0.00942436	0.0241315
XL_HDL_L	BCM	0.937791	0.974563	0.65982	0.723527	-0.0102139	0.0232004
XL_HDL_P	BCM	0.922853	0.969837	0.6651	0.724321	-0.0099962	0.0230877
XL_HDL_PL	BCM	0.777222	0.840669	0.434542	0.500667	-0.0180112	0.0230426
XL_HDL_TG	BCM	0.215588	0.353386	0.31276	0.394674	0.0253307	0.0250854
XL_VLDL_C	BCM	0.406027	0.557232	0.204397	0.315525	0.0301402	0.0237388
XL_VLDL_CE	BCM	0.420577	0.557265	0.221973	0.334134	0.0289281	0.0236768
XL_VLDL_FC	BCM	0.405415	0.557232	0.200843	0.315525	0.0304159	0.0237681
XL_VLDL_L	BCM	0.481221	0.607255	0.238753	0.337717	0.0278054	0.0235926
XL_VLDL_P	BCM	0.497462	0.617942	0.248853	0.347085	0.0272112	0.0235887
XL_VLDL_PL	BCM	0.466498	0.598291	0.235467	0.33729	0.0282243	0.0237808
XL_VLDL_TG	BCM	0.603967	0.691136	0.333664	0.414474	0.0230244	0.0238087
XS_VLDL_C	BCM	0.491558	0.615415	0.38077	0.4529	0.0218619	0.0249358
XS_VLDL_CE	BCM	0.758758	0.826318	0.625704	0.695713	0.0122253	0.0250581
XS_VLDL_FC	BCM	0.266099	0.410774	0.198832	0.315525	0.0318282	0.0247606
XS_VLDL_L	BCM	0.0618609	0.131145	0.0287535	0.0601554	0.0531246	0.0242702
XS_VLDL_P	BCM	0.0594776	0.127797	0.0255419	0.0541489	0.0539134	0.0241195
XS_VLDL_PL	BCM	0.0769353	0.14918	0.0456582	0.0896254	0.0496029	0.0247996
XS_VLDL_TG	BCM	0.452788	0.59011	0.240013	0.337717	0.0275093	0.0234041
XXL_VLDL_C	BCM	0.34312	0.50987	0.228427	0.334134	0.029534	0.0245116
XXL_VLDL_CE	BCM	0.170793	0.302503	0.104623	0.184833	0.0397248	0.0244642
XXL_VLDL_FC	BCM	0.557505	0.658803	0.401693	0.469626	0.0205909	0.0245471
XXL_VLDL_L	BCM	0.524556	0.646545	0.381689	0.4529	0.0215204	0.0245937
XXL_VLDL_P	BCM	0.530663	0.648758	0.38696	0.455753	0.0212853	0.0245962
XXL_VLDL_PL	BCM	0.642996	0.730259	0.497773	0.569396	0.0167749	0.024736
XXL_VLDL_TG	BCM	0.553505	0.658803	0.406315	0.471563	0.0204353	0.0246024

## Sheet: Module_Metabolite_Assoc_NM
Metabolite measures associated with Neutrophil Module (NM), with and without adjusting for leukocyte counts in YFS	Metabolites associated with Neutrophil Module (NM), with and without adjusting for leukocyte counts in YFS
Metabolite.measure	Metabolite	Module	Pvals.YFS.UnadjLeukocyteCount	FDR.YFS.UnadjLeukocyteCount	Pvalue.YFS.AdjLeukocyteCount	FDR.YFS.AdjLeukocyteCount	Beta.YFS.AdjLeukocyteCount	SE.YFS.AdjLeukocyteCount
ACACE	ACACE	NM	4.23052e-06	1.00396e-05	7.89372e-07	1.141e-05	-0.132549	0.026733
ACE	ACE	NM	0.0832972	0.0877103	0.332631	0.350254	-0.026262	0.0270985
ALA	ALA	NM	9.50752e-10	8.39831e-09	4.63869e-08	1.05365e-06	0.145951	0.0265756
ALB	ALB	NM	0.300921	0.308686	0.332366	0.350254	0.0260322	0.0268467
APOA1	APOA1	NM	0.70113	0.705568	0.521223	0.534674	0.0163104	0.0254212
APOB	APOB	NM	8.59656e-07	2.2046e-06	0.000814915	0.00187785	0.0832149	0.0248087
APOB/APOA1	APOB/APOA1	NM	1.72249e-06	4.27932e-06	0.00527557	0.00855934	0.0654454	0.0234264
BOHBUT	BOHBUT	NM	0.0502654	0.0536389	0.03591	0.0442611	-0.0786802	0.0374444
CIT	CIT	NM	3.13421e-07	8.59205e-07	7.74567e-06	6.4819e-05	-0.119737	0.0266837
CREA	CREA	NM	0.936451	0.936451	0.386501	0.4043	0.0200596	0.0231575
CRP	CRP	NM	7.02612e-18	5.66058e-16	2.81411e-10	1.62261e-08	0.16021	0.0252285
DHA	DHA	NM	0.00676447	0.00785073	0.0325001	0.0413401	0.0568185	0.0265491
DHA/FA	DHA/FA	NM	0.287376	0.296707	0.736614	0.736614	-0.00901202	0.0267895
EST_C	EST_C	NM	0.00173206	0.00225736	0.00805986	0.0124419	0.0706482	0.0266298
FAW3	FAW3	NM	0.0368081	0.040362	0.0558727	0.0662967	0.0508488	0.0265742
FAW3/FA	FAW3/FA	NM	0.0706548	0.0748941	0.547195	0.554165	-0.0161068	0.026751
FAW6	FAW6	NM	0.00610078	0.00723899	0.038674	0.0469402	0.0551355	0.0266432
FAW6/FA	FAW6/FA	NM	1.83739e-07	5.41009e-07	0.00100044	0.00224041	-0.0837809	0.0254137
FREE_C	FREE_C	NM	0.00745287	0.00852523	0.034836	0.0432728	0.0563408	0.026675
GLC	GLC	NM	0.000432791	0.00062558	0.0104502	0.0152937	0.0668272	0.0260668
GLN	GLN	NM	0.139836	0.146275	0.70661	0.711082	-0.00946269	0.0251345
GLOL	GLOL	NM	0.00276284	0.00343196	0.133885	0.15072	0.0540094	0.0359972
GLY	GLY	NM	0.625554	0.633522	0.393514	0.408946	0.0218048	0.0255475
GlycA	GLYCA	NM	7.12023e-18	5.66058e-16	1.06706e-09	4.24156e-08	0.151107	0.0246233
HDL_C	HDL_C	NM	0.00492355	0.00588605	0.239563	0.257368	-0.0282525	0.0240133
HDL_D	HDL_D	NM	4.97512e-14	1.50726e-12	1.57513e-07	2.78273e-06	-0.119413	0.0226689
HDL_TG	HDL_TG	NM	0.00476076	0.00573455	0.0581183	0.0679471	0.0498999	0.0263156
HDL2_C	HDL2_C	NM	0.00259167	0.00324469	0.194244	0.21154	-0.0309039	0.0237963
HDL3_C	HDL3_C	NM	0.216799	0.225301	0.232166	0.251118	0.0319226	0.0267075
HIS	HIS	NM	0.570274	0.58124	0.525402	0.535506	-0.016894	0.0265971
IDL_C	IDL_C	NM	0.00417113	0.00510161	0.0262463	0.0341849	0.0590503	0.0265434
IDL_CE	IDL_CE	NM	0.00243944	0.00310296	0.0237161	0.0316879	0.0597691	0.0264006
IDL_FC	IDL_FC	NM	0.0125566	0.0140598	0.0264449	0.0341849	0.0595629	0.0268092
IDL_L	IDL_L	NM	0.00157764	0.0020731	0.0170953	0.0232321	0.0632417	0.0264918
IDL_P	IDL_P	NM	0.00101396	0.00138983	0.0154753	0.0212119	0.0640558	0.0264285
IDL_PL	IDL_PL	NM	0.00111042	0.00150903	0.0106384	0.0153774	0.0680998	0.026628
IDL_TG	IDL_TG	NM	0.00034238	0.000518461	0.0254609	0.0334569	0.0582333	0.0260378
ILE	ILE	NM	1.92747e-09	1.39304e-08	4.73626e-05	0.000228201	0.0934365	0.0229022
L_HDL_C	L_HDL_C	NM	4.02704e-05	7.80853e-05	0.0153142	0.0211736	-0.0591123	0.0243506
L_HDL_CE	L_HDL_CE	NM	0.000225337	0.000354738	0.0385197	0.0469402	-0.0508779	0.0245663
L_HDL_FC	L_HDL_FC	NM	1.85991e-06	4.54962e-06	0.00227183	0.00424966	-0.0739977	0.0242039
L_HDL_L	L_HDL_L	NM	0.00011337	0.00018777	0.0290391	0.0372357	-0.0530565	0.0242823
L_HDL_P	L_HDL_P	NM	0.000148697	0.000243741	0.0340563	0.0427913	-0.0515152	0.024285
L_HDL_PL	L_HDL_PL	NM	0.00662511	0.00774554	0.174834	0.191715	-0.0340999	0.0251205
L_HDL_TG	L_HDL_TG	NM	0.0438445	0.0471032	0.473251	0.488616	-0.0182511	0.0254415
L_LDL_C	L_LDL_C	NM	0.000154926	0.000251359	0.00362796	0.00607206	0.0763963	0.0262237
L_LDL_CE	L_LDL_CE	NM	5.65656e-05	0.000105086	0.00225626	0.00424966	0.0797398	0.0260645
L_LDL_FC	L_LDL_FC	NM	0.00293869	0.0036221	0.0125992	0.0178864	0.0665327	0.0266364
L_LDL_L	L_LDL_L	NM	0.000105909	0.000177259	0.00369932	0.006127	0.0762586	0.0262315
L_LDL_P	L_LDL_P	NM	7.81677e-05	0.000133642	0.00351859	0.00601566	0.0765591	0.0261933
L_LDL_PL	L_LDL_PL	NM	4.68282e-05	8.86391e-05	0.0018854	0.00373214	0.0818352	0.0262877
L_LDL_TG	L_LDL_TG	NM	0.00423066	0.00513492	0.143094	0.159104	0.0381149	0.0260151
L_VLDL_C	L_VLDL_C	NM	1.67636e-08	7.01425e-08	0.000147208	0.000468122	0.0947767	0.0249074
L_VLDL_CE	L_VLDL_CE	NM	1.1712e-07	3.51361e-07	0.00036457	0.000934947	0.0895211	0.0250593
L_VLDL_FC	L_VLDL_FC	NM	1.36346e-08	5.95464e-08	0.00013966	0.00045557	0.0954845	0.0250071
L_VLDL_L	L_VLDL_L	NM	1.92149e-08	7.63794e-08	0.000178854	0.000526624	0.0939488	0.0250114
L_VLDL_P	L_VLDL_P	NM	2.39771e-08	8.66447e-08	0.000200675	0.000580132	0.0933465	0.0250456
L_VLDL_PL	L_VLDL_PL	NM	4.56206e-08	1.54334e-07	0.000291139	0.00075887	0.0912439	0.025127
L_VLDL_TG	L_VLDL_TG	NM	1.87683e-07	5.42573e-07	0.000570052	0.00137331	0.0874665	0.0253333
LA	LA	NM	0.0178788	0.0197412	0.0890154	0.10331	0.0454694	0.0267203
LA/FA	LA/FA	NM	6.36968e-06	1.42645e-05	0.00287237	0.00524951	-0.0776647	0.026011
LAC	LAC	NM	5.02279e-06	1.17445e-05	0.0136748	0.0192415	0.063817	0.0258524
LDL_C	LDL_C	NM	6.62352e-05	0.000117015	0.0021777	0.00417174	0.0800454	0.0260734
LDL_D	LDL_D	NM	0.00257005	0.00324315	0.0572731	0.067455	-0.0493814	0.0259542
LDL_TG	LDL_TG	NM	0.00195053	0.00252142	0.103665	0.117734	0.0421888	0.0259098
LEU	LEU	NM	1.14464e-10	2.27496e-09	2.38852e-06	2.71268e-05	0.107605	0.0227246
M_HDL_C	M_HDL_C	NM	0.000771883	0.0010861	0.000134318	0.00045557	0.0990561	0.0258767
M_HDL_CE	M_HDL_CE	NM	0.000876609	0.00121201	0.000140396	0.00045557	0.0989282	0.0259179
M_HDL_FC	M_HDL_FC	NM	0.00066198	0.000948242	0.000165721	0.000497163	0.0975006	0.0258247
M_HDL_L	M_HDL_L	NM	7.27353e-05	0.000125706	4.4072e-05	0.000226047	0.105804	0.0258268
M_HDL_P	M_HDL_P	NM	4.25985e-05	8.16044e-05	3.5323e-05	0.000200584	0.107141	0.0258283
M_HDL_PL	M_HDL_PL	NM	6.4888e-05	0.000115924	4.72431e-05	0.000228201	0.105747	0.025916
M_HDL_TG	M_HDL_TG	NM	1.48308e-10	2.62011e-09	1.83384e-06	2.42984e-05	0.123481	0.025783
M_LDL_C	M_LDL_C	NM	2.53441e-05	4.97495e-05	0.00129574	0.0027841	0.0834928	0.0259068
M_LDL_CE	M_LDL_CE	NM	2.14954e-05	4.27221e-05	0.000956752	0.00217319	0.0858891	0.0259539
M_LDL_FC	M_LDL_FC	NM	0.000395611	0.000577084	0.0104843	0.0152937	0.066997	0.0261447
M_LDL_L	M_LDL_L	NM	1.63047e-05	3.3996e-05	0.0015873	0.00328843	0.0818566	0.0258727
M_LDL_P	M_LDL_P	NM	1.46067e-05	3.09662e-05	0.00162256	0.00330753	0.081664	0.0258645
M_LDL_PL	M_LDL_PL	NM	5.31369e-06	1.22446e-05	0.00158587	0.00328843	0.0813547	0.0257119
M_LDL_TG	M_LDL_TG	NM	0.0154412	0.0171689	0.278213	0.296885	0.0283119	0.0261006
M_VLDL_C	M_VLDL_C	NM	2.02062e-08	7.74779e-08	0.000151728	0.000473036	0.0928169	0.0244409
M_VLDL_CE	M_VLDL_CE	NM	5.63668e-06	1.28033e-05	0.00300394	0.00536243	0.0742311	0.0249766
M_VLDL_FC	M_VLDL_FC	NM	2.9748e-09	1.68926e-08	9.38441e-05	0.000363932	0.09454	0.0241406
M_VLDL_L	M_VLDL_L	NM	5.67066e-10	6.0109e-09	3.08123e-05	0.000190553	0.099953	0.0239137
M_VLDL_P	M_VLDL_P	NM	5.15844e-10	6.0109e-09	3.04227e-05	0.000190553	0.0998987	0.023884
M_VLDL_PL	M_VLDL_PL	NM	1.93949e-10	3.08378e-09	1.55765e-05	0.000117936	0.103464	0.023872
M_VLDL_TG	M_VLDL_TG	NM	8.90534e-09	4.16455e-08	0.000251697	0.000689998	0.0879521	0.0239715
MUFA	MUFA	NM	1.6455e-09	1.24588e-08	3.94584e-05	0.000209129	0.102905	0.0249618
MUFA/FA	MUFA/FA	NM	7.93894e-08	2.5761e-07	0.000565106	0.00137331	0.0859357	0.0248728
PC	PC	NM	0.00142591	0.00188933	0.00859917	0.0131468	0.0693478	0.0263585
PHE	PHE	NM	5.68776e-14	1.50726e-12	3.94684e-08	1.04591e-06	0.139495	0.0252665
PUFA	PUFA	NM	0.0061671	0.00726347	0.0341792	0.0427913	0.0563124	0.0265647
PUFA/FA	PUFA/FA	NM	8.9355e-08	2.78577e-07	0.00105355	0.00230914	-0.0832141	0.0253545
PYR	PYR	NM	2.6879e-09	1.58288e-08	3.20746e-05	0.000190553	0.10934	0.0262174
REMNANT_C	REMNANT_C	NM	1.01369e-05	2.20789e-05	0.00303534	0.00536243	0.0746037	0.0251291
S_HDL_C	S_HDL_C	NM	9.1108e-12	2.06945e-10	4.76727e-09	1.51599e-07	0.154804	0.0262892
S_HDL_CE	S_HDL_CE	NM	1.16984e-09	9.30027e-09	5.3986e-08	1.07297e-06	0.144951	0.0265259
S_HDL_FC	S_HDL_FC	NM	1.15613e-09	9.30027e-09	7.24166e-07	1.141e-05	0.129214	0.0259715
S_HDL_L	S_HDL_L	NM	1.58404e-15	6.29657e-14	3.06153e-10	1.62261e-08	0.161635	0.0255064
S_HDL_P	S_HDL_P	NM	5.80987e-16	3.07923e-14	2.24285e-10	1.62261e-08	0.162169	0.0253942
S_HDL_PL	S_HDL_PL	NM	7.591e-10	7.37873e-09	2.1416e-06	2.61935e-05	0.122897	0.0258321
S_HDL_TG	S_HDL_TG	NM	3.9554e-09	2.09636e-08	0.000157997	0.000483105	0.09308	0.0245758
S_LDL_C	S_LDL_C	NM	5.7494e-05	0.000105086	0.00190128	0.00373214	0.0808212	0.0259828
S_LDL_CE	S_LDL_CE	NM	5.75001e-05	0.000105086	0.00159251	0.00328843	0.0826983	0.0261467
S_LDL_FC	S_LDL_FC	NM	0.000271881	0.000415664	0.00699794	0.0110166	0.0703026	0.0260328
S_LDL_L	S_LDL_L	NM	2.14874e-05	4.27221e-05	0.00193965	0.00376103	0.0802741	0.0258563
S_LDL_P	S_LDL_P	NM	1.64635e-05	3.3996e-05	0.00186816	0.00373214	0.0804487	0.0258197
S_LDL_PL	S_LDL_PL	NM	1.42651e-05	3.06506e-05	0.0027536	0.00509096	0.077486	0.0258391
S_LDL_TG	S_LDL_TG	NM	8.94173e-05	0.000151248	0.0247943	0.0328524	0.0572885	0.0254981
S_VLDL_C	S_VLDL_C	NM	3.44761e-08	1.21816e-07	0.000127555	0.00045557	0.0934388	0.0243278
S_VLDL_CE	S_VLDL_CE	NM	4.4934e-07	1.21093e-06	0.000260015	0.00069602	0.0905877	0.0247464
S_VLDL_FC	S_VLDL_FC	NM	4.22294e-09	2.16596e-08	6.5318e-05	0.000275277	0.0965844	0.0241241
S_VLDL_L	S_VLDL_L	NM	2.48549e-09	1.56368e-08	6.67131e-05	0.000275277	0.0953738	0.0238519
S_VLDL_P	S_VLDL_P	NM	2.31648e-09	1.53467e-08	6.91579e-05	0.000275277	0.0950573	0.0238241
S_VLDL_PL	S_VLDL_PL	NM	2.30595e-09	1.53467e-08	5.43362e-05	0.000246841	0.0974618	0.0240801
S_VLDL_TG	S_VLDL_TG	NM	9.75873e-09	4.43325e-08	0.000208677	0.0005821	0.0890697	0.0239622
SERUM_C	SERUM_C	NM	0.00232583	0.00298232	0.0114069	0.0163397	0.0674497	0.0266284
SERUM_TG	SERUM_TG	NM	7.8892e-10	7.37873e-09	3.75641e-05	0.000205955	0.0999024	0.0241664
SFA	SFA	NM	4.59553e-07	1.21782e-06	0.000543715	0.00135079	0.0895253	0.0258335
SFA/FA	SFA/FA	NM	0.00836463	0.00949983	0.100044	0.114439	0.0440279	0.0267546
SM	SM	NM	0.0385468	0.041979	0.0900347	0.103736	0.0449067	0.0264737
TG/PG	TG/PG	NM	1.38567e-08	5.95464e-08	0.000262649	0.00069602	0.0888375	0.0242856
TOT_CHO	TOT_CHO	NM	0.00115629	0.00155805	0.00648358	0.0103089	0.0721631	0.0264725
TOT_FA	TOT_FA	NM	8.25998e-07	2.15301e-06	0.000631802	0.0014773	0.0881538	0.0257415
TOT_PG	TOT_PG	NM	0.000166971	0.000265484	0.00327035	0.00567798	0.0778154	0.0264167
TYR	TYR	NM	8.78468e-07	2.21709e-06	4.39445e-06	3.88176e-05	0.118978	0.0258188
UNSAT	UNSAT	NM	0.00130244	0.00174023	0.134605	0.15072	-0.0389331	0.026008
VAL	VAL	NM	1.83339e-08	7.4746e-08	3.00518e-06	2.9864e-05	0.114027	0.0243247
VLDL_C	VLDL_C	NM	2.01164e-07	5.71162e-07	0.000609222	0.00144577	0.0834941	0.0243102
VLDL_D	VLDL_D	NM	2.55696e-09	1.56368e-08	5.04865e-05	0.000236099	0.098937	0.0243402
VLDL_TG	VLDL_TG	NM	2.56216e-10	3.39487e-09	2.55969e-05	0.000184996	0.100594	0.0238252
XL_HDL_C	XL_HDL_C	NM	2.15455e-07	6.01006e-07	0.000139666	0.00045557	-0.0971242	0.0254366
XL_HDL_CE	XL_HDL_CE	NM	9.39627e-06	2.07501e-05	0.00106017	0.00230914	-0.0849522	0.0258982
XL_HDL_FC	XL_HDL_FC	NM	2.05551e-06	4.95191e-06	0.000450388	0.00113669	-0.0896535	0.0254974
XL_HDL_L	XL_HDL_L	NM	5.42221e-10	6.0109e-09	4.26946e-06	3.88176e-05	-0.112792	0.0244443
XL_HDL_P	XL_HDL_P	NM	2.3707e-10	3.39487e-09	2.66326e-06	2.82305e-05	-0.114606	0.0243185
XL_HDL_PL	XL_HDL_PL	NM	3.67374e-09	2.01422e-08	1.2442e-05	9.89136e-05	-0.106516	0.0242974
XL_HDL_TG	XL_HDL_TG	NM	0.0113983	0.0128534	0.0483064	0.0577497	-0.0525373	0.0265847
XL_VLDL_C	XL_VLDL_C	NM	8.17264e-08	2.5989e-07	0.000128953	0.00045557	0.0962423	0.0250754
XL_VLDL_CE	XL_VLDL_CE	NM	1.0962e-07	3.35185e-07	0.000136936	0.00045557	0.0956176	0.0250098
XL_VLDL_FC	XL_VLDL_FC	NM	5.33362e-08	1.76676e-07	0.000105023	0.000397586	0.09762	0.0251033
XL_VLDL_L	XL_VLDL_L	NM	5.29325e-09	2.55038e-08	3.2358e-05	0.000190553	0.103787	0.0248982
XL_VLDL_P	XL_VLDL_P	NM	4.40355e-09	2.18801e-08	2.93096e-05	0.000190553	0.104328	0.024892
XL_VLDL_PL	XL_VLDL_PL	NM	2.04659e-08	7.74779e-08	6.2944e-05	0.000275277	0.100742	0.0251071
XL_VLDL_TG	XL_VLDL_TG	NM	2.34196e-08	8.65982e-08	6.9252e-05	0.000275277	0.100277	0.0251342
XS_VLDL_C	XS_VLDL_C	NM	0.00711191	0.00819416	0.0435486	0.0524562	0.0533751	0.0264225
XS_VLDL_CE	XS_VLDL_CE	NM	0.0418048	0.0452175	0.151737	0.167543	0.0380973	0.0265648
XS_VLDL_FC	XS_VLDL_FC	NM	0.000248831	0.000384118	0.00297887	0.00536243	0.0779475	0.0262042
XS_VLDL_L	XS_VLDL_L	NM	5.9935e-05	0.000108292	0.00555219	0.00891716	0.0714257	0.0257204
XS_VLDL_P	XS_VLDL_P	NM	2.04057e-05	4.15962e-05	0.00362047	0.00607206	0.0744681	0.0255561
XS_VLDL_PL	XS_VLDL_PL	NM	0.000159336	0.000255903	0.00440167	0.0072151	0.0749265	0.0262713
XS_VLDL_TG	XS_VLDL_TG	NM	4.5149e-08	1.54334e-07	0.000208387	0.0005821	0.0919219	0.0247271
XXL_VLDL_C	XXL_VLDL_C	NM	0.000231459	0.000360804	0.0079946	0.0124419	0.0689267	0.0259539
XXL_VLDL_CE	XXL_VLDL_CE	NM	0.000848861	0.00118394	0.0193375	0.0260564	0.0607046	0.0259266
XXL_VLDL_FC	XXL_VLDL_FC	NM	6.86015e-05	0.000119864	0.00328537	0.00567798	0.076468	0.0259719
XXL_VLDL_L	XXL_VLDL_L	NM	0.000364555	0.000546833	0.00981482	0.0148624	0.0673213	0.0260382
XXL_VLDL_P	XXL_VLDL_P	NM	0.000380878	0.000565977	0.010131	0.0151965	0.0670425	0.0260412
XXL_VLDL_PL	XXL_VLDL_PL	NM	0.000759637	0.00107841	0.0138169	0.0192709	0.0645564	0.0261914
XXL_VLDL_TG	XXL_VLDL_TG	NM	0.000388989	0.000572678	0.0103279	0.0152937	0.0668846	0.0260476

## Sheet: Module_Metabolite_Assoc_LLM
Metabolite measures associated with Lipid Leukocyte Module (LLM), with and without adjusting for leukocyte counts in YFS
Metabolite.measure	Module	Pvals.YFS.UnadjLeukocyteCount	FDR.YFS.UnadjLeukocyteCount	Pvalue.YFS.AdjLeukocyteCount	FDR.YFS.AdjLeukocyteCount	Beta.YFS.AdjLeukocyteCount	SE.YFS.AdjLeukocyteCount
ACACE	LLM	0.0884111	0.0996976	0.0581621	0.0633409	0.0491643	0.0259322
ACE	LLM	0.000821424	0.00109753	0.00181306	0.00244303	0.0813579	0.0260374
ALA	LLM	3.0349e-08	5.1335e-08	2.9572e-07	5.16698e-07	-0.132128	0.0256619
ALB	LLM	0.0756492	0.0859159	0.0546282	0.0599026	0.0497094	0.0258462
APOA1	LLM	1.18303e-13	2.47502e-13	4.74899e-12	9.93538e-12	0.168089	0.0241246
APOB	LLM	1.87139e-23	4.57772e-23	7.54251e-20	1.84501e-19	-0.215931	0.0233577
APOB/APOA1	LLM	4.23808e-41	1.68464e-40	8.68473e-36	3.28779e-35	-0.275697	0.0215215
BOHBUT	LLM	0.219884	0.234641	0.191395	0.202878	0.0457171	0.0349654
CIT	LLM	0.211399	0.227111	0.4714	0.489886	0.0186387	0.0258734
CREA	LLM	0.480275	0.495869	0.877909	0.877909	0.00343212	0.022338
CRP	LLM	7.45591e-17	1.6697e-16	2.56609e-12	5.44012e-12	-0.171032	0.024238
DHA	LLM	0.000286387	0.000399434	0.00111914	0.00152088	-0.0834285	0.0255536
DHA/FA	LLM	2.13335e-07	3.46125e-07	2.15801e-06	3.57421e-06	0.121991	0.0256499
EST_C	LLM	0.0717446	0.0825915	0.0333276	0.0367992	0.0547454	0.0257019
FAW3	LLM	4.89139e-05	7.26851e-05	8.86179e-05	0.000131685	-0.100342	0.0255311
FAW3/FA	LLM	1.17792e-05	1.81834e-05	0.000249067	0.000357042	0.0943265	0.0256898
FAW6	LLM	0.000737567	0.00099384	0.00394975	0.00506459	-0.0740697	0.0256609
FAW6/FA	LLM	3.90324e-57	2.58589e-56	1.6402e-51	1.08663e-50	0.358168	0.022851
FREE_C	LLM	0.0722027	0.0825915	0.0302841	0.0344033	0.0557763	0.025723
GLC	LLM	1.07926e-06	1.71603e-06	1.94652e-05	3.00482e-05	-0.107398	0.0250682
GLN	LLM	2.07744e-07	3.40529e-07	5.19981e-06	8.18584e-06	0.109921	0.0240391
GLOL	LLM	1.29473e-08	2.26221e-08	4.30109e-07	7.43341e-07	-0.168669	0.0331077
GLY	LLM	9.96899e-05	0.000144097	0.000179182	0.000263795	0.0920596	0.0245114
GlycA	LLM	2.64482e-50	1.40175e-49	1.66956e-43	8.14824e-43	-0.322175	0.0225768
HDL_C	LLM	2.04056e-48	1.0139e-47	1.69114e-43	8.14824e-43	0.310582	0.0217664
HDL_D	LLM	1.56343e-47	7.10242e-47	1.80535e-41	8.20144e-41	0.288821	0.0207834
HDL_TG	LLM	1.99693e-36	7.05582e-36	1.19502e-33	4.31836e-33	-0.299886	0.0242194
HDL2_C	LLM	2.88355e-54	1.69809e-53	5.96199e-49	3.51095e-48	0.32601	0.0213988
HDL3_C	LLM	3.28923e-08	5.50514e-08	1.99365e-08	3.60215e-08	0.143799	0.025487
HIS	LLM	0.0404818	0.0480344	0.0266737	0.0311847	-0.0568181	0.0256125
IDL_C	LLM	0.000407121	0.000558037	7.93773e-05	0.000119232	0.100857	0.0254894
IDL_CE	LLM	0.0464391	0.0546949	0.0133354	0.0164367	0.0630061	0.0254311
IDL_FC	LLM	1.08066e-13	2.291e-13	2.45785e-14	5.5042e-14	0.195465	0.0253941
IDL_L	LLM	0.0117323	0.0144608	0.00254608	0.0034019	0.0770767	0.025499
IDL_P	LLM	0.0960571	0.107557	0.0266357	0.0311847	0.0565249	0.025474
IDL_PL	LLM	1.6712e-05	2.53067e-05	1.83087e-06	3.0643e-06	0.122251	0.0255245
IDL_TG	LLM	1.95077e-12	3.97656e-12	3.95555e-10	7.6699e-10	-0.156247	0.0248153
ILE	LLM	1.43601e-65	1.42704e-64	1.58555e-60	1.57564e-59	-0.34891	0.0203413
L_HDL_C	LLM	1.7936e-75	3.16869e-74	1.44037e-70	2.86274e-69	0.397238	0.0212376
L_HDL_CE	LLM	1.86221e-73	2.96092e-72	7.3975e-69	1.1762e-67	0.396018	0.021469
L_HDL_FC	LLM	9.08509e-80	2.88906e-78	1.80511e-74	7.17531e-73	0.405223	0.0210115
L_HDL_L	LLM	2.11953e-71	2.80838e-70	1.46728e-66	1.94415e-65	0.385364	0.0212963
L_HDL_P	LLM	1.93147e-70	2.36233e-69	1.19673e-65	1.46369e-64	0.382897	0.0213254
L_HDL_PL	LLM	3.60881e-65	3.18779e-64	1.88478e-61	1.99787e-60	0.383649	0.0221775
L_HDL_TG	LLM	6.72944e-39	2.54757e-38	1.88494e-36	7.49263e-36	0.301461	0.0232954
L_LDL_C	LLM	0.0149664	0.018305	0.00286776	0.00373817	0.0754504	0.0252653
L_LDL_CE	LLM	0.223117	0.236504	0.0679449	0.0734914	0.0459656	0.0251639
L_LDL_FC	LLM	9.95567e-11	1.84064e-10	1.20389e-11	2.48596e-11	0.173107	0.0253401
L_LDL_L	LLM	0.113285	0.123372	0.0280689	0.0325763	0.0556316	0.0253057
L_LDL_P	LLM	0.323888	0.338804	0.102332	0.109938	0.0413347	0.0252871
L_LDL_PL	LLM	0.101456	0.112025	0.0235282	0.0279178	0.0575077	0.0253675
L_LDL_TG	LLM	2.33691e-07	3.75323e-07	1.27072e-05	1.98082e-05	-0.109181	0.0249316
L_VLDL_C	LLM	1.19973e-33	4.05867e-33	3.20271e-29	1.0609e-28	-0.265218	0.0231538
L_VLDL_CE	LLM	1.10223e-31	3.5051e-31	1.17948e-27	3.75073e-27	-0.259297	0.023336
L_VLDL_FC	LLM	1.34517e-28	4.03551e-28	2.12476e-24	6.37429e-24	-0.24274	0.0234126
L_VLDL_L	LLM	4.1126e-29	1.25751e-28	6.73085e-25	2.05809e-24	-0.245302	0.023396
L_VLDL_P	LLM	3.26107e-28	9.60203e-28	4.46044e-24	1.28947e-23	-0.241392	0.0234547
L_VLDL_PL	LLM	1.31417e-26	3.54157e-26	1.2557e-22	3.22026e-22	-0.234426	0.0235757
L_VLDL_TG	LLM	3.67821e-21	8.86114e-21	9.93097e-18	2.39246e-17	-0.207689	0.0239309
LA	LLM	0.00798544	0.0100765	0.0302922	0.0344033	-0.05584	0.0257536
LA/FA	LLM	6.82882e-42	2.78406e-41	1.59451e-37	6.50068e-37	0.313783	0.0238616
LAC	LLM	5.66984e-10	1.02444e-09	6.21029e-07	1.06176e-06	-0.123935	0.0247603
LDL_C	LLM	0.0319643	0.0382129	0.00639493	0.00800625	0.0686449	0.0251399
LDL_D	LLM	9.5759e-11	1.79126e-10	3.61417e-09	6.682e-09	0.146949	0.0247591
LDL_TG	LLM	9.16142e-11	1.73413e-10	1.56776e-08	2.86521e-08	-0.140578	0.0247317
LEU	LLM	3.01445e-37	1.11465e-36	6.59015e-33	2.32852e-32	-0.258032	0.0210963
M_HDL_C	LLM	7.6401e-11	1.46358e-10	1.93747e-10	3.85073e-10	0.158476	0.024727
M_HDL_CE	LLM	1.97164e-10	3.60334e-10	5.08217e-10	9.73572e-10	0.155039	0.0247807
M_HDL_FC	LLM	5.59007e-12	1.11103e-11	1.27118e-11	2.59125e-11	0.16807	0.0246318
M_HDL_L	LLM	0.000316201	0.000437182	0.000249256	0.000357042	0.0914676	0.0249126
M_HDL_P	LLM	0.00405579	0.00524284	0.00286828	0.00373817	0.0745185	0.0249537
M_HDL_PL	LLM	0.00052628	0.000715202	0.000388515	0.000546671	0.0889037	0.0250043
M_HDL_TG	LLM	1.31145e-44	5.6357e-44	1.60751e-39	6.90793e-39	-0.3203	0.0236704
M_LDL_C	LLM	0.0971622	0.108033	0.0221676	0.0265011	0.0572552	0.0250047
M_LDL_CE	LLM	0.0668858	0.0776265	0.0144349	0.0175202	0.0613442	0.0250486
M_LDL_FC	LLM	0.0269372	0.0324471	0.00514917	0.00649776	0.0705491	0.0251823
M_LDL_L	LLM	0.962405	0.962405	0.446652	0.467222	0.0190348	0.0250062
M_LDL_P	LLM	0.727008	0.736269	0.701992	0.720108	0.00956813	0.0250014
M_LDL_PL	LLM	0.00137791	0.00181064	0.0175221	0.0211062	-0.0590016	0.0248103
M_LDL_TG	LLM	1.51546e-06	2.38572e-06	5.34987e-05	8.17912e-05	-0.10139	0.0250279
M_VLDL_C	LLM	2.15449e-65	2.01508e-64	2.43505e-59	2.15097e-58	-0.36864	0.0217323
M_VLDL_CE	LLM	2.07769e-53	1.17983e-52	2.98464e-48	1.69485e-47	-0.340586	0.0225351
M_VLDL_FC	LLM	1.11898e-65	1.18612e-64	2.33674e-59	2.15097e-58	-0.364269	0.021471
M_VLDL_L	LLM	2.60921e-77	5.92663e-76	1.43518e-70	2.86274e-69	-0.391562	0.0209339
M_VLDL_P	LLM	5.18557e-78	1.37417e-76	3.1441e-71	8.33186e-70	-0.392766	0.0208876
M_VLDL_PL	LLM	9.74508e-77	1.93683e-75	5.06818e-70	8.95379e-69	-0.389633	0.020923
M_VLDL_TG	LLM	2.05359e-73	2.96837e-72	1.26029e-66	1.82169e-65	-0.381666	0.0210802
MUFA	LLM	1.90403e-50	1.04393e-49	8.73579e-45	4.78963e-44	-0.329384	0.0227133
MUFA/FA	LLM	1.28908e-59	1.02482e-58	1.14459e-53	9.09946e-53	-0.357632	0.0223011
PC	LLM	0.181692	0.196524	0.34875	0.367227	-0.0238723	0.0254692
PHE	LLM	4.46559e-11	8.65889e-11	8.86078e-08	1.5654e-07	-0.130908	0.0243583
PUFA	LLM	0.000139997	0.000200537	0.000791229	0.00109396	-0.085954	0.0255626
PUFA/FA	LLM	1.33465e-55	8.48839e-55	9.84183e-50	6.2594e-49	0.351326	0.022857
PYR	LLM	5.07215e-09	9.06149e-09	1.39359e-06	2.35724e-06	-0.122391	0.0252618
REMNANT_C	LLM	1.00077e-17	2.37497e-17	7.85877e-15	1.78506e-14	-0.186883	0.0238152
S_HDL_C	LLM	6.18767e-05	9.02605e-05	3.10738e-06	4.99065e-06	0.119051	0.0254344
S_HDL_CE	LLM	1.50989e-08	2.60949e-08	1.00404e-09	1.89372e-09	0.156717	0.0254963
S_HDL_FC	LLM	0.000833424	0.00110429	0.00877647	0.010902	-0.066042	0.0251688
S_HDL_L	LLM	2.60434e-06	4.05971e-06	0.000214512	0.000312912	-0.0919493	0.0247838
S_HDL_P	LLM	9.42086e-09	1.66435e-08	2.3761e-06	3.86138e-06	-0.116566	0.0246116
S_HDL_PL	LLM	3.90011e-12	7.84958e-12	1.01237e-09	1.89372e-09	-0.152236	0.0247728
S_HDL_TG	LLM	2.21261e-58	1.67526e-57	1.71627e-52	1.24039e-51	-0.349624	0.0220739
S_LDL_C	LLM	0.0237129	0.0287813	0.00455653	0.00579591	0.0711648	0.0250496
S_LDL_CE	LLM	0.00470402	0.00603177	0.000713246	0.00099479	0.0854	0.0251826
S_LDL_FC	LLM	0.11048	0.121147	0.0307039	0.0346235	0.0543007	0.0251059
S_LDL_L	LLM	0.650157	0.666936	0.804369	0.814616	0.00619139	0.0249915
S_LDL_P	LLM	0.286733	0.301924	0.735323	0.749464	-0.00843809	0.0249563
S_LDL_PL	LLM	0.000210231	0.000298452	0.00336238	0.00434649	-0.0731357	0.0249011
S_LDL_TG	LLM	7.71988e-26	1.94835e-25	4.84241e-22	1.22213e-21	-0.234039	0.0238822
S_VLDL_C	LLM	1.45646e-26	3.79634e-26	1.07688e-22	2.80695e-22	-0.227433	0.022835
S_VLDL_CE	LLM	1.24903e-12	2.57917e-12	2.6718e-10	5.24464e-10	-0.15033	0.0236422
S_VLDL_FC	LLM	6.48353e-45	2.86356e-44	9.09007e-40	4.01478e-39	-0.299959	0.0220908
S_VLDL_L	LLM	1.39811e-57	1.01045e-56	9.78507e-52	6.76446e-51	-0.337146	0.0214588
S_VLDL_P	LLM	3.07575e-61	2.57392e-60	3.11829e-55	2.60952e-54	-0.34746	0.0213229
S_VLDL_PL	LLM	4.42581e-55	2.70655e-54	1.7455e-49	1.06744e-48	-0.333194	0.021739
S_VLDL_TG	LLM	2.01784e-69	2.29169e-68	4.33183e-63	4.91972e-62	-0.371942	0.0211848
SERUM_C	LLM	0.0648811	0.0758537	0.0285855	0.0329355	0.0562527	0.0256721
SERUM_TG	LLM	5.60287e-83	2.96952e-81	1.68357e-76	8.92294e-75	-0.410634	0.0209678
SFA	LLM	2.26816e-24	5.63495e-24	1.06449e-20	2.64458e-20	-0.230126	0.0243174
SFA/FA	LLM	0.00740848	0.00942359	0.0311585	0.0348888	-0.0556196	0.0257856
SM	LLM	1.5371e-05	2.34999e-05	3.76467e-06	5.98583e-06	0.117776	0.0253789
TG/PG	LLM	1.52547e-95	2.42549e-93	1.45662e-88	2.31602e-86	-0.440786	0.0206878
TOT_CHO	LLM	0.802543	0.807622	0.532107	0.549383	0.0159905	0.0255875
TOT_FA	LLM	1.35934e-26	3.60224e-26	8.22505e-23	2.17964e-22	-0.241258	0.0241536
TOT_PG	LLM	0.00804849	0.0100765	0.0327825	0.0364505	-0.0545047	0.0255094
TYR	LLM	0.00269146	0.00350772	0.0141485	0.0173047	-0.0614567	0.0250205
UNSAT	LLM	2.16067e-30	6.73622e-30	2.13315e-26	6.6504e-26	0.262093	0.0242014
VAL	LLM	4.57559e-05	6.86339e-05	0.000363458	0.00051598	-0.0839958	0.0235073
VLDL_C	LLM	3.79055e-49	1.94419e-48	7.00096e-44	3.71051e-43	-0.316829	0.0220967
VLDL_D	LLM	3.24251e-94	2.5778e-92	4.89131e-87	3.88859e-85	-0.438453	0.0207882
VLDL_TG	LLM	5.24117e-80	2.08337e-78	2.74176e-73	8.71879e-72	-0.397029	0.020775
XL_HDL_C	LLM	1.42069e-39	5.5095e-39	3.30375e-36	1.28121e-35	0.301753	0.0234044
XL_HDL_CE	LLM	2.80356e-35	9.69057e-35	1.27605e-32	4.41071e-32	0.291225	0.0239262
XL_HDL_FC	LLM	1.20597e-36	4.35795e-36	9.56622e-34	3.53728e-33	0.291798	0.023529
XL_HDL_L	LLM	8.8474e-48	4.13746e-47	1.75162e-43	8.1914e-43	0.318119	0.022299
XL_HDL_P	LLM	3.58001e-48	1.72491e-47	8.76562e-44	4.49591e-43	0.317644	0.0221808
XL_HDL_PL	LLM	3.52827e-57	2.43911e-56	9.67143e-53	7.32265e-52	0.346987	0.0218496
XL_HDL_TG	LLM	2.55488e-08	4.36801e-08	6.22592e-08	1.11227e-07	0.138187	0.025408
XL_VLDL_C	LLM	6.00834e-27	1.66182e-26	1.87005e-23	5.30959e-23	-0.238478	0.0235103
XL_VLDL_CE	LLM	1.20126e-27	3.47274e-27	3.49246e-24	1.02834e-23	-0.241654	0.0234229
XL_VLDL_FC	LLM	1.57162e-26	4.03043e-26	5.4193e-23	1.46046e-22	-0.236314	0.0235555
XL_VLDL_L	LLM	2.62021e-33	8.50233e-33	4.5274e-29	1.46909e-28	-0.264669	0.0231717
XL_VLDL_P	LLM	1.28593e-33	4.25965e-33	2.44601e-29	8.27479e-29	-0.265856	0.0231583
XL_VLDL_PL	LLM	6.06198e-27	1.66182e-26	2.8847e-23	7.90805e-23	-0.237885	0.0235568
XL_VLDL_TG	LLM	4.96889e-27	1.41081e-26	2.43119e-23	6.78173e-23	-0.238523	0.0235783
XS_VLDL_C	LLM	0.00832491	0.0103411	0.00262384	0.00347659	0.0766035	0.0254196
XS_VLDL_CE	LLM	0.000272098	0.000382863	7.94879e-05	0.000119232	0.100836	0.0254863
XS_VLDL_FC	LLM	0.357804	0.371836	0.176375	0.188212	0.0342307	0.025307
XS_VLDL_L	LLM	5.97243e-05	8.79274e-05	0.000958957	0.00131443	-0.0819161	0.0247583
XS_VLDL_P	LLM	4.17178e-08	6.90952e-08	2.37997e-06	3.86138e-06	-0.116107	0.0245164
XS_VLDL_PL	LLM	0.678946	0.692002	0.866134	0.871615	0.00427918	0.0253807
XS_VLDL_TG	LLM	1.36693e-42	5.71953e-42	1.22432e-37	5.12282e-37	-0.298978	0.0226982
XXL_VLDL_C	LLM	1.9891e-17	4.65098e-17	1.98846e-15	4.64949e-15	-0.197099	0.0245616
XXL_VLDL_CE	LLM	2.24839e-17	5.18106e-17	1.84413e-15	4.37637e-15	-0.19702	0.0245222
XXL_VLDL_FC	LLM	4.88337e-17	1.10922e-16	5.28683e-15	1.21827e-14	-0.194362	0.0246065
XXL_VLDL_L	LLM	3.04536e-15	6.72518e-15	1.91678e-13	4.23289e-13	-0.183352	0.0247099
XXL_VLDL_P	LLM	3.87879e-15	8.44833e-15	2.40055e-13	5.22859e-13	-0.182631	0.0247157
XXL_VLDL_PL	LLM	6.1628e-12	1.20974e-11	1.70103e-10	3.42359e-10	-0.160458	0.0249571
XXL_VLDL_TG	LLM	5.58015e-15	1.19898e-14	3.42939e-13	7.36855e-13	-0.181497	0.0247271
