# Supplementary material for: An interaction map of circulating metabolites, immune gene networks, and their genetic regulation
Source: Genome Biol. 2017 Aug 1;18:146. doi: 10.1186/s13059-017-1279-y (PMC5540552; doi:10.1186/s13059-017-1279-y)
Supplement: Supplementary file 8 — Metabolite measures associated with modules, meta-analysis of DILGOM07 and YFS. (XLSX 232 kb) [file 13059_2017_1279_MOESM8_ESM.xlsx]

## Sheet: Module_Metabolite_Assoc_GIMA
Metabolite measures associated with General Immune Module A (GIMA), meta-analysis of DILGOM07 and YFS
Metabolite.measure	Module	Pvals.DILGOM07	Pvals.YFS	Beta.DILGOM07	Beta.YFS	SE.DIL	SE.YFS	Meta.Pvals	Meta.FDR
ACACE	GIMA	0.127	0.128	0.072	0.039	0.047	0.025	0.039	0.0525
ACE	GIMA	0.869	0.527	0.008	0.016	0.048	0.026	0.526	0.561
ALA	GIMA	0.558	0.00878	-0.028	-0.067	0.047	0.026	0.00974	0.0147
ALB	GIMA	0.353	0.0448	-0.043	0.051	0.046	0.025	0.19	0.224
APOA1	GIMA	0.029	0.038	-0.096	0.05	0.044	0.024	0.449	0.489
APOB	GIMA	0.000271	2.66e-05	-0.164	-0.1	0.045	0.024	5.17e-08	1.37e-07
APOB/APOA1	GIMA	0.0249	5.67e-07	-0.097	-0.114	0.043	0.023	3.95e-08	1.1e-07
BOHBUT	GIMA	0.144	0.0217	0.069	0.075	0.047	0.033	0.00643	0.00993
CIT	GIMA	0.741	0.0198	0.015	0.059	0.045	0.025	0.0284	0.0393
CREA	GIMA	0.0218	0.0868	0.098	0.038	0.042	0.022	0.00987	0.0148
CRP	GIMA	8.96e-05	0.0166	0.178	0.061	0.045	0.025	5.7e-05	0.000107
DHA	GIMA	2.28e-05	0.0295	-0.19	-0.055	0.044	0.025	6.11e-05	0.000112
DHA/FA	GIMA	0.0278	0.0075	-0.103	0.068	0.047	0.025	0.196	0.229
EST_C	GIMA	0.00213	0.0215	-0.143	0.058	0.046	0.025	0.593	0.624
FAW3	GIMA	3.68e-07	0.000756	-0.228	-0.085	0.044	0.025	4.13e-08	1.13e-07
FAW3/FA	GIMA	0.000524	0.426	-0.161	0.02	0.046	0.026	0.32	0.361
FAW6	GIMA	0.000792	0.0974	-0.156	-0.042	0.046	0.025	0.00209	0.00343
FAW6/FA	GIMA	0.0315	1.88e-17	0.101	0.209	0.047	0.024	6.19e-18	1.41e-16
FAW6/FAW3	GIMA	0.655533	0.250888	0.0214856	-0.0295249	0.0481309	0.0257046	0.422036	0.465695
FREE_C	GIMA	0.00132	0.0506	-0.147	0.049	0.045	0.025	0.889	0.895
GLC	GIMA	0.664	0.483	-0.019	-0.018	0.045	0.025	0.41	0.453
GLN	GIMA	0.798	0.00618	0.012	0.065	0.045	0.024	0.0109	0.0161
GLOL	GIMA	0.216	0.184	0.056	-0.043	0.045	0.032	0.713	0.726
GLY	GIMA	0.438	0.00652	0.035	0.066	0.046	0.024	0.00557	0.00885
GlycA	GIMA	0.0472	1.16e-06	0.092	-0.122	0.046	0.025	0.000789	0.00133
HDL_C	GIMA	0.525	1.58e-10	-0.027	0.147	0.043	0.023	7.05e-08	1.73e-07
HDL_D	GIMA	0.144	0.0153	-0.062	0.055	0.042	0.023	0.145	0.176
HDL_TG	GIMA	0.0025	9.34e-12	-0.137	-0.17	0.045	0.025	7.13e-14	5.15e-13
HDL2_C	GIMA	0.764	3.18e-14	-0.013	0.173	0.043	0.023	2.87e-11	1.38e-10
HDL3_C	GIMA	0.0357	0.0473	-0.091	0.05	0.043	0.025	0.511	0.55
HIS	GIMA	0.182	0.911	-0.062	-0.003	0.047	0.025	0.465	0.503
IDL_C	GIMA	0.00701	2.01e-06	-0.125	0.119	0.046	0.025	0.00365	0.00593
IDL_CE	GIMA	0.00381	0.000279	-0.134	0.091	0.046	0.025	0.0691	0.0879
IDL_FC	GIMA	0.0453	4.19e-16	-0.093	0.204	0.046	0.025	2.91e-10	1.22e-09
IDL_L	GIMA	0.00473	6.2e-06	-0.13	0.113	0.046	0.025	0.00873	0.0134
IDL_P	GIMA	0.00343	6.71e-05	-0.134	0.1	0.046	0.025	0.0362	0.0492
IDL_PL	GIMA	0.0107	5.38e-09	-0.118	0.147	0.046	0.025	8.38e-05	0.000151
IDL_TG	GIMA	0.0145	0.825	-0.11	-0.006	0.045	0.025	0.165	0.197
ILE	GIMA	0.0129	8.39e-18	-0.106	-0.191	0.042	0.022	7.28e-19	1.93e-17
L_HDL_C	GIMA	0.952	8.31e-17	0.003	0.193	0.043	0.023	1.02e-13	6.75e-13
L_HDL_CE	GIMA	0.977	6.37e-18	-0.001	0.202	0.042	0.023	1.94e-14	1.71e-13
L_HDL_FC	GIMA	0.58	7.17e-16	0.024	0.187	0.043	0.023	8.63e-14	5.97e-13
L_HDL_L	GIMA	0.902	9.68e-16	-0.005	0.186	0.042	0.023	1.49e-12	8.75e-12
L_HDL_P	GIMA	0.853	1.38e-15	-0.008	0.185	0.042	0.023	2.48e-12	1.41e-11
L_HDL_PL	GIMA	0.985	7.12e-18	-0.001	0.204	0.042	0.023	2.56e-14	2.15e-13
L_HDL_TG	GIMA	0.37	2.81e-10	-0.04	0.152	0.044	0.024	2.57e-07	5.83e-07
L_LDL_C	GIMA	0.0151	3.75e-05	-0.112	0.103	0.046	0.025	0.0133	0.0191
L_LDL_CE	GIMA	0.0106	0.001	-0.117	0.082	0.046	0.025	0.0935	0.116
L_LDL_FC	GIMA	0.0462	8.27e-13	-0.093	0.179	0.046	0.025	6.07e-08	1.56e-07
L_LDL_L	GIMA	0.00865	0.000358	-0.121	0.089	0.046	0.025	0.06	0.0775
L_LDL_P	GIMA	0.00689	0.00151	-0.124	0.079	0.046	0.025	0.136	0.167
L_LDL_PL	GIMA	0.00964	3.67e-05	-0.12	0.103	0.046	0.025	0.0164	0.0228
L_LDL_TG	GIMA	0.00692	0.191	-0.119	-0.033	0.044	0.025	0.0133	0.0191
L_VLDL_C	GIMA	0.387	1.54e-09	-0.04	-0.146	0.047	0.024	6.62e-09	2.45e-08
L_VLDL_CE	GIMA	0.381	3.72e-09	-0.041	-0.142	0.047	0.024	1.39e-08	4.62e-08
L_VLDL_FC	GIMA	0.386	3.09e-08	-0.04	-0.134	0.047	0.024	9.35e-08	2.25e-07
L_VLDL_L	GIMA	0.429	8.84e-09	-0.037	-0.139	0.047	0.024	3.8e-08	1.08e-07
L_VLDL_P	GIMA	0.439	1.33e-08	-0.036	-0.138	0.047	0.024	5.66e-08	1.48e-07
L_VLDL_PL	GIMA	0.446	3.11e-08	-0.036	-0.135	0.047	0.024	1.23e-07	2.89e-07
L_VLDL_TG	GIMA	0.503	4.35e-07	-0.031	-0.124	0.047	0.024	1.52e-06	3.27e-06
LA	GIMA	0.0137	0.333	-0.117	-0.025	0.047	0.025	0.0431	0.0571
LA/FA	GIMA	0.104	8.41e-15	0.077	0.193	0.047	0.025	1.3e-14	1.22e-13
LAC	GIMA	2.25e-05	0.449	0.197	0.019	0.046	0.025	0.00627	0.00977
LDL_C	GIMA	0.0229	4.59e-05	-0.104	0.101	0.046	0.025	0.012	0.0176
LDL_D	GIMA	0.565	7.91e-06	0.026	0.11	0.046	0.025	2.43e-05	4.72e-05
LDL_TG	GIMA	0.00487	0.0232	-0.124	-0.056	0.044	0.025	0.000749	0.00129
LEU	GIMA	0.00587	3.24e-10	-0.116	-0.14	0.042	0.022	5.6e-12	2.87e-11
M_HDL_C	GIMA	0.519	4.42e-12	0.029	0.169	0.045	0.024	1.06e-10	4.81e-10
M_HDL_CE	GIMA	0.46	5.04e-11	0.034	0.161	0.045	0.024	6.19e-10	2.52e-09
M_HDL_FC	GIMA	0.762	1.34e-16	0.013	0.2	0.045	0.024	6.03e-14	4.56e-13
M_HDL_L	GIMA	0.952	2.44e-08	-0.003	0.136	0.045	0.024	9.77e-07	2.13e-06
M_HDL_P	GIMA	0.89	3e-07	-0.006	0.125	0.045	0.024	8.51e-06	1.74e-05
M_HDL_PL	GIMA	0.686	3.26e-11	-0.018	0.162	0.044	0.024	1.54e-08	4.98e-08
M_HDL_TG	GIMA	0.203	0.00179	-0.06	-0.078	0.047	0.025	0.000778	0.00133
M_LDL_C	GIMA	0.0348	0.000107	-0.096	0.096	0.046	0.025	0.0159	0.0224
M_LDL_CE	GIMA	0.0816	9.24e-06	-0.08	0.109	0.046	0.025	0.00202	0.00338
M_LDL_FC	GIMA	0.0086	0.000292	-0.121	0.09	0.046	0.025	0.053	0.069
M_LDL_L	GIMA	0.0117	0.00975	-0.115	0.064	0.045	0.025	0.288	0.327
M_LDL_P	GIMA	0.0099	0.021	-0.117	0.057	0.045	0.025	0.431	0.472
M_LDL_PL	GIMA	0.00199	0.67	-0.141	0.011	0.045	0.025	0.267	0.307
M_LDL_TG	GIMA	0.00877	0.151	-0.115	-0.036	0.044	0.025	0.0107	0.0159
M_VLDL_C	GIMA	0.00534	5.05e-16	-0.128	-0.191	0.046	0.023	1.01e-17	1.61e-16
M_VLDL_CE	GIMA	0.00354	7.32e-15	-0.135	-0.186	0.046	0.024	8.33e-17	1.02e-15
M_VLDL_FC	GIMA	0.0454	8.67e-15	-0.091	-0.182	0.046	0.023	3.02e-15	3e-14
M_VLDL_L	GIMA	0.0317	2.95e-17	-0.098	-0.197	0.045	0.023	8.07e-18	1.6e-16
M_VLDL_P	GIMA	0.0384	2.64e-17	-0.094	-0.197	0.045	0.023	9.87e-18	1.61e-16
M_VLDL_PL	GIMA	0.0234	1.88e-16	-0.103	-0.192	0.045	0.023	2.98e-17	3.95e-16
M_VLDL_TG	GIMA	0.108	4.38e-16	-0.073	-0.19	0.045	0.023	8.02e-16	9.1e-15
MUFA	GIMA	0.000951	1.02e-12	-0.152	-0.174	0.046	0.024	2.59e-15	2.74e-14
MUFA/FA	GIMA	0.491	1.12e-11	-0.033	-0.164	0.047	0.024	1.42e-10	6.25e-10
PC	GIMA	0.0153	0.543	-0.109	-0.015	0.045	0.025	0.0857	0.107
PHE	GIMA	0.0277	0.676	0.1	0.01	0.045	0.025	0.151	0.182
PUFA	GIMA	5.3e-05	0.0196	-0.186	-0.059	0.046	0.025	5.79e-05	0.000107
PUFA/FA	GIMA	0.402	2.76e-14	0.04	0.188	0.047	0.024	5.57e-13	3.41e-12
PYR	GIMA	0.112	0.491	0.076	-0.018	0.048	0.026	0.881	0.893
REMNANT_C	GIMA	0.000167	0.00113	-0.17	-0.079	0.045	0.024	3.03e-06	6.42e-06
S_HDL_C	GIMA	0.0535	2.94e-22	0.09	0.242	0.046	0.025	7e-22	2.78e-20
S_HDL_CE	GIMA	0.0158	2.3e-30	0.113	0.285	0.046	0.024	1.56e-30	2.48e-28
S_HDL_FC	GIMA	0.781	0.0142	-0.013	0.061	0.046	0.025	0.0431	0.0571
S_HDL_L	GIMA	0.493	0.00589	0.032	0.069	0.046	0.025	0.00591	0.00931
S_HDL_P	GIMA	0.524	0.0337	0.029	0.053	0.046	0.025	0.0297	0.0408
S_HDL_PL	GIMA	0.776	0.473	0.013	-0.018	0.046	0.025	0.619	0.643
S_HDL_TG	GIMA	0.218	1.38e-05	-0.057	-0.105	0.046	0.024	9.18e-06	1.85e-05
S_LDL_C	GIMA	0.0421	1.81e-05	-0.093	0.106	0.046	0.025	0.00484	0.00777
S_LDL_CE	GIMA	0.147	7.93e-07	-0.066	0.122	0.046	0.025	0.00024	0.00042
S_LDL_FC	GIMA	0.00414	0.000411	-0.132	0.087	0.046	0.025	0.0798	0.101
S_LDL_L	GIMA	0.00853	0.0442	-0.12	0.05	0.045	0.025	0.611	0.639
S_LDL_P	GIMA	0.00664	0.119	-0.124	0.038	0.045	0.025	0.947	0.947
S_LDL_PL	GIMA	0.00146	0.637	-0.146	-0.012	0.046	0.025	0.0522	0.0685
S_LDL_TG	GIMA	0.00118	2.55e-06	-0.145	-0.116	0.044	0.024	1.12e-08	3.86e-08
S_VLDL_C	GIMA	0.00319	0.00587	-0.131	-0.065	0.044	0.024	0.00013	0.000232
S_VLDL_CE	GIMA	0.0178	0.968	-0.108	0.001	0.045	0.024	0.286	0.327
S_VLDL_FC	GIMA	0.0145	5.49e-07	-0.11	-0.118	0.045	0.023	2.22e-08	6.8e-08
S_VLDL_L	GIMA	0.0152	5.06e-10	-0.109	-0.144	0.045	0.023	2.44e-11	1.21e-10
S_VLDL_P	GIMA	0.0195	6.25e-11	-0.105	-0.152	0.045	0.023	4.35e-12	2.31e-11
S_VLDL_PL	GIMA	0.024	3.26e-09	-0.101	-0.139	0.045	0.023	2.53e-10	1.09e-09
S_VLDL_TG	GIMA	0.104	3.01e-13	-0.074	-0.17	0.045	0.023	2.99e-13	1.9e-12
SERUM_C	GIMA	0.00183	0.0236	-0.144	0.057	0.046	0.025	0.632	0.653
SERUM_TG	GIMA	0.0123	7.43e-19	-0.115	-0.209	0.046	0.023	5.86e-20	1.86e-18
SFA	GIMA	0.000108	1.24e-07	-0.177	-0.132	0.045	0.025	6.25e-11	2.92e-10
SFA/FA	GIMA	0.919	0.28	0.005	-0.028	0.048	0.025	0.364	0.408
SM	GIMA	0.0153	0.00146	-0.112	0.08	0.046	0.025	0.102	0.126
TG/PG	GIMA	0.0355	2.05e-22	-0.095	-0.23	0.045	0.023	1.71e-22	9.06e-21
TOT_CHO	GIMA	0.0106	0.626	-0.115	0.012	0.045	0.025	0.404	0.449
TOT_FA	GIMA	4.61e-05	1.87e-08	-0.186	-0.14	0.045	0.025	4.05e-12	2.22e-11
TOT_PG	GIMA	0.00739	0.206	-0.121	-0.032	0.045	0.025	0.0155	0.022
TYR	GIMA	0.105	1.2e-07	-0.074	-0.13	0.046	0.024	4.83e-08	1.3e-07
UNSAT	GIMA	0.504	3.28e-08	-0.032	0.138	0.047	0.025	4.14e-06	8.55e-06
VAL	GIMA	0.353	0.848	-0.041	-0.004	0.044	0.023	0.546	0.579
VLDL_C	GIMA	0.000337	5.16e-11	-0.161	-0.154	0.045	0.023	4.91e-14	3.9e-13
VLDL_D	GIMA	0.217	1.79e-25	-0.057	-0.245	0.046	0.023	8.99e-24	7.14e-22
VLDL_TG	GIMA	0.0675	2.4e-17	-0.084	-0.197	0.046	0.023	2.25e-17	3.25e-16
XL_HDL_C	GIMA	0.178	2.23e-09	-0.061	0.145	0.045	0.024	3.07e-06	6.43e-06
XL_HDL_CE	GIMA	0.146	1.45e-10	-0.066	0.158	0.046	0.024	5.72e-07	1.28e-06
XL_HDL_FC	GIMA	0.36	8.82e-10	-0.041	0.149	0.044	0.024	6.34e-07	1.4e-06
XL_HDL_L	GIMA	0.265	5.89e-08	-0.049	0.128	0.044	0.023	1.98e-05	3.94e-05
XL_HDL_P	GIMA	0.253	1.38e-07	-0.05	0.124	0.043	0.023	3.86e-05	7.3e-05
XL_HDL_PL	GIMA	0.61	1.28e-10	0.022	0.15	0.043	0.023	2.69e-09	1.07e-08
XL_HDL_TG	GIMA	0.00573	0.00208	-0.128	0.077	0.046	0.025	0.167	0.199
XL_VLDL_C	GIMA	0.105	5.34e-08	-0.076	-0.131	0.047	0.024	2.07e-08	6.57e-08
XL_VLDL_CE	GIMA	0.113	1.91e-08	-0.074	-0.135	0.047	0.024	8.67e-09	3.13e-08
XL_VLDL_FC	GIMA	0.0966	8.64e-08	-0.078	-0.129	0.047	0.024	2.93e-08	8.46e-08
XL_VLDL_L	GIMA	0.129	5.73e-09	-0.071	-0.14	0.047	0.024	3.45e-09	1.34e-08
XL_VLDL_P	GIMA	0.136	5.81e-09	-0.07	-0.14	0.047	0.024	3.75e-09	1.42e-08
XL_VLDL_PL	GIMA	0.108	1.67e-07	-0.076	-0.127	0.047	0.024	6.23e-08	1.57e-07
XL_VLDL_TG	GIMA	0.162	2.29e-07	-0.066	-0.125	0.047	0.024	1.42e-07	3.26e-07
XS_VLDL_C	GIMA	0.000853	1.25e-09	-0.15	0.151	0.045	0.025	0.000202	0.000358
XS_VLDL_CE	GIMA	0.00084	5.53e-11	-0.15	0.164	0.045	0.025	3.5e-05	6.7e-05
XS_VLDL_FC	GIMA	0.00151	1.57e-07	-0.143	0.13	0.045	0.025	0.00208	0.00343
XS_VLDL_L	GIMA	0.00115	0.187	-0.145	0.032	0.044	0.025	0.667	0.685
XS_VLDL_P	GIMA	0.00126	0.632	-0.144	0.012	0.044	0.025	0.251	0.291
XS_VLDL_PL	GIMA	0.00874	0.000351	-0.119	0.089	0.045	0.025	0.0624	0.08
XS_VLDL_TG	GIMA	0.0269	0.000304	-0.1	-0.087	0.045	0.024	2.25e-05	4.42e-05
XXL_VLDL_C	GIMA	0.0181	2.38e-07	-0.111	-0.127	0.047	0.025	1.21e-08	4.1e-08
XXL_VLDL_CE	GIMA	0.0181	4.78e-07	-0.111	-0.124	0.047	0.024	2.41e-08	7.23e-08
XXL_VLDL_FC	GIMA	0.0218	1.55e-07	-0.108	-0.129	0.047	0.025	9.66e-09	3.41e-08
XXL_VLDL_L	GIMA	0.0133	5.9e-07	-0.116	-0.123	0.047	0.025	2.2e-08	6.8e-08
XXL_VLDL_P	GIMA	0.0138	6.4e-07	-0.116	-0.123	0.047	0.025	2.46e-08	7.26e-08
XXL_VLDL_PL	GIMA	0.00862	4.84e-06	-0.123	-0.114	0.047	0.025	1.23e-07	2.89e-07
XXL_VLDL_TG	GIMA	0.0307	7.57e-07	-0.102	-0.122	0.047	0.025	6.48e-08	1.61e-07

## Sheet: Module_Metabolite_Assoc_GIMB
Metabolite measures associated with General Immune Module B (GIMB), meta-analysis of DILGOM07 and YFS
Metabolite.measure	Module	Pvals.DILGOM07	Pvals.YFS	Beta.DILGOM07	Beta.YFS	SE.DIL	SE.YFS	Meta.Pvals	Meta.FDR
ACACE	GIMB	0.557476	0.000667416	-0.0291305	0.086267	0.049622	0.0253021	0.00559283	0.00999169
ACE	GIMB	0.508346	0.321805	-0.0329482	0.0253914	0.0497736	0.0256201	0.563108	0.6009
ALA	GIMB	0.723209	0.00456125	-0.0174076	-0.072096	0.0491181	0.0253806	0.00722496	0.0123523
ALB	GIMB	0.870557	0.000469516	-0.00784859	0.0883971	0.048137	0.0252204	0.00245367	0.00481647
APOA1	GIMB	0.00194885	6.90631e-06	-0.141321	0.108042	0.0453403	0.0239464	0.011278	0.0184867
APOB	GIMB	0.0986076	0.0189932	-0.078373	-0.0561289	0.0473499	0.0239039	0.00448215	0.00848408
APOB/APOA1	GIMB	0.916755	4.86674e-06	0.0047324	-0.103971	0.0452503	0.0226689	5.03828e-05	0.000123244
BOHBUT	GIMB	0.553279	0.00300006	0.0291252	0.102948	0.0490888	0.0345906	0.00552673	0.00999169
CIT	GIMB	0.520201	0.0245016	-0.030028	0.0570861	0.0466593	0.0253564	0.0947539	0.123491
CREA	GIMB	0.336272	0.295339	0.0429098	0.0229265	0.0445759	0.0219008	0.172555	0.212684
CRP	GIMB	0.0010883	0.65206	0.155976	-0.0114087	0.0474279	0.025297	0.250227	0.288305
DHA	GIMB	0.00658996	0.986638	-0.128007	0.000421049	0.0468874	0.0251362	0.202252	0.239985
DHA/FA	GIMB	0.115495	0.00774486	-0.0768871	0.0674878	0.0487511	0.02531	0.101042	0.130615
EST_C	GIMB	0.0119322	0.000976144	-0.122186	0.0829738	0.048395	0.0251163	0.0768607	0.10184
FAW3	GIMB	0.00210722	0.278273	-0.145383	-0.0271986	0.0469985	0.0250774	0.0158173	0.0246565
FAW3/FA	GIMB	0.0301752	0.295985	-0.105729	0.0266062	0.0486125	0.02545	0.934188	0.9401
FAW6	GIMB	0.0186378	0.294576	-0.114886	0.0264655	0.0486474	0.0252416	0.875245	0.892077
FAW6/FA	GIMB	0.528301	6.60662e-13	0.0310312	0.176754	0.0491691	0.0243856	1.25292e-11	2.21349e-10
FAW6/FAW3	GIMB	0.934215	0.798014	0.00416008	-0.00656626	0.0503698	0.0256533	0.848838	0.870603
FREE_C	GIMB	0.00992445	0.000951961	-0.123626	0.0832388	0.0477353	0.0251426	0.085019	0.111719
GLC	GIMB	0.937403	0.23755	0.00367168	-0.0293058	0.0467255	0.0248021	0.314017	0.356634
GLN	GIMB	0.484799	0.0092782	-0.0330882	0.0620996	0.0473227	0.0238398	0.0442444	0.0617093
GLOL	GIMB	0.401454	0.137512	0.0396395	-0.0510284	0.0471978	0.0343279	0.478847	0.525081
GLY	GIMB	0.514822	0.0307904	0.0311149	0.051981	0.0477309	0.024046	0.0261572	0.0388691
GlycA	GIMB	0.00473628	0.000546395	0.136816	-0.086471	0.0481902	0.0249621	0.076713	0.10184
HDL_C	GIMB	0.0121091	3.25435e-11	-0.11241	0.152066	0.0446156	0.0227556	1.52258e-06	5.50206e-06
HDL_D	GIMB	0.000531625	6.69579e-06	-0.152766	0.10112	0.0437682	0.0223792	0.0149292	0.0235024
HDL_TG	GIMB	0.203156	2.00531e-06	-0.0607583	-0.118652	0.0476712	0.0248702	1.44023e-06	5.4523e-06
HDL2_C	GIMB	0.0179512	2.6498e-12	-0.106494	0.159147	0.0448278	0.0225698	1.69698e-07	7.70913e-07
HDL3_C	GIMB	0.0525312	0.000108352	-0.0880624	0.0972248	0.0452979	0.0250515	0.0140741	0.0223778
HIS	GIMB	0.0622218	0.521568	-0.0911909	0.0160684	0.0487777	0.0250649	0.776208	0.80141
IDL_C	GIMB	0.0504045	4.22865e-05	-0.0950671	0.102619	0.0484552	0.0249909	0.0059567	0.0105235
IDL_CE	GIMB	0.0466288	0.000932976	-0.0966063	0.0826825	0.0484159	0.0249319	0.0418644	0.0594324
IDL_FC	GIMB	0.0822611	5.73961e-10	-0.0846697	0.156039	0.0486122	0.0250197	2.05211e-06	7.2508e-06
IDL_L	GIMB	0.0566446	0.000172404	-0.0920215	0.0941442	0.0481503	0.0250022	0.0138519	0.022247
IDL_P	GIMB	0.0555041	0.000741418	-0.0922395	0.0844845	0.0480399	0.0249919	0.0346187	0.049589
IDL_PL	GIMB	0.0803913	3.50495e-06	-0.0847165	0.116704	0.0483402	0.0250679	0.000880777	0.00179543
IDL_TG	GIMB	0.497313	0.322159	-0.0319895	-0.0246989	0.0470922	0.0249397	0.232827	0.274219
ILE	GIMB	0.419217	1.09589e-12	-0.0360041	-0.158667	0.0445294	0.0221074	1.13708e-11	2.21349e-10
L_HDL_C	GIMB	0.0285645	1.35855e-10	-0.0972155	0.149695	0.0442541	0.0231582	2.49302e-06	8.61717e-06
L_HDL_CE	GIMB	0.0238966	1.30592e-10	-0.0999632	0.150768	0.0441001	0.023302	3.13626e-06	9.97332e-06
L_HDL_FC	GIMB	0.0843495	1.6771e-10	-0.0779388	0.148632	0.0450527	0.023111	8.11099e-07	3.22412e-06
L_HDL_L	GIMB	0.0207888	3.54968e-10	-0.101988	0.145736	0.0439554	0.023084	6.46507e-06	1.86899e-05
L_HDL_P	GIMB	0.0189736	4.26323e-10	-0.103351	0.145052	0.0438884	0.023082	7.97883e-06	2.22567e-05
L_HDL_PL	GIMB	0.0269173	2.59033e-09	-0.0978123	0.142013	0.0440549	0.0237063	2.40874e-05	6.27851e-05
L_HDL_TG	GIMB	0.127131	5.96732e-06	-0.0703937	0.109353	0.0460561	0.0240699	0.000905091	0.00182164
L_LDL_C	GIMB	0.131859	0.000102621	-0.0727288	0.0965835	0.0481759	0.0248011	0.0055807	0.00999169
L_LDL_CE	GIMB	0.137634	0.000826836	-0.0714518	0.0828151	0.0480381	0.0247197	0.0215429	0.0326222
L_LDL_FC	GIMB	0.129648	1.61463e-08	-0.0737063	0.141713	0.0485431	0.024955	1.32304e-05	3.62696e-05
L_LDL_L	GIMB	0.109907	0.000470821	-0.076982	0.0871223	0.0480571	0.024862	0.0174855	0.0267326
L_LDL_P	GIMB	0.107838	0.00128866	-0.0772873	0.080162	0.0479656	0.0248615	0.0339074	0.0490116
L_LDL_PL	GIMB	0.0956627	0.000209494	-0.0806352	0.0925795	0.048288	0.0249135	0.0111886	0.0184867
L_LDL_TG	GIMB	0.27608	0.5919	-0.0505297	-0.0133539	0.0463346	0.024905	0.322858	0.363675
L_VLDL_C	GIMB	0.651912	3.41699e-13	0.022009	-0.174821	0.0487551	0.0238175	1.58457e-10	1.52058e-09
L_VLDL_CE	GIMB	0.690748	5.70353e-13	0.0194363	-0.173467	0.0488221	0.0238646	2.07689e-10	1.73803e-09
L_VLDL_FC	GIMB	0.605735	6.26317e-12	0.0251427	-0.166078	0.0486747	0.023976	2.15512e-09	1.2238e-08
L_VLDL_L	GIMB	0.601124	4.47776e-12	0.0254996	-0.16722	0.0487408	0.023972	1.65336e-09	9.73645e-09
L_VLDL_P	GIMB	0.596307	6.76627e-12	0.0258405	-0.165983	0.0487457	0.0240013	2.37086e-09	1.29988e-08
L_VLDL_PL	GIMB	0.632425	1.60989e-11	0.0233369	-0.163388	0.0487553	0.0240706	4.23788e-09	2.17362e-08
L_VLDL_TG	GIMB	0.569151	1.78596e-10	0.0277886	-0.15559	0.0487746	0.0242298	3.85367e-08	1.85677e-07
LA	GIMB	0.136639	0.128647	-0.0740403	0.038441	0.0496517	0.0252857	0.497772	0.538407
LA/FA	GIMB	0.35506	3.49435e-11	0.0459058	0.164882	0.0495845	0.0247128	1.72142e-10	1.52058e-09
LAC	GIMB	0.0191784	0.0702959	0.11451	-0.0458255	0.048711	0.0253006	0.60043	0.636455
LDL_C	GIMB	0.186363	0.000119706	-0.0635206	0.0952047	0.0479943	0.0246871	0.00474301	0.00876905
LDL_D	GIMB	0.816745	0.0646933	-0.0110914	0.0456226	0.0478339	0.0246785	0.124392	0.156971
LDL_TG	GIMB	0.292325	0.279707	-0.0488438	-0.0268718	0.0463277	0.0248502	0.146701	0.183666
LEU	GIMB	0.402032	3.28466e-06	-0.0371204	-0.103157	0.0442532	0.0220936	5.31206e-06	1.58546e-05
M_HDL_C	GIMB	0.424725	5.91412e-06	-0.037809	0.110778	0.0473203	0.0243733	0.000238124	0.000540883
M_HDL_CE	GIMB	0.482035	1.39477e-05	-0.0334572	0.106458	0.047549	0.0244253	0.000377396	0.000822001
M_HDL_FC	GIMB	0.276281	2.82778e-07	-0.0507345	0.125162	0.046542	0.0242698	4.72734e-05	0.000119309
M_HDL_L	GIMB	0.246172	0.000559069	-0.0540834	0.0843135	0.046573	0.0243832	0.0115768	0.0187827
M_HDL_P	GIMB	0.242119	0.001713	-0.054518	0.0766625	0.0465448	0.0244041	0.0252043	0.0378064
M_HDL_PL	GIMB	0.180963	0.000142586	-0.0615233	0.0932041	0.0459148	0.0244434	0.00621634	0.0107435
M_HDL_TG	GIMB	0.999596	3.12702e-06	-2.48442e-05	-0.116455	0.0490267	0.0248873	3.01012e-05	7.71949e-05
M_LDL_C	GIMB	0.284528	0.000200154	-0.051191	0.0915887	0.047774	0.0245701	0.00473002	0.00876905
M_LDL_CE	GIMB	0.561841	4.81989e-05	-0.0277714	0.100178	0.0478359	0.0245799	0.000780258	0.00161118
M_LDL_FC	GIMB	0.116734	0.000146015	-0.0756199	0.094242	0.0481117	0.0247541	0.00767072	0.0129749
M_LDL_L	GIMB	0.189331	0.00391045	-0.062695	0.0711893	0.0476906	0.0246364	0.0495399	0.0679804
M_LDL_P	GIMB	0.186255	0.00720096	-0.0630646	0.0663321	0.047638	0.0246502	0.0748227	0.101682
M_LDL_PL	GIMB	0.0908503	0.18152	-0.0811011	0.0329503	0.0478561	0.0246507	0.680142	0.706814
M_LDL_TG	GIMB	0.352267	0.794546	-0.0428965	-0.00649683	0.0460658	0.024944	0.501306	0.538566
M_VLDL_C	GIMB	0.758022	4.98167e-12	-0.014811	-0.163235	0.0480452	0.0234527	1.65895e-10	1.52058e-09
M_VLDL_CE	GIMB	0.501808	1.03031e-09	-0.0325662	-0.146227	0.0484466	0.0238072	6.28515e-09	3.12294e-08
M_VLDL_FC	GIMB	0.630441	2.47453e-13	0.0230437	-0.171918	0.0478634	0.0232807	1.27499e-10	1.35149e-09
M_VLDL_L	GIMB	0.80531	1.52625e-14	0.0117695	-0.178978	0.0477209	0.0230652	6.02461e-12	1.36845e-10
M_VLDL_P	GIMB	0.770626	9.98917e-15	0.0139165	-0.180067	0.0477019	0.0230402	4.82853e-12	1.33123e-10
M_VLDL_PL	GIMB	0.798336	1.23398e-13	0.0121587	-0.172667	0.0475587	0.0230843	3.65524e-11	4.84319e-10
M_VLDL_TG	GIMB	0.570006	2.21681e-14	0.0271028	-0.178193	0.0476764	0.0231109	2.22864e-11	3.54353e-10
MUFA	GIMB	0.167326	1.13884e-06	-0.0666798	-0.118738	0.048208	0.0243053	6.19946e-07	2.52747e-06
MUFA/FA	GIMB	0.313433	1.78197e-12	0.0499721	-0.170192	0.0495157	0.0239433	2.52342e-09	1.33741e-08
PC	GIMB	0.00687651	0.188491	-0.127156	0.0328436	0.046822	0.0249641	0.907054	0.918608
PHE	GIMB	0.0603574	0.442201	0.0892556	-0.0192669	0.0473989	0.025065	0.840881	0.862581
PUFA	GIMB	0.006868	0.551114	-0.130593	0.0150023	0.0480793	0.0251623	0.464646	0.513047
PUFA/FA	GIMB	0.889247	1.50854e-11	-0.00691001	0.166501	0.0495911	0.0244941	1.60942e-09	9.73645e-09
PYR	GIMB	0.272638	0.0446497	0.0548008	-0.051292	0.0498913	0.025524	0.19748	0.236085
REMNANT_C	GIMB	0.0766539	0.0522003	-0.0843455	-0.0468409	0.0475278	0.024108	0.0112257	0.0184867
S_HDL_C	GIMB	0.0455611	1.3301e-10	0.0974312	0.161543	0.0485893	0.0249784	2.58306e-11	3.7337e-10
S_HDL_CE	GIMB	0.039296	2.87505e-13	0.100673	0.183777	0.0486977	0.0249565	6.56484e-14	5.21905e-12
S_HDL_FC	GIMB	0.532188	0.193128	0.0298618	0.0324544	0.0477661	0.0249277	0.148892	0.184951
S_HDL_L	GIMB	0.148151	0.287041	0.0698502	0.0265755	0.0482168	0.0249535	0.107031	0.137242
S_HDL_P	GIMB	0.139511	0.590644	0.0712833	0.0134034	0.0481538	0.0249128	0.246837	0.288305
S_HDL_PL	GIMB	0.485532	0.059328	0.0338189	-0.0469728	0.0484492	0.0248912	0.173964	0.212771
S_HDL_TG	GIMB	0.185388	5.45453e-08	0.0636301	-0.130825	0.0479704	0.0239498	1.74926e-05	4.63554e-05
S_LDL_C	GIMB	0.245946	7.26916e-05	-0.0556239	0.0978373	0.0478765	0.024595	0.00263446	0.00510828
S_LDL_CE	GIMB	0.492504	1.3218e-05	-0.0329111	0.107988	0.0479116	0.0247088	0.000357749	0.000790028
S_LDL_FC	GIMB	0.0781627	0.000352194	-0.085162	0.0882787	0.0482338	0.0246491	0.0170486	0.0263177
S_LDL_L	GIMB	0.128537	0.00991186	-0.0727785	0.0635951	0.0477928	0.0246298	0.110129	0.140084
S_LDL_P	GIMB	0.121698	0.0224286	-0.0739946	0.056282	0.0477165	0.0246279	0.186989	0.225236
S_LDL_PL	GIMB	0.0435645	0.287222	-0.0974358	0.0263448	0.0481364	0.0247462	0.982964	0.982964
S_LDL_TG	GIMB	0.303375	0.00330902	-0.0482851	-0.0722568	0.0468586	0.0245605	0.00204151	0.0040575
S_VLDL_C	GIMB	0.712392	0.00397632	-0.0172656	-0.0677482	0.0468046	0.0234885	0.00608128	0.0106255
S_VLDL_CE	GIMB	0.796584	0.384136	-0.012344	-0.0206776	0.0478582	0.0237525	0.371079	0.412599
S_VLDL_FC	GIMB	0.779789	7.84149e-07	0.013149	-0.11581	0.0469995	0.0233518	1.58236e-05	4.26433e-05
S_VLDL_L	GIMB	0.774839	3.97137e-09	0.0134295	-0.136673	0.0469187	0.0230903	2.16737e-07	9.57253e-07
S_VLDL_P	GIMB	0.708651	5.6662e-10	0.0175634	-0.143835	0.0469718	0.0230552	5.45788e-08	2.55236e-07
S_VLDL_PL	GIMB	0.716836	4.549e-09	0.0170755	-0.13728	0.0470495	0.023283	2.9984e-07	1.25459e-06
S_VLDL_TG	GIMB	0.361311	2.85418e-13	0.0433834	-0.170068	0.0474741	0.0230916	4.8685e-10	3.4663e-09
SERUM_C	GIMB	0.0110941	0.000896133	-0.122921	0.0835298	0.0481921	0.0251017	0.0762272	0.10184
SERUM_TG	GIMB	0.949336	3.66097e-14	-0.00306039	-0.178488	0.0481363	0.0233512	5.02352e-12	1.33123e-10
SFA	GIMB	0.01372	0.00880904	-0.11815	-0.0653624	0.0477449	0.024922	0.000520293	0.00108851
SFA/FA	GIMB	0.53905	0.326535	-0.0308606	-0.0249198	0.0502011	0.0253915	0.248815	0.288305
SM	GIMB	0.0476896	1.8725e-05	-0.0955369	0.106744	0.0481115	0.0248656	0.00370931	0.00710579
TG/PG	GIMB	0.288746	4.49826e-18	0.0502878	-0.204607	0.0473443	0.0233251	1.36789e-13	7.24979e-12
TOT_CHO	GIMB	0.00271232	0.0281238	-0.14049	0.0550203	0.0465832	0.0250365	0.611479	0.643876
TOT_FA	GIMB	0.0162828	0.00789888	-0.115093	-0.0659711	0.047718	0.0248031	0.000515805	0.00108851
TOT_PG	GIMB	0.00412589	0.453323	-0.13493	0.0188333	0.0467912	0.0251086	0.482327	0.525274
TYR	GIMB	0.767292	1.06259e-07	-0.0142049	-0.130049	0.0479725	0.0243508	9.76624e-07	3.78739e-06
UNSAT	GIMB	0.158916	1.64346e-07	-0.0696355	0.130626	0.0493464	0.0248358	4.82976e-05	0.000119989
VAL	GIMB	0.952664	0.198259	0.0027468	-0.0300105	0.0462454	0.0233169	0.261644	0.29929
VLDL_C	GIMB	0.292875	1.94505e-07	-0.0497798	-0.122333	0.0472693	0.0233998	2.57023e-07	1.1045e-06
VLDL_D	GIMB	0.389417	8.21943e-20	0.0416798	-0.214378	0.0483784	0.0232164	1.83278e-15	2.91411e-13
VLDL_TG	GIMB	0.65223	1.14062e-15	0.0216029	-0.186348	0.0479022	0.0230206	1.24129e-12	4.93414e-11
XL_HDL_C	GIMB	0.00603147	1.29347e-08	-0.129338	0.138195	0.0468682	0.0241712	0.000135361	0.000321229
XL_HDL_CE	GIMB	0.0100606	3.39349e-08	-0.122655	0.13584	0.0474474	0.0244859	0.000180816	0.000422791
XL_HDL_FC	GIMB	0.00259009	2.5522e-08	-0.139344	0.13522	0.0459859	0.0241539	0.000389379	0.000836639
XL_HDL_L	GIMB	0.00168936	7.0941e-09	-0.142493	0.136362	0.0450967	0.0234269	0.000208286	0.000479964
XL_HDL_P	GIMB	0.00145042	8.29301e-09	-0.144072	0.135229	0.0449532	0.0233394	0.000246896	0.000552907
XL_HDL_PL	GIMB	0.0527782	1.25856e-09	-0.0878863	0.141863	0.0452548	0.0232199	5.38458e-06	1.58546e-05
XL_HDL_TG	GIMB	0.0606766	0.00116654	-0.0910461	0.0815037	0.04841	0.0250555	0.042924	0.0603974
XL_VLDL_C	GIMB	0.954098	8.51634e-12	-0.00283158	-0.163887	0.0491638	0.0238142	5.01415e-10	3.4663e-09
XL_VLDL_CE	GIMB	0.962936	3.28249e-12	-0.00228806	-0.166481	0.0492093	0.0237135	2.22887e-10	1.77195e-09
XL_VLDL_FC	GIMB	0.886289	1.49941e-11	-0.00702827	-0.162266	0.0491192	0.0238681	6.52117e-10	4.32028e-09
XL_VLDL_L	GIMB	0.977505	4.24144e-13	0.00138714	-0.173396	0.0491664	0.0237203	4.97713e-11	5.6526e-10
XL_VLDL_P	GIMB	0.968739	3.68524e-13	0.0019282	-0.173851	0.0491734	0.0237192	4.55969e-11	5.57685e-10
XL_VLDL_PL	GIMB	0.974938	1.87167e-11	-0.00154435	-0.16176	0.0491303	0.0239097	1.08017e-09	6.86989e-09
XL_VLDL_TG	GIMB	0.958939	4.5185e-12	0.00253467	-0.166752	0.0492031	0.0239094	4.0936e-10	3.09944e-09
XS_VLDL_C	GIMB	0.039037	0.000468086	-0.0974032	0.0873453	0.0470535	0.0249145	0.0332042	0.0484355
XS_VLDL_CE	GIMB	0.0352807	0.000292584	-0.0993545	0.090801	0.0470492	0.0250143	0.0268419	0.0395173
XS_VLDL_FC	GIMB	0.0583069	0.00134383	-0.0896831	0.0795625	0.0472417	0.0247685	0.0495957	0.0679804
XS_VLDL_L	GIMB	0.10071	0.712482	-0.077144	0.00905539	0.0468985	0.0245675	0.662267	0.692766
XS_VLDL_P	GIMB	0.130901	0.7486	-0.0709399	-0.00784586	0.046874	0.0244769	0.324792	0.363675
XS_VLDL_PL	GIMB	0.0921347	0.0160916	-0.0800269	0.0600701	0.0474103	0.0249311	0.178001	0.216048
XS_VLDL_TG	GIMB	0.907554	7.28605e-06	0.00551888	-0.107519	0.0474982	0.0238914	7.24239e-05	0.000174476
XXL_VLDL_C	GIMB	0.441257	1.26606e-06	-0.037922	-0.119314	0.0491996	0.0245299	2.64142e-06	8.93586e-06
XXL_VLDL_CE	GIMB	0.415311	2.83665e-06	-0.0401258	-0.115071	0.0492122	0.0244857	4.86121e-06	1.48641e-05
XXL_VLDL_FC	GIMB	0.53184	4.51114e-07	-0.0308014	-0.124425	0.0492271	0.0245538	1.47998e-06	5.47248e-06
XXL_VLDL_L	GIMB	0.393855	1.73451e-06	-0.0420156	-0.118053	0.0492277	0.0245923	2.92802e-06	9.69906e-06
XXL_VLDL_P	GIMB	0.390934	1.81915e-06	-0.0422823	-0.117828	0.0492352	0.024595	3.019e-06	9.79635e-06
XXL_VLDL_PL	GIMB	0.331051	6.27318e-06	-0.0478288	-0.112049	0.0491516	0.0247216	7.24446e-06	2.05691e-05
XXL_VLDL_TG	GIMB	0.449508	1.94113e-06	-0.0372966	-0.117536	0.0492742	0.0246019	3.97922e-06	1.24058e-05

## Sheet: Module_Metabolite_Assoc_CCLM
Metabolite measures associated with Cytotoxic Cell-like Module (CCLM), meta-analysis of DILGOM07 and YFS
Metabolite.measure	Module	Pvals.DILGOM07	Pvals.YFS	Beta.DILGOM07	Beta.YFS	SE.DIL	SE.YFS	Meta.Pvals	Meta.FDR
ACACE	CCLM	0.540111	0.82108	0.0310015	0.00576386	0.0505626	0.025482	0.6327	0.729331
ACE	CCLM	0.821379	0.0378003	0.0114629	0.053383	0.0507415	0.02568	0.0503728	0.0942268
ALA	CCLM	0.762071	0.0592611	0.0151636	0.0481125	0.0500529	0.0254883	0.0688253	0.125784
ALB	CCLM	0.0304146	6.06149e-06	0.105957	0.1146	0.0487889	0.0252433	4.90336e-07	5.74452e-05
APOA1	CCLM	0.330968	0.00012668	0.0454156	0.0925024	0.0466637	0.0240738	0.000112913	0.00224415
APOB	CCLM	0.221373	0.0784513	0.0591718	0.0422741	0.0483176	0.0240072	0.033847	0.0717557
APOB/APOA1	CCLM	0.520982	0.68801	0.0296051	-0.00919757	0.0460885	0.0229005	0.941134	0.980166
BOHBUT	CCLM	0.708994	0.488345	0.0187049	-0.0239101	0.0500863	0.0344903	0.719478	0.799979
CIT	CCLM	0.263502	0.00109864	0.0531806	0.0830503	0.0474997	0.0253972	0.000645745	0.00486627
CREA	CCLM	0.513109	0.000384974	0.0297479	0.0778666	0.0454485	0.0218855	0.000483763	0.00471726
CRP	CCLM	0.0021983	0.000171727	-0.149094	-0.0951933	0.0484007	0.0252741	1.89321e-06	0.00010034
DHA	CCLM	0.00520656	0.0192329	0.134288	0.058977	0.0478191	0.0251671	0.000720543	0.00498114
DHA/FA	CCLM	0.0217307	0.0656082	0.114211	0.0468254	0.049584	0.0254157	0.00714045	0.0252235
EST_C	CCLM	0.347809	0.000202981	0.0466396	0.0937267	0.0496238	0.0251677	0.000179339	0.00268895
FAW3	CCLM	0.00320094	0.00116883	0.142283	0.0815601	0.0479984	0.025077	2.08731e-05	0.000829706
FAW3/FA	CCLM	0.00730248	0.00136354	0.133318	0.0816484	0.0494597	0.0254512	4.39145e-05	0.00128032
FAW6	CCLM	0.0529171	0.00151651	0.0965434	0.0802049	0.0497412	0.0252445	0.000206008	0.0027296
FAW6/FA	CCLM	0.80482	0.00117596	0.0124103	0.0805587	0.0501903	0.0247824	0.00249323	0.0110118
FAW6/FAW3	CCLM	0.663778	0.885942	-0.0224122	0.00368949	0.0515219	0.025717	0.947449	0.984362
FREE_C	CCLM	0.168968	0.000488525	0.0673874	0.0880839	0.0489088	0.0252077	0.000186028	0.00268895
GLC	CCLM	0.443377	0.664447	0.0365043	0.0107906	0.0475811	0.0248709	0.459359	0.561832
GLN	CCLM	0.946404	0.00536316	0.00324528	0.0666629	0.0482483	0.0239083	0.011464	0.0338396
GLOL	CCLM	0.218739	0.0263924	0.0593209	0.0756449	0.0481624	0.0340098	0.0114927	0.0338396
GLY	CCLM	0.514878	0.973551	0.0317016	-0.000801287	0.0486374	0.0241639	0.794627	0.865382
GlycA	CCLM	0.510233	0.0595468	-0.0326435	-0.0473535	0.0495336	0.0251145	0.0477354	0.0937027
HDL_C	CCLM	0.739893	0.00203608	0.015211	0.071349	0.0457877	0.0230895	0.00362905	0.0147953
HDL_D	CCLM	0.205622	0.00310855	0.0572144	0.0667546	0.0451364	0.0225416	0.00130112	0.0073885
HDL_TG	CCLM	0.14225	0.911288	0.0713698	0.00280131	0.0485467	0.0251391	0.438356	0.540299
HDL2_C	CCLM	0.768326	0.00384877	0.0135496	0.0664185	0.0459699	0.0229455	0.0064976	0.024026
HDL3_C	CCLM	0.859991	0.00912352	-0.0081815	0.0658045	0.0463567	0.0252062	0.0271601	0.0608234
HIS	CCLM	0.0924934	0.00367259	0.0838684	0.0729535	0.0497411	0.0250752	0.000788091	0.0052211
IDL_C	CCLM	0.30678	0.000510254	0.0506833	0.0874725	0.0495339	0.0251171	0.000358573	0.00407237
IDL_CE	CCLM	0.277307	0.00092773	0.0538366	0.0830151	0.0494934	0.0250203	0.000556854	0.00471726
IDL_FC	CCLM	0.442143	0.000239997	0.0382134	0.0931686	0.0496741	0.0253092	0.000284239	0.00347646
IDL_L	CCLM	0.297639	0.000773193	0.0513129	0.0846027	0.0492088	0.0251133	0.000511484	0.00471726
IDL_P	CCLM	0.283816	0.000907012	0.0526837	0.0833843	0.0490944	0.0250836	0.000563698	0.00471726
IDL_PL	CCLM	0.36888	0.000740754	0.044423	0.0853241	0.0493859	0.0252384	0.000626845	0.00486627
IDL_TG	CCLM	0.528393	0.116281	0.0302802	0.0393118	0.0479901	0.0250163	0.0919605	0.157223
ILE	CCLM	0.0150287	0.382668	0.110109	-0.0196823	0.0451012	0.0225395	0.756359	0.829387
L_HDL_C	CCLM	0.717711	0.200768	0.016401	0.0301241	0.0453372	0.0235362	0.1927	0.257966
L_HDL_CE	CCLM	0.691709	0.256358	0.017933	0.0268939	0.0451941	0.0236856	0.234084	0.310162
L_HDL_FC	CCLM	0.877629	0.167052	0.00709702	0.0324625	0.0460648	0.0234831	0.193069	0.257966
L_HDL_L	CCLM	0.65334	0.165783	0.0202498	0.0325067	0.045056	0.0234446	0.150594	0.220074
L_HDL_P	CCLM	0.630604	0.159906	0.0216519	0.0329573	0.0449941	0.0234395	0.141746	0.212618
L_HDL_PL	CCLM	0.73207	0.486725	0.0154643	0.0167368	0.0451391	0.0240578	0.438296	0.540299
L_HDL_TG	CCLM	0.475848	0.217549	0.0335606	0.0299784	0.0470291	0.0243022	0.154591	0.223454
L_LDL_C	CCLM	0.470475	0.00224739	0.0355316	0.0763128	0.0491898	0.0249349	0.00224023	0.0104764
L_LDL_CE	CCLM	0.446155	0.00362836	0.0373962	0.0723313	0.049042	0.0248289	0.00324522	0.0136702
L_LDL_FC	CCLM	0.551081	0.00125269	0.0295771	0.0815113	0.0495756	0.0252162	0.00162332	0.00860358
L_LDL_L	CCLM	0.427369	0.00242849	0.0389902	0.0758486	0.0490785	0.0249744	0.00216176	0.0104764
L_LDL_P	CCLM	0.417945	0.00290982	0.0397154	0.0744306	0.0489852	0.0249616	0.00248747	0.0110118
L_LDL_PL	CCLM	0.455427	0.00185208	0.0368535	0.0780645	0.0493309	0.0250343	0.00181584	0.0093135
L_LDL_TG	CCLM	0.524607	0.0963444	0.0300921	0.041552	0.0472571	0.0249735	0.0769639	0.135969
L_VLDL_C	CCLM	0.639953	0.00257876	0.0232549	-0.0731741	0.0496802	0.0242394	0.0121472	0.0344895
L_VLDL_CE	CCLM	0.602358	0.00333019	0.0259356	-0.0713929	0.0497428	0.0242832	0.0158101	0.0399018
L_VLDL_FC	CCLM	0.632964	0.00248486	0.0237043	-0.0738001	0.0496013	0.0243557	0.0120988	0.0344895
L_VLDL_L	CCLM	0.662036	0.0014641	0.0217264	-0.07761	0.0496712	0.0243492	0.00759731	0.0253539
L_VLDL_P	CCLM	0.666075	0.00140027	0.0214522	-0.0779983	0.0496769	0.024372	0.00729735	0.0252235
L_VLDL_PL	CCLM	0.682072	0.00247106	0.0203664	-0.0740885	0.0496847	0.0244373	0.0110976	0.0338396
L_VLDL_TG	CCLM	0.700367	0.00139983	0.0191426	-0.0785822	0.049711	0.0245537	0.00695615	0.025137
LA	CCLM	0.0813858	0.00247965	0.088413	0.076695	0.0506151	0.0253057	0.000479512	0.00471726
LA/FA	CCLM	0.717086	0.00647427	0.0183606	0.0683716	0.0506369	0.0250775	0.00921088	0.0297903
LAC	CCLM	0.190833	0.163926	-0.0653143	0.0353698	0.0498522	0.0253976	0.518183	0.610305
LDL_C	CCLM	0.58534	0.00496721	0.0267475	0.0698487	0.0489874	0.0248294	0.00584971	0.0221453
LDL_D	CCLM	0.232482	0.0302178	0.0581872	0.0537004	0.0486655	0.0247559	0.0133038	0.0358329
LDL_TG	CCLM	0.538195	0.16052	0.0291058	0.0350042	0.0472472	0.0249319	0.126211	0.198689
LEU	CCLM	0.00717216	0.339844	0.12091	0.0212521	0.0447563	0.022259	0.039602	0.0817756
M_HDL_C	CCLM	0.950262	0.0923988	-0.00301175	0.0414213	0.0482541	0.0245983	0.141053	0.212618
M_HDL_CE	CCLM	0.99085	0.106039	-0.000556275	0.039847	0.0484796	0.0246397	0.150869	0.220074
M_HDL_FC	CCLM	0.772201	0.0645977	-0.0137556	0.0453738	0.0474861	0.0245352	0.131039	0.204266
M_HDL_L	CCLM	0.976352	0.114766	-0.00140973	0.0387296	0.0475309	0.0245434	0.164984	0.234218
M_HDL_P	CCLM	0.992764	0.123831	-0.000431053	0.0377987	0.0475035	0.0245491	0.172664	0.242952
M_HDL_PL	CCLM	0.890418	0.166162	-0.006463	0.0341178	0.0468822	0.0246287	0.245133	0.322117
M_HDL_TG	CCLM	0.595303	0.488698	0.0265469	-0.0174146	0.0499416	0.0251458	0.704309	0.794221
M_LDL_C	CCLM	0.676598	0.0110281	0.0203419	0.0628966	0.0487357	0.0247154	0.013954	0.0358329
M_LDL_CE	CCLM	0.632867	0.0119617	0.0233043	0.0622702	0.0487505	0.0247476	0.0138915	0.0358329
M_LDL_FC	CCLM	0.701182	0.0132563	0.0188749	0.0617622	0.0491561	0.0249078	0.0170585	0.0423798
M_LDL_L	CCLM	0.589284	0.0131455	0.0262987	0.0614228	0.0486765	0.024741	0.0139726	0.0358329
M_LDL_P	CCLM	0.560936	0.0137869	0.0282928	0.0610143	0.0486215	0.0247467	0.0138448	0.0358329
M_LDL_PL	CCLM	0.528008	0.0203528	0.0308852	0.0573796	0.0489033	0.0247097	0.0184027	0.0443337
M_LDL_TG	CCLM	0.610509	0.13385	0.0239431	0.0375192	0.0469734	0.025015	0.11795	0.189434
M_VLDL_C	CCLM	0.370829	0.332738	0.0438231	-0.0231475	0.0489179	0.0238902	0.633005	0.729331
M_VLDL_CE	CCLM	0.334235	0.945882	0.047696	-0.00164143	0.0493393	0.0241778	0.715546	0.799979
M_VLDL_FC	CCLM	0.703037	0.0635669	0.0186073	-0.0440751	0.0487772	0.0237407	0.133006	0.20532
M_VLDL_L	CCLM	0.574242	0.0533925	0.0273322	-0.0455459	0.0486129	0.0235599	0.135058	0.206484
M_VLDL_P	CCLM	0.593566	0.0440577	0.025954	-0.0474336	0.0485967	0.0235383	0.113921	0.186736
M_VLDL_PL	CCLM	0.589534	0.0802699	0.0261584	-0.0412247	0.0484493	0.0235535	0.180883	0.247934
M_VLDL_TG	CCLM	0.72034	0.0228227	0.0174077	-0.0537534	0.0485928	0.0235901	0.058304	0.107795
MUFA	CCLM	0.274382	0.654401	0.0538787	-0.0109973	0.0492306	0.0245617	0.929928	0.979196
MUFA/FA	CCLM	0.844514	0.000966173	-0.00992616	-0.0803969	0.0505815	0.0243149	0.00217619	0.0104764
PC	CCLM	0.618086	0.0206797	0.0239983	0.0579258	0.0481003	0.0250097	0.0223059	0.0521564
PHE	CCLM	0.730369	0.38644	-0.0167217	-0.0217874	0.0484889	0.025149	0.353499	0.453277
PUFA	CCLM	0.0220227	0.000719282	0.113019	0.0852234	0.0491759	0.0251481	4.83141e-05	0.00128032
PUFA/FA	CCLM	0.286342	9.5448e-05	0.053947	0.0970442	0.050536	0.0248066	6.82963e-05	0.0015513
PYR	CCLM	0.434567	0.663837	-0.0395349	0.0111459	0.0505478	0.0256401	0.972983	0.985378
REMNANT_C	CCLM	0.155844	0.0389272	0.0689401	0.0499926	0.0484929	0.0241897	0.012993	0.0358329
S_HDL_C	CCLM	0.0362996	0.0665464	-0.103932	0.046584	0.0494902	0.0253725	0.499212	0.596803
S_HDL_CE	CCLM	0.0283605	0.053091	-0.10908	0.049252	0.0495908	0.0254448	0.472733	0.573775
S_HDL_FC	CCLM	0.422835	0.815595	-0.0390377	0.00583814	0.0486591	0.0250292	0.873238	0.938141
S_HDL_L	CCLM	0.157832	0.891856	-0.0695222	0.00340639	0.049138	0.025051	0.602045	0.703862
S_HDL_P	CCLM	0.169479	0.933378	-0.0675492	-0.00209052	0.0490851	0.0250034	0.484469	0.583565
S_HDL_PL	CCLM	0.495497	0.24435	-0.0336789	-0.0291121	0.0493706	0.024997	0.177924	0.247934
S_HDL_TG	CCLM	0.683825	0.0174827	-0.0199567	-0.0576153	0.0489708	0.0242191	0.0207199	0.0491711
S_LDL_C	CCLM	0.795662	0.0117333	0.0126602	0.062461	0.0488577	0.0247564	0.0178982	0.0437817
S_LDL_CE	CCLM	0.902767	0.0146091	0.00597099	0.0608712	0.0488472	0.0248998	0.0255151	0.0583911
S_LDL_FC	CCLM	0.844118	0.0588677	0.00970417	0.0469036	0.0493234	0.0248094	0.0755109	0.134902
S_LDL_L	CCLM	0.682178	0.024919	0.0200051	0.0555142	0.0488207	0.0247299	0.0286899	0.062489
S_LDL_P	CCLM	0.644618	0.0262908	0.0224994	0.0549714	0.048745	0.0247174	0.0283573	0.062489
S_LDL_PL	CCLM	0.724559	0.144683	0.017374	0.0362287	0.0492741	0.0248261	0.143773	0.213643
S_LDL_TG	CCLM	0.477707	0.584652	0.0339523	0.0135111	0.0477791	0.0247133	0.41675	0.526525
S_VLDL_C	CCLM	0.392264	0.172224	0.0408153	0.0322586	0.0476608	0.0236203	0.108724	0.180074
S_VLDL_CE	CCLM	0.495356	0.0317745	0.0332629	0.0511659	0.0487448	0.0238074	0.0257068	0.0583911
S_VLDL_FC	CCLM	0.72725	0.952672	0.0167141	-0.00140199	0.0478897	0.023618	0.919445	0.974612
S_VLDL_L	CCLM	0.646251	0.624829	0.0219556	-0.0114591	0.0478027	0.0234283	0.812603	0.878938
S_VLDL_P	CCLM	0.669516	0.467767	0.0204418	-0.017009	0.0478615	0.0234189	0.64217	0.734569
S_VLDL_PL	CCLM	0.885955	0.563787	0.00688111	-0.0136376	0.0479491	0.0236211	0.649472	0.737615
S_VLDL_TG	CCLM	0.859254	0.0612809	0.00859119	-0.0440958	0.0484204	0.0235453	0.108131	0.180074
SERUM_C	CCLM	0.29001	0.000235122	0.052344	0.0927916	0.0494096	0.0251707	0.000166082	0.00268895
SERUM_TG	CCLM	0.50492	0.0726348	0.0327159	-0.0428296	0.0490256	0.0238428	0.185648	0.252291
SFA	CCLM	0.302323	0.701677	0.0506027	0.00959743	0.0490005	0.0250502	0.417246	0.526525
SFA/FA	CCLM	0.0879166	0.0180352	-0.0873544	-0.0602019	0.0510739	0.0254296	0.00395716	0.0157297
SM	CCLM	0.179137	0.0017779	0.0661285	0.078286	0.0491448	0.0250082	0.000673321	0.00486627
TG/PG	CCLM	0.313611	0.00507839	0.0486762	-0.0670732	0.0482495	0.0239036	0.0387814	0.0811348
TOT_CHO	CCLM	0.456146	0.0135604	0.0357505	0.0620374	0.047931	0.0251011	0.0112295	0.0338396
TOT_FA	CCLM	0.119575	0.284976	0.0762337	0.0266584	0.048879	0.0249243	0.0966444	0.163473
TOT_PG	CCLM	0.531362	0.0584552	0.0301386	0.0476431	0.0481118	0.0251593	0.0490278	0.0937807
TYR	CCLM	0.468531	0.612378	0.0354475	0.0124888	0.048859	0.0246433	0.435857	0.540299
UNSAT	CCLM	0.0514188	5.44775e-06	0.09815	0.113899	0.0502464	0.0249637	7.22581e-07	5.74452e-05
VAL	CCLM	0.00768818	0.100767	0.125156	0.0384067	0.0467356	0.0233885	0.00765399	0.0253539
VLDL_C	CCLM	0.199715	0.563941	0.0618234	0.0136688	0.0481372	0.0236845	0.277997	0.362308
VLDL_D	CCLM	0.920187	0.000321108	0.00494653	-0.0859098	0.0493387	0.0238263	0.0013586	0.00744887
VLDL_TG	CCLM	0.683458	0.0175723	0.0199172	-0.0559517	0.048814	0.0235385	0.0495445	0.0937807
XL_HDL_C	CCLM	0.787672	0.181769	-0.012982	0.0327234	0.0481706	0.024495	0.285227	0.368709
XL_HDL_CE	CCLM	0.659696	0.332786	-0.0214623	0.0240323	0.0487076	0.0248058	0.507112	0.601722
XL_HDL_FC	CCLM	0.970885	0.136753	0.00172923	0.0364206	0.0473512	0.0244637	0.180432	0.247934
XL_HDL_L	CCLM	0.730761	0.0360379	0.0160016	0.0497924	0.0464712	0.0237298	0.0428303	0.0873079
XL_HDL_P	CCLM	0.669469	0.0281544	0.0197927	0.0519315	0.0463349	0.0236356	0.0314494	0.0675736
XL_HDL_PL	CCLM	0.808941	0.0327131	-0.0112044	0.0503252	0.0463106	0.0235441	0.072536	0.131059
XL_HDL_TG	CCLM	0.203432	0.356826	0.062971	0.0232475	0.0494375	0.0252223	0.161547	0.231405
XL_VLDL_C	CCLM	0.194771	0.0175178	0.0649309	-0.057585	0.0500008	0.0242139	0.115392	0.187218
XL_VLDL_CE	CCLM	0.202996	0.0103765	0.0638136	-0.0618917	0.0500506	0.0241187	0.0787082	0.137523
XL_VLDL_FC	CCLM	0.232336	0.0222513	0.0597671	-0.0555224	0.0499712	0.0242633	0.124514	0.197977
XL_VLDL_L	CCLM	0.24518	0.0060668	0.0582116	-0.0663594	0.0500224	0.0241492	0.0489896	0.0937807
XL_VLDL_P	CCLM	0.245907	0.00521521	0.0581304	-0.0675511	0.0500298	0.0241481	0.0439902	0.0884984
XL_VLDL_PL	CCLM	0.326066	0.0158954	0.0491667	-0.0586529	0.0500079	0.0242976	0.0815878	0.141005
XL_VLDL_TG	CCLM	0.23352	0.00497581	0.0597166	-0.068354	0.0500559	0.0243029	0.0445275	0.0884984
XS_VLDL_C	CCLM	0.16279	0.00332677	0.0672143	0.0736018	0.0480748	0.0250318	0.00113924	0.00717326
XS_VLDL_CE	CCLM	0.116681	0.00494084	0.0755364	0.0707796	0.0480516	0.0251449	0.00126911	0.0073885
XS_VLDL_FC	CCLM	0.361915	0.00458997	0.044075	0.0706075	0.0482917	0.0248742	0.0032671	0.0136702
XS_VLDL_L	CCLM	0.229944	0.0112162	0.0575345	0.0624699	0.0478581	0.0246051	0.00499052	0.0193535
XS_VLDL_P	CCLM	0.239711	0.02067	0.0562922	0.0568017	0.0478137	0.0245225	0.00936801	0.0297903
XS_VLDL_PL	CCLM	0.361944	0.00149633	0.0441916	0.0794787	0.0484223	0.0249852	0.00117299	0.00717326
XS_VLDL_TG	CCLM	0.602647	0.76005	0.025208	-0.00737095	0.0483859	0.02413	0.967409	0.985378
XXL_VLDL_C	CCLM	0.19348	0.558377	0.0652106	-0.0145171	0.0500707	0.0247995	0.957356	0.985378
XXL_VLDL_CE	CCLM	0.190981	0.781068	0.0655995	-0.00687841	0.0500865	0.0247447	0.740721	0.817879
XXL_VLDL_FC	CCLM	0.152837	0.381608	0.0716999	-0.0217362	0.0500667	0.0248362	0.882645	0.941883
XXL_VLDL_L	CCLM	0.15494	0.481581	0.0713639	-0.0174973	0.0500879	0.0248566	0.997764	0.998812
XXL_VLDL_P	CCLM	0.155208	0.478929	0.0713292	-0.0176047	0.0500962	0.0248585	0.998812	0.998812
XXL_VLDL_PL	CCLM	0.139529	0.490404	0.0740332	-0.0172235	0.0500138	0.0249677	0.964932	0.985378
XXL_VLDL_TG	CCLM	0.185188	0.46086	0.0665405	-0.0183402	0.0501417	0.0248642	0.943179	0.980166

## Sheet: Module_Metabolite_Assoc_PM
Metabolite measures associated with Platelet Activity Module (PM), meta-analysis of DILGOM07 and YFS
Metabolite.measure	Module	Pvals.DILGOM07	Pvals.YFS	Beta.DILGOM07	Beta.YFS	SE.DIL	SE.YFS	Meta.Pvals	Meta.FDR
ACACE	PM	0.0529428	0.847466	-0.0923505	-0.00488735	0.0475867	0.0254041	0.278515	0.385077
ACE	PM	0.134174	0.553912	-0.0717604	-0.0151761	0.0478198	0.0256338	0.218407	0.324549
ALA	PM	0.0540045	0.000500604	0.090986	0.0884914	0.0470934	0.0253721	6.69569e-05	0.000259662
ALB	PM	0.996501	0.0396918	-0.000203376	0.052078	0.046345	0.025297	0.0710911	0.131436
APOA1	PM	0.293386	0.634619	0.0463718	0.0114608	0.0440799	0.0241113	0.3566	0.476466
APOB	PM	0.540597	0.110537	0.0279922	0.0382213	0.0457095	0.0239379	0.0894001	0.15794
APOB/APOA1	PM	0.992359	0.214041	-0.000417458	0.0283664	0.0435651	0.0228203	0.272787	0.380465
BOHBUT	PM	0.213751	0.120609	-0.0587804	0.0530604	0.0472077	0.0341497	0.596736	0.702822
CIT	PM	0.519262	0.631785	-0.0289743	0.0121764	0.0449209	0.025404	0.920581	0.932308
CREA	PM	0.086527	0.022014	0.0735534	0.0501843	0.0428159	0.0218914	0.00475542	0.0123953
CRP	PM	0.0656642	8.23346e-09	0.0849702	0.145133	0.0460452	0.0250434	2.33382e-09	4.12308e-08
DHA	PM	0.063809	0.00233461	0.08452	0.0764822	0.0454832	0.0250844	0.000360682	0.00122018
DHA/FA	PM	0.0128484	5.3348e-05	0.117106	0.102337	0.0468742	0.025258	2.01496e-06	1.10476e-05
EST_C	PM	0.0571946	0.000154688	0.0891224	0.0952394	0.0467373	0.0251112	2.20033e-05	9.45548e-05
FAW3	PM	0.0751022	0.00141537	0.0815607	0.080019	0.0457145	0.0250277	0.000251028	0.000886966
FAW3/FA	PM	0.00860106	1.77555e-05	0.123591	0.109048	0.0468224	0.025332	4.60255e-07	3.32639e-06
FAW6	PM	0.183072	0.0476636	0.0629147	0.0500265	0.0471804	0.0252415	0.0174736	0.0414671
FAW6/FA	PM	0.00472682	0.000143493	0.133655	0.094143	0.047065	0.0246998	2.67121e-06	1.37007e-05
FAW6/FAW3	PM	0.0542891	0.317078	-0.0933697	0.0256807	0.0483834	0.0256601	0.984028	0.984028
FREE_C	PM	0.229024	0.00411838	0.0556907	0.0723668	0.0462328	0.0251869	0.00193954	0.00571088
GLC	PM	0.496075	0.17171	0.0306298	0.0339603	0.0449611	0.0248364	0.126937	0.214713
GLN	PM	0.969451	0.799453	-0.00174676	0.00607327	0.0455852	0.0239013	0.835817	0.891912
GLOL	PM	0.638862	0.07529	-0.0213201	0.0600966	0.0453982	0.0337462	0.250528	0.360104
GLY	PM	0.494127	0.0248333	0.0314455	0.0540225	0.0459504	0.0240511	0.0210334	0.0477759
GlycA	PM	0.297462	0.111832	0.0487818	0.0398456	0.0467643	0.0250458	0.0581013	0.113221
HDL_C	PM	0.224555	0.225898	0.052532	0.0279584	0.0431924	0.0230781	0.100658	0.173964
HDL_D	PM	0.899019	0.0410851	-0.00542473	-0.0460091	0.0427228	0.0225054	0.0617725	0.116927
HDL_TG	PM	0.000424864	0.0206274	-0.160984	-0.0579721	0.0453283	0.0250194	0.000180536	0.000667563
HDL2_C	PM	0.20222	0.100475	0.0553728	0.037664	0.0433556	0.0229166	0.0403773	0.0844735
HDL3_C	PM	0.271704	0.0729123	0.0481362	0.045148	0.0437385	0.0251579	0.0353491	0.07494
HIS	PM	0.568126	0.647534	0.0269235	0.0114727	0.0471311	0.025089	0.501534	0.601086
IDL_C	PM	0.0869085	8.92805e-07	0.0801253	0.123066	0.0466982	0.0249438	2.46683e-07	1.96113e-06
IDL_CE	PM	0.143932	8.65757e-06	0.0683809	0.111012	0.0467101	0.0248735	3.70241e-06	1.73142e-05
IDL_FC	PM	0.0197569	1.10122e-09	0.109191	0.153539	0.0466713	0.0250417	7.5706e-11	3.00932e-09
IDL_L	PM	0.180207	1.17021e-06	0.0623547	0.121693	0.0464545	0.024938	8.04269e-07	5.11515e-06
IDL_P	PM	0.255655	2.99597e-06	0.052787	0.116832	0.0463768	0.0249205	3.03426e-06	1.47492e-05
IDL_PL	PM	0.106674	1.37948e-07	0.075278	0.132465	0.0465636	0.0250299	5.73376e-08	5.69793e-07
IDL_TG	PM	0.10565	0.00922541	-0.0733299	0.0649239	0.0452254	0.0249053	0.133273	0.223058
ILE	PM	0.0855296	0.270058	-0.0736866	-0.0247885	0.0427569	0.0224672	0.0753492	0.136142
L_HDL_C	PM	0.406935	0.0282723	0.0355344	0.0514638	0.0428072	0.0234403	0.0201037	0.0463258
L_HDL_CE	PM	0.47696	0.0135286	0.0303819	0.05829	0.0426823	0.0235768	0.0121311	0.0296746
L_HDL_FC	PM	0.17698	0.0468744	0.0587334	0.0465346	0.0434321	0.0233959	0.0167372	0.0403214
L_HDL_L	PM	0.449719	0.0304924	0.0321926	0.0505716	0.0425509	0.0233523	0.0236675	0.0530018
L_HDL_P	PM	0.478311	0.0306341	0.0301575	0.0505185	0.0424972	0.0233476	0.0252146	0.0556823
L_HDL_PL	PM	0.349593	0.0026818	0.0398998	0.0719204	0.0426103	0.0239189	0.0020676	0.00587051
L_HDL_TG	PM	0.737487	0.0189927	-0.0149096	0.0568172	0.0444534	0.024197	0.0571673	0.113221
L_LDL_C	PM	0.0118288	1.71028e-06	0.116698	0.118886	0.0461646	0.024751	5.70872e-08	5.69793e-07
L_LDL_CE	PM	0.0114016	6.55641e-06	0.116949	0.111534	0.0460256	0.0246593	2.13905e-07	1.88949e-06
L_LDL_FC	PM	0.0118309	1.16903e-08	0.117588	0.143153	0.0465179	0.0249619	4.14325e-10	1.09796e-08
L_LDL_L	PM	0.0387153	5.09553e-06	0.0957439	0.113529	0.0461754	0.0248057	5.35697e-07	3.7033e-06
L_LDL_P	PM	0.0529941	1.06846e-05	0.0894791	0.109554	0.0461171	0.0248016	1.51457e-06	8.60062e-06
L_LDL_PL	PM	0.0515005	2.51182e-06	0.0906714	0.117447	0.0464348	0.0248584	3.63943e-07	2.75557e-06
L_LDL_TG	PM	0.179158	0.0883217	-0.0599789	0.0424571	0.0445767	0.024896	0.404943	0.523463
L_VLDL_C	PM	0.0519907	0.459632	-0.0910877	0.0179223	0.0467462	0.0242312	0.81027	0.878721
L_VLDL_CE	PM	0.0605869	0.405014	-0.0880897	0.0202153	0.0468217	0.0242703	0.899465	0.922677
L_VLDL_FC	PM	0.0488797	0.317162	-0.0921755	0.0243598	0.0466669	0.0243445	0.978954	0.978954
L_VLDL_L	PM	0.0524826	0.52109	-0.0908789	0.0156282	0.046737	0.0243501	0.741961	0.836679
L_VLDL_P	PM	0.0531911	0.514401	-0.0906187	0.0158951	0.0467433	0.0243735	0.750426	0.840266
L_VLDL_PL	PM	0.0599568	0.47312	-0.0881917	0.0175305	0.0467605	0.0244299	0.812402	0.878721
L_VLDL_TG	PM	0.0588175	0.405829	-0.0886307	0.0204154	0.0467824	0.0245531	0.885352	0.920072
LA	PM	0.233863	0.10943	0.05721	0.0405326	0.0479897	0.0253064	0.0485154	0.0988968
LA/FA	PM	0.0699302	0.00701238	0.0867481	0.0675672	0.0477462	0.0250265	0.00121761	0.00365283
LAC	PM	0.0797598	0.00144573	0.082588	0.0805851	0.0470268	0.0252535	0.000270325	0.000934385
LDL_C	PM	0.00342179	1.40558e-06	0.134933	0.119292	0.0458449	0.024632	1.52059e-08	1.8598e-07
LDL_D	PM	2.64996e-06	0.348732	-0.21369	0.0231617	0.0449005	0.0247102	0.140639	0.232933
LDL_TG	PM	0.217479	0.204196	-0.0550591	0.0315756	0.0445806	0.0248584	0.611508	0.712652
LEU	PM	0.0786106	0.989261	-0.0749035	0.000298952	0.0424875	0.0222076	0.420985	0.53723
M_HDL_C	PM	0.133892	0.00703318	0.0682884	0.0660898	0.0454731	0.0244883	0.00201362	0.00582118
M_HDL_CE	PM	0.110661	0.0130526	0.0730023	0.0609772	0.0456697	0.0245364	0.00322173	0.00868228
M_HDL_FC	PM	0.28499	0.000544683	0.0479692	0.0845213	0.0448102	0.0243934	0.000377896	0.00125178
M_HDL_L	PM	0.578519	0.0305212	0.0249581	0.0529421	0.0448914	0.0244511	0.0302046	0.065788
M_HDL_P	PM	0.686695	0.0454628	0.0181114	0.04897	0.044873	0.0244612	0.0510657	0.102778
M_HDL_PL	PM	0.991221	0.0140317	-0.000487686	0.0603023	0.0442953	0.024521	0.0318561	0.0684477
M_HDL_TG	PM	0.00700736	0.884933	-0.126817	-0.00362905	0.0468069	0.0250725	0.159455	0.261374
M_LDL_C	PM	0.000944179	1.47025e-06	0.151421	0.118471	0.045479	0.0245083	5.38454e-09	7.7831e-08
M_LDL_CE	PM	0.000168804	5.87502e-07	0.172002	0.123021	0.0453275	0.0245253	5.05224e-10	1.14758e-08
M_LDL_FC	PM	0.01671	1.89543e-05	0.110856	0.106116	0.0461456	0.0247352	8.83006e-07	5.39992e-06
M_LDL_L	PM	0.00872259	2.17245e-05	0.120252	0.104659	0.0456423	0.0245717	5.75424e-07	3.81218e-06
M_LDL_P	PM	0.0126193	3.43953e-05	0.114285	0.102127	0.0456277	0.0245836	1.26442e-06	7.44601e-06
M_LDL_PL	PM	0.132784	0.00196079	0.0694357	0.0762963	0.046105	0.024601	0.000570673	0.00181474
M_LDL_TG	PM	0.345692	0.168971	-0.041865	0.034323	0.0443484	0.0249412	0.461284	0.573002
M_VLDL_C	PM	0.158908	0.709153	-0.0651324	-0.00888749	0.0461548	0.0238232	0.327699	0.445334
M_VLDL_CE	PM	0.40969	0.656892	-0.0384802	-0.0107085	0.0466294	0.0241023	0.439159	0.554176
M_VLDL_FC	PM	0.125937	0.868459	-0.0704819	-0.00392471	0.0459684	0.0236938	0.395485	0.515427
M_VLDL_L	PM	0.115273	0.588766	-0.0723004	-0.0127147	0.0458153	0.0235136	0.229505	0.334783
M_VLDL_P	PM	0.115051	0.573659	-0.0723177	-0.0132223	0.0457982	0.0234943	0.221902	0.326689
M_VLDL_PL	PM	0.137664	0.714108	-0.0679307	-0.00861191	0.0456743	0.0235034	0.314259	0.430751
M_VLDL_TG	PM	0.112495	0.558777	-0.0728106	-0.0137742	0.0457844	0.0235543	0.212207	0.321342
MUFA	PM	0.246985	0.338612	-0.054001	-0.0234563	0.0465819	0.024505	0.165485	0.268053
MUFA/FA	PM	0.0145127	0.0428855	-0.116674	-0.0492781	0.0475408	0.0243171	0.00348051	0.00922336
PC	PM	0.348117	0.302715	0.0426539	0.0257659	0.0454122	0.0249919	0.175073	0.278366
PHE	PM	0.11164	0.000485708	0.0728271	0.0873291	0.0456854	0.0249806	0.000127072	0.000481058
PUFA	PM	0.129621	0.0229066	0.0709084	0.0572637	0.0466968	0.0251461	0.00643085	0.0159767
PUFA/FA	PM	0.000482774	4.35845e-06	0.166061	0.113901	0.0472184	0.0247085	1.0973e-08	1.45392e-07
PYR	PM	0.257255	0.00613265	0.054149	0.0699882	0.0477337	0.0255027	0.00312564	0.00856857
REMNANT_C	PM	0.780875	0.0322557	0.0127814	0.0516778	0.0459184	0.0241131	0.0426786	0.0881285
S_HDL_C	PM	2.11808e-05	1.0827e-12	0.197878	0.17886	0.0460272	0.0249151	6.28559e-17	4.99705e-15
S_HDL_CE	PM	2.18351e-06	1.73113e-14	0.22039	0.19299	0.0459129	0.0249243	9.44755e-20	1.50216e-17
S_HDL_FC	PM	0.634689	0.0964357	-0.0218695	0.0414698	0.0459952	0.024931	0.216534	0.324549
S_HDL_L	PM	0.362772	0.00104081	0.042353	0.08177	0.046488	0.0248887	0.000879603	0.00268956
S_HDL_P	PM	0.480723	0.00261523	0.0327819	0.0749255	0.0464499	0.0248548	0.00278156	0.00775909
S_HDL_PL	PM	0.360133	0.934629	-0.0427125	-0.00204525	0.0466254	0.0249312	0.614046	0.712652
S_HDL_TG	PM	0.00169425	0.71904	-0.144533	-0.00870285	0.0457547	0.0241875	0.07275	0.132957
S_LDL_C	PM	0.000608912	1.19699e-06	0.15726	0.119664	0.0455444	0.0245451	3.0328e-09	4.82216e-08
S_LDL_CE	PM	9.70925e-05	3.35573e-07	0.178429	0.126393	0.0453518	0.0246649	1.75464e-10	5.57975e-09
S_LDL_FC	PM	0.017868	5.20883e-05	0.11008	0.0999414	0.0463031	0.0246324	2.62028e-06	1.37007e-05
S_LDL_L	PM	0.00790556	0.000116102	0.122112	0.0949651	0.0457617	0.0245769	3.06115e-06	1.47492e-05
S_LDL_P	PM	0.0114983	0.000225955	0.116056	0.090841	0.0457283	0.0245735	8.28546e-06	3.76397e-05
S_LDL_PL	PM	0.110505	0.0246834	0.0742416	0.0555984	0.0464246	0.024727	0.00621289	0.0156802
S_LDL_TG	PM	0.236245	0.684899	-0.0534856	0.00999993	0.0450951	0.0246387	0.831704	0.891912
S_VLDL_C	PM	0.579022	0.00408011	0.0250143	0.0675894	0.045052	0.0235	0.00500268	0.0128295
S_VLDL_CE	PM	0.0935015	6.6409e-05	0.0772032	0.0945861	0.0459298	0.0236489	1.52264e-05	6.72501e-05
S_VLDL_FC	PM	0.81759	0.103265	-0.010443	0.0383511	0.0452499	0.0235258	0.180273	0.281661
S_VLDL_L	PM	0.643788	0.296571	-0.0208988	0.0243815	0.0451639	0.0233502	0.474598	0.58047
S_VLDL_P	PM	0.559934	0.398957	-0.0263758	0.0196973	0.0452114	0.0233459	0.629803	0.725643
S_VLDL_PL	PM	0.636958	0.300642	-0.0213908	0.0243767	0.0452919	0.0235432	0.483387	0.586706
S_VLDL_TG	PM	0.460926	0.95811	-0.0337408	0.00123452	0.0457207	0.0234995	0.771335	0.851682
SERUM_C	PM	0.0851728	0.00031545	0.0803729	0.0906121	0.0465833	0.025098	6.42219e-05	0.000255282
SERUM_TG	PM	0.026234	0.331682	-0.102775	-0.0230981	0.0460804	0.0237872	0.0593073	0.113613
SFA	PM	0.434359	0.283366	-0.0363043	-0.0268183	0.0463963	0.0249901	0.188214	0.290543
SFA/FA	PM	0.0389042	0.000267058	-0.0999674	-0.0924901	0.0482586	0.0253143	2.69515e-05	0.000112771
SM	PM	0.397483	0.000704748	0.0393754	0.0846673	0.0464903	0.0249425	0.000694845	0.00216628
TG/PG	PM	0.0560132	0.328174	-0.0870811	-0.0233831	0.0454481	0.0239065	0.0788073	0.140791
TOT_CHO	PM	0.281319	0.11751	0.0488152	0.0392767	0.0452537	0.0250781	0.0583908	0.113221
TOT_FA	PM	0.8121	0.829223	-0.0110329	-0.00536774	0.0463837	0.0248812	0.762234	0.847519
TOT_PG	PM	0.406472	0.717323	0.0377576	0.00910138	0.0454405	0.0251347	0.472112	0.58047
TYR	PM	0.372017	0.331864	0.0412387	0.0238655	0.0461476	0.0245867	0.201652	0.308295
UNSAT	PM	0.000158698	3.61956e-10	0.179018	0.156265	0.0469788	0.0247637	1.85145e-13	9.81266e-12
VAL	PM	0.946305	0.00731602	-0.00300244	0.0625303	0.0445553	0.0232834	0.0188234	0.0440136
VLDL_C	PM	0.463736	0.418411	-0.0333957	0.0191094	0.0455381	0.0236095	0.70319	0.798623
VLDL_D	PM	0.0182235	0.00737586	-0.109773	-0.0638449	0.0463177	0.0237971	0.000521587	0.0016925
VLDL_TG	PM	0.0585097	0.560596	-0.087139	-0.0136825	0.0459388	0.0235062	0.166901	0.268053
XL_HDL_C	PM	0.399591	0.2863	0.0383464	0.0260527	0.0454783	0.024425	0.180688	0.281661
XL_HDL_CE	PM	0.395773	0.143401	0.039094	0.03619	0.0459911	0.0247203	0.0906554	0.158398
XL_HDL_FC	PM	0.550328	0.14404	0.0267302	0.0356487	0.0447192	0.0243895	0.116553	0.199269
XL_HDL_L	PM	0.539398	0.609396	0.0269595	0.0121057	0.043893	0.0236884	0.45843	0.573002
XL_HDL_P	PM	0.572092	0.712843	0.0247479	0.0086868	0.0437704	0.0235985	0.553625	0.656914
XL_HDL_PL	PM	0.196704	0.159437	0.056469	0.0330674	0.0436734	0.0234914	0.0640005	0.119719
XL_HDL_TG	PM	0.302103	0.919964	-0.0482882	0.00252763	0.0467383	0.0251518	0.688346	0.787388
XL_VLDL_C	PM	0.0227309	0.166928	-0.10756	0.0334199	0.0470506	0.0241686	0.852866	0.900078
XL_VLDL_CE	PM	0.0235234	0.184564	-0.107044	0.0319667	0.0470973	0.0240819	0.883014	0.920072
XL_VLDL_FC	PM	0.0281327	0.150884	-0.103595	0.0347977	0.0470288	0.0242135	0.787646	0.863694
XL_VLDL_L	PM	0.020146	0.28623	-0.10971	0.0257358	0.0470416	0.0241245	0.90845	0.92592
XL_VLDL_P	PM	0.0199824	0.293622	-0.109869	0.0253457	0.0470476	0.0241258	0.895957	0.922677
XL_VLDL_PL	PM	0.0303538	0.185042	-0.102208	0.032161	0.0470455	0.0242547	0.854791	0.900078
XL_VLDL_TG	PM	0.020615	0.201012	-0.109386	0.0310554	0.0470789	0.0242769	0.942545	0.94851
XS_VLDL_C	PM	0.447278	3.25134e-09	0.0346041	0.1473	0.0454928	0.0247454	2.2376e-08	2.54128e-07
XS_VLDL_CE	PM	0.689847	1.66068e-08	0.0181773	0.141147	0.0455196	0.0248767	2.33672e-07	1.95546e-06
XS_VLDL_FC	PM	0.139078	1.62943e-09	0.0675101	0.149098	0.0455549	0.0245745	1.50918e-09	2.9995e-08
XS_VLDL_L	PM	0.733474	7.94557e-06	0.0154299	0.109459	0.0452854	0.024424	4.02122e-05	0.000163942
XS_VLDL_P	PM	0.912664	4.2086e-05	0.00496538	0.100049	0.0452458	0.0243583	0.000243875	0.000881275
XS_VLDL_PL	PM	0.128018	1.77011e-07	0.0696428	0.129947	0.0456713	0.0247723	9.39366e-08	8.78583e-07
XS_VLDL_TG	PM	0.0798708	0.0924656	-0.0799968	0.0404646	0.0455682	0.0240351	0.502795	0.601086
XXL_VLDL_C	PM	0.00409464	0.658961	-0.135507	0.0109143	0.0469516	0.0247248	0.339995	0.458129
XXL_VLDL_CE	PM	0.00515086	0.568897	-0.132122	0.0140552	0.0469899	0.024667	0.422351	0.53723
XXL_VLDL_FC	PM	0.00513796	0.639002	-0.132158	0.0116191	0.0469892	0.0247644	0.370128	0.49042
XXL_VLDL_L	PM	0.00270777	0.742637	-0.141606	0.00813947	0.046945	0.0247836	0.263644	0.370968
XXL_VLDL_P	PM	0.00268421	0.74747	-0.141753	0.00798179	0.0469517	0.0247856	0.260734	0.370149
XXL_VLDL_PL	PM	0.00493487	0.613926	-0.132647	0.0125605	0.0469431	0.024893	0.379928	0.499244
XXL_VLDL_TG	PM	0.00258009	0.762012	-0.142401	0.00750923	0.0469761	0.0247917	0.251394	0.360104

## Sheet: Module_Metabolite_Assoc_VRM
Metabolite measures associated with Virus Response Module (VRM), meta-analysis of DILGOM07 and YFS
Metabolite.measure	Module	Pvals.DILGOM07	Pvals.YFS	Beta.DILGOM07	Beta.YFS	SE.DIL	SE.YFS	Meta.Pvals	Meta.FDR
AcAce	VRM	0.0579773	0.38865	0.0902929	0.0217743	0.0475004	0.0252512	0.0981931	0.242909
Ace	VRM	0.818668	0.747126	0.0109756	0.00821934	0.0478452	0.0254873	0.694707	0.77946
Ala	VRM	0.0667832	0.000333384	-0.0864082	-0.0905918	0.0470188	0.0251934	5.40277e-05	0.00367397
Alb	VRM	0.68351	0.708113	-0.0188653	0.00942823	0.0462441	0.0251782	0.893561	0.928603
ApoA1	VRM	0.178632	0.0434914	-0.0592163	-0.0483675	0.0439566	0.0239372	0.0155712	0.0731235
ApoB	VRM	0.0936363	0.0646121	-0.0764338	-0.0439891	0.0454909	0.0237877	0.0156365	0.0731235
ApoB_ApoA1	VRM	0.388096	0.521332	-0.0375307	-0.0145553	0.0434412	0.0226917	0.332771	0.534451
bOHBut	VRM	0.0322751	0.0275161	0.100717	0.0712775	0.0468909	0.0322834	0.00239286	0.023779
Cit	VRM	0.480087	0.649409	0.0316826	0.0114836	0.0448273	0.025257	0.457446	0.621657
Crea	VRM	0.541307	0.51028	-0.0261994	-0.0143411	0.0428571	0.0217767	0.387569	0.581354
CRP	VRM	0.02027	3.44803e-09	0.10682	0.147854	0.0458481	0.0248797	2.38099e-10	3.78578e-08
DHA	VRM	0.0871748	0.0564811	-0.077632	-0.0476405	0.0452829	0.0249594	0.0124484	0.0659763
DHA_FA	VRM	0.643404	0.669013	-0.0217568	0.0107824	0.0469636	0.0252169	0.874805	0.920367
EstC	VRM	0.276767	0.203738	-0.0509371	-0.0318419	0.0467752	0.0250427	0.102059	0.24587
FAw3	VRM	0.0168647	0.0157673	-0.108799	-0.0601636	0.0453528	0.0248929	0.00106411	0.0153813
FAW3/FA	VRM	0.171682	0.852582	-0.0641564	-0.0047038	0.0468608	0.0253089	0.415571	0.59164
FAW6	VRM	0.0188687	0.00259426	-0.110171	-0.0755129	0.0467424	0.0250293	0.000161747	0.00367397
FAW6/FA	VRM	0.734336	0.190619	0.0160479	0.0322521	0.047258	0.0246328	0.187497	0.372651
FAW6/FAW3	VRM	0.718858	0.285438	0.0174237	0.0272617	0.0483694	0.0255128	0.265627	0.474127
FreeC	VRM	0.382131	0.121435	-0.0403987	-0.0388382	0.0461772	0.0250631	0.0751943	0.21738
Glc	VRM	0.92518	0.957977	0.00421861	0.00129951	0.0448952	0.024658	0.927152	0.943502
Gln	VRM	0.169103	0.187726	-0.0625273	-0.0313266	0.0453958	0.0237699	0.0708453	0.2086
Glol	VRM	0.366835	0.882455	0.0408089	0.00473366	0.0451741	0.0320055	0.520274	0.656536
Gly	VRM	0.330726	0.416901	-0.0446303	0.0194442	0.0458338	0.0239453	0.788061	0.846633
Gp	VRM	0.268103	0.117483	0.0517436	0.0390026	0.0466637	0.0249013	0.0569242	0.181019
HDL_C	VRM	0.46486	0.360819	-0.0315671	-0.0209728	0.0431532	0.0229443	0.249937	0.460945
HDL_D	VRM	0.930948	0.276529	0.00369683	-0.0243741	0.0426383	0.0223918	0.355795	0.551054
HDL_TG	VRM	0.381063	0.762207	-0.0402017	-0.00753906	0.0458489	0.0249112	0.493639	0.638119
HDL2_C	VRM	0.367973	0.520679	-0.0390316	-0.014645	0.04331	0.0227958	0.323027	0.525215
HDL3_C	VRM	0.595263	0.52427	-0.0232307	-0.0159418	0.0436981	0.0250295	0.413983	0.59164
His	VRM	0.0929311	0.155837	-0.0789759	-0.0353622	0.0469024	0.0249047	0.0409785	0.141643
IDL_C	VRM	0.555837	0.837401	-0.0275553	-0.00512845	0.0467442	0.024986	0.646301	0.761199
IDL_CE	VRM	0.431813	0.711255	-0.0367437	-0.00921156	0.0466987	0.02488	0.485974	0.634841
IDL_FC	VRM	0.960851	0.675309	-0.00230198	0.0105522	0.0468706	0.0251873	0.729499	0.811121
IDL_L	VRM	0.624502	0.843803	-0.0227502	-0.00492189	0.0464453	0.0249761	0.685073	0.778047
IDL_P	VRM	0.595936	0.794495	-0.0245892	-0.00649843	0.0463385	0.0249439	0.630576	0.74822
IDL_PL	VRM	0.793168	0.811339	-0.0122278	0.00599259	0.0466067	0.025101	0.931634	0.943502
IDL_TG	VRM	0.833531	0.340174	-0.00952024	-0.0236644	0.0452694	0.0248025	0.348345	0.551054
Ile	VRM	0.0665801	0.010186	-0.0784415	-0.0573648	0.0426518	0.0222986	0.00173688	0.019726
L_HDL_C	VRM	0.631758	0.386807	-0.0205	0.020196	0.0427446	0.02333	0.596052	0.713205
L_HDL_CE	VRM	0.625109	0.327498	-0.0208353	0.0229921	0.0426105	0.0234739	0.533964	0.667627
L_HDL_FC	VRM	0.640688	0.446153	-0.0202827	0.0177407	0.0434258	0.0232807	0.65204	0.762311
L_HDL_L	VRM	0.694977	0.477927	-0.0166705	0.0164983	0.0424867	0.0232432	0.663997	0.765041
L_HDL_P	VRM	0.702085	0.480271	-0.0162405	0.0164073	0.0424301	0.0232386	0.663287	0.765041
L_HDL_PL	VRM	0.678697	0.351645	-0.017642	0.0222089	0.0425601	0.0238374	0.541659	0.667627
L_HDL_TG	VRM	0.847974	0.148093	-0.00851078	0.0348414	0.0443689	0.0240781	0.237875	0.444965
L_LDL_C	VRM	0.621289	0.631179	-0.0229376	-0.0118991	0.046397	0.0247815	0.511535	0.650673
L_LDL_CE	VRM	0.52943	0.489359	-0.0291106	-0.0170573	0.0462527	0.0246673	0.364768	0.552363
L_LDL_FC	VRM	0.922108	0.755437	-0.00457526	0.00781037	0.0467646	0.0250707	0.819383	0.874375
L_LDL_L	VRM	0.625874	0.566641	-0.0225883	-0.0142243	0.0462981	0.0248188	0.461953	0.622254
L_LDL_P	VRM	0.621674	0.516272	-0.0228206	-0.0161032	0.0462112	0.0248028	0.420473	0.59164
L_LDL_PL	VRM	0.511544	0.73248	-0.0305638	-0.00850756	0.046522	0.024884	0.540976	0.667627
L_LDL_TG	VRM	0.801084	0.12227	0.0112379	-0.0382684	0.0445773	0.0247508	0.218925	0.429742
L_VLDL_C	VRM	0.00804647	0.226806	-0.123746	-0.0291138	0.0464792	0.0240789	0.0215464	0.0925913
L_VLDL_CE	VRM	0.00946856	0.348955	-0.121337	-0.0226011	0.0465562	0.0241233	0.0422662	0.142986
L_VLDL_FC	VRM	0.00455241	0.166821	-0.132191	-0.03346	0.0463512	0.0241915	0.0109047	0.0597878
L_VLDL_L	VRM	0.00712498	0.180256	-0.12561	-0.0324329	0.0464576	0.0241934	0.014776	0.0731235
L_VLDL_P	VRM	0.007168	0.18513	-0.12553	-0.0321046	0.0464633	0.024217	0.0153368	0.0731235
L_VLDL_PL	VRM	0.00934301	0.203185	-0.121393	-0.0309034	0.046495	0.0242748	0.0194463	0.0883418
L_VLDL_TG	VRM	0.00781758	0.243446	-0.124263	-0.0284721	0.0465015	0.0244007	0.0229122	0.0934115
LA	VRM	0.0232228	0.00346922	-0.108299	-0.0734358	0.0475445	0.025087	0.000260257	0.0051726
LA_FA	VRM	0.815148	0.35579	-0.0111552	0.0230074	0.0476857	0.0249081	0.477443	0.632612
Lac	VRM	0.864791	0.667242	0.00802453	-0.010831	0.0470979	0.0251873	0.765055	0.827508
LDL_C	VRM	0.64493	0.516259	-0.0213027	-0.0160134	0.0461959	0.0246637	0.429565	0.595189
LDL_D	VRM	0.278516	0.00099582	0.0498034	0.0807468	0.0459011	0.024484	0.000625045	0.00993821
LDL_TG	VRM	0.889358	0.0500085	0.00620391	-0.0484306	0.0445689	0.0246917	0.0993024	0.242909
Leu	VRM	0.479426	0.0307908	-0.0301041	-0.0476612	0.0425298	0.0220478	0.0247719	0.0984683
M_HDL_C	VRM	0.0281418	0.689186	-0.0996675	-0.00975954	0.0452485	0.0243968	0.162273	0.344018
M_HDL_CE	VRM	0.025613	0.623859	-0.101798	-0.0119853	0.0454512	0.0244355	0.135548	0.307887
M_HDL_FC	VRM	0.0527065	0.993815	-0.0866159	0.000188706	0.0445871	0.0243399	0.355484	0.551054
M_HDL_L	VRM	0.0276645	0.529266	-0.0984717	-0.015315	0.0445687	0.0243378	0.107135	0.254246
M_HDL_P	VRM	0.0264213	0.471271	-0.0992126	-0.0175402	0.0445389	0.0243416	0.089019	0.235551
M_HDL_PL	VRM	0.052062	0.855324	-0.0857411	-0.00445336	0.0440157	0.0244207	0.269369	0.476399
M_HDL_TG	VRM	0.170132	0.80523	-0.0645867	0.00614637	0.0470045	0.0249218	0.670285	0.766728
M_LDL_C	VRM	0.678023	0.488569	-0.0190913	-0.0169992	0.0459541	0.0245388	0.419798	0.59164
M_LDL_CE	VRM	0.720061	0.576336	-0.0164864	-0.0137318	0.0459732	0.024571	0.508024	0.650673
M_LDL_FC	VRM	0.547117	0.37742	-0.0279219	-0.0218298	0.046339	0.0247249	0.287956	0.497616
M_LDL_L	VRM	0.609885	0.327871	-0.0234368	-0.0240354	0.0458998	0.024558	0.26966	0.476399
M_LDL_P	VRM	0.621539	0.304479	-0.0226516	-0.0252307	0.0458513	0.0245623	0.254805	0.460945
M_LDL_PL	VRM	0.271201	0.134875	-0.0507542	-0.0366666	0.0460689	0.024511	0.0660459	0.198138
M_LDL_TG	VRM	0.612286	0.0253744	0.0224642	-0.0554237	0.0442924	0.0247671	0.088073	0.235551
M_VLDL_C	VRM	0.0268133	0.084189	-0.101998	-0.0408819	0.0459086	0.0236588	0.010656	0.0597878
M_VLDL_CE	VRM	0.0637657	0.129026	-0.0862171	-0.0363615	0.0463893	0.0239416	0.0276661	0.10729
M_VLDL_FC	VRM	0.011909	0.0411572	-0.115331	-0.0480674	0.0456673	0.0235206	0.0029474	0.0237984
M_VLDL_L	VRM	0.00767959	0.0576463	-0.121814	-0.0443558	0.0454814	0.0233479	0.00357689	0.0258512
M_VLDL_P	VRM	0.00678662	0.0567429	-0.123639	-0.0444807	0.045453	0.0233287	0.00329925	0.02498
M_VLDL_PL	VRM	0.00964418	0.0657099	-0.117898	-0.0429816	0.0453483	0.0233382	0.00469521	0.0298615
M_VLDL_TG	VRM	0.00400128	0.06163	-0.131339	-0.0437451	0.0453913	0.0233895	0.00280886	0.0237984
MUFA	VRM	0.0438197	0.0150037	-0.0934111	-0.0591703	0.0462037	0.0243001	0.00196035	0.0207797
MUFA/FA	VRM	0.390294	0.789175	-0.0409256	0.00646738	0.0475908	0.0241836	0.879847	0.920367
PC	VRM	0.214606	0.00647651	-0.0562839	-0.0675366	0.0452875	0.0247723	0.00280562	0.0237984
Phe	VRM	0.00978398	0.0030419	0.117747	0.0737956	0.0453778	0.0248628	0.000118197	0.00367397
PUFA	VRM	0.0107123	0.00191241	-0.118511	-0.077534	0.0462379	0.0249402	7.72056e-05	0.00367397
PUFA/FA	VRM	0.875556	0.266606	-0.00746626	0.0274467	0.0476477	0.0246977	0.360438	0.551054
Pyr	VRM	0.474163	0.330037	0.0346639	-0.0247735	0.0483898	0.0254259	0.59658	0.713205
Remnant_C	VRM	0.11167	0.204506	-0.0728409	-0.0304534	0.0456979	0.0239913	0.0622086	0.193945
S_HDL_C	VRM	0.773034	0.145064	0.0135339	0.0366711	0.0468969	0.0251531	0.155262	0.342304
S_HDL_CE	VRM	0.379923	0.0343397	0.0412904	0.05339	0.0469779	0.0252088	0.0225017	0.0934115
S_HDL_FC	VRM	0.0571088	0.521629	-0.0872221	-0.0158964	0.0457249	0.0248001	0.14078	0.315268
S_HDL_L	VRM	0.162847	0.772081	-0.0647742	-0.00719159	0.0463359	0.024824	0.359918	0.551054
S_HDL_P	VRM	0.147317	0.71038	-0.0671715	-0.00920225	0.0462722	0.0247763	0.311218	0.51574
S_HDL_PL	VRM	0.0389386	0.199918	-0.0959946	-0.0317617	0.0463496	0.0247688	0.0351084	0.129819
S_HDL_TG	VRM	0.580894	0.525408	-0.0255077	0.0152698	0.0461683	0.0240404	0.757927	0.825414
S_LDL_C	VRM	0.659238	0.325038	-0.0203258	-0.0241931	0.0460623	0.0245748	0.281796	0.492369
S_LDL_CE	VRM	0.836661	0.406013	-0.00950126	-0.0205431	0.0460577	0.0247163	0.40659	0.59164
S_LDL_FC	VRM	0.296591	0.164668	-0.0485435	-0.034196	0.046452	0.024598	0.0858663	0.235551
S_LDL_L	VRM	0.467314	0.12962	-0.0334758	-0.0371939	0.0460151	0.0245278	0.092886	0.238208
S_LDL_P	VRM	0.465027	0.108853	-0.0335974	-0.0393249	0.0459458	0.0245125	0.0784685	0.222794
S_LDL_PL	VRM	0.163198	0.0203272	-0.0647599	-0.0570808	0.0463644	0.024576	0.00680363	0.0416068
S_LDL_TG	VRM	0.452091	0.00453144	-0.0339042	-0.0694449	0.0450488	0.0244292	0.00426744	0.029501
S_VLDL_C	VRM	0.0862893	0.786417	-0.0770655	-0.00634714	0.0448264	0.0234201	0.300055	0.50754
S_VLDL_CE	VRM	0.185101	0.54661	-0.0609162	0.0142449	0.0458943	0.0236242	0.943113	0.949082
S_VLDL_FC	VRM	0.041851	0.225826	-0.0917401	-0.028345	0.044948	0.0233936	0.0436861	0.14471
S_VLDL_L	VRM	0.0324085	0.253209	-0.0962542	-0.0265277	0.0448484	0.0232086	0.0453349	0.147107
S_VLDL_P	VRM	0.0283287	0.227982	-0.0987604	-0.0279807	0.0448902	0.0232004	0.0373861	0.132098
S_VLDL_PL	VRM	0.0402211	0.1876	-0.0925831	-0.0308441	0.044995	0.0233971	0.0340994	0.129091
S_VLDL_TG	VRM	0.0187885	0.167629	-0.107005	-0.0322269	0.0453692	0.0233443	0.0210753	0.0925913
Serum_C	VRM	0.313418	0.162083	-0.0470258	-0.0350187	0.046595	0.0250355	0.087294	0.235551
Serum_TG	VRM	0.0273374	0.0406386	-0.101834	-0.0483949	0.0459926	0.02362	0.00459554	0.0298615
SFA	VRM	0.0706819	0.000902516	-0.0833932	-0.0822856	0.0460232	0.0247426	0.000152355	0.00367397
SFA/FA	VRM	0.198461	0.0621906	0.0620301	-0.0470709	0.0481629	0.0252219	0.291058	0.497616
SM	VRM	0.620275	0.549805	-0.0230172	-0.014872	0.046423	0.0248619	0.446418	0.6119
TG_PG	VRM	0.02002	0.388536	-0.105677	-0.0204815	0.0452661	0.0237462	0.0645553	0.19739
TotCho	VRM	0.226384	0.0174244	-0.0546942	-0.0592249	0.045148	0.0248827	0.00760149	0.0447643
TotFA	VRM	0.0243231	0.001395	-0.103697	-0.0788589	0.0458854	0.0246324	0.000100418	0.00367397
TotPG	VRM	0.162122	0.00121483	-0.0634136	-0.0806506	0.0452842	0.024882	0.00043961	0.00776644
Tyr	VRM	0.225724	0.00311266	-0.0558304	-0.0721278	0.0460204	0.0243593	0.00144981	0.0177323
UnSat	VRM	0.855584	0.147432	-0.00865373	0.0360759	0.0475199	0.0248906	0.230365	0.436047
Val	VRM	0.930894	0.692677	-0.00385493	-0.00917115	0.0444267	0.0232006	0.696121	0.77946
VLDL_C	VRM	0.0391619	0.197177	-0.0936174	-0.0302683	0.0452536	0.0234604	0.0359455	0.129894
VLDL_D	VRM	0.00778194	0.0244649	-0.123384	-0.0533041	0.0461455	0.0236704	0.00126392	0.016747
VLDL_TG	VRM	0.00789063	0.0490737	-0.121881	-0.0459655	0.0456643	0.0233389	0.00299351	0.0237984
XL_HDL_C	VRM	0.583551	0.778172	-0.0249122	0.00684283	0.0454092	0.0242868	0.991789	0.991789
XL_HDL_CE	VRM	0.471011	0.525617	-0.0331227	0.0156083	0.0459103	0.0245857	0.826601	0.876197
XL_HDL_FC	VRM	0.745466	0.581078	-0.0145015	0.0133883	0.0446432	0.0242574	0.741495	0.815101
XL_HDL_L	VRM	0.781931	0.971444	-0.0121373	0.000843094	0.0438208	0.0235483	0.920685	0.943502
XL_HDL_P	VRM	0.797341	0.997666	-0.0112276	-6.86371e-05	0.0436961	0.023458	0.901226	0.930487
XL_HDL_PL	VRM	0.742373	0.623973	0.0143623	0.0114557	0.0436649	0.0233635	0.556864	0.681088
XL_HDL_TG	VRM	0.81484	0.308087	-0.0109431	0.0254821	0.0466996	0.0249928	0.430482	0.595189
XL_VLDL_C	VRM	0.0317062	0.692586	-0.101262	-0.00950478	0.0469881	0.0240371	0.182369	0.371751
XL_VLDL_CE	VRM	0.0285743	0.691105	-0.103289	-0.00951833	0.0470219	0.0239497	0.176668	0.364809
XL_VLDL_FC	VRM	0.0375046	0.677098	-0.0979916	-0.0100306	0.046962	0.0240828	0.185914	0.372651
XL_VLDL_L	VRM	0.0281418	0.451389	-0.10348	-0.018067	0.0469794	0.0239842	0.0944331	0.238331
XL_VLDL_P	VRM	0.0279792	0.438006	-0.103602	-0.0186067	0.0469856	0.023985	0.0903685	0.235551
XL_VLDL_PL	VRM	0.0301244	0.647594	-0.102146	-0.0110281	0.0469512	0.0241212	0.161261	0.344018
XL_VLDL_TG	VRM	0.0292067	0.574004	-0.102872	-0.0135744	0.047018	0.0241415	0.133728	0.307887
XS_VLDL_C	VRM	0.317241	0.249408	-0.0454391	0.028648	0.0453803	0.0248634	0.596549	0.713205
XS_VLDL_CE	VRM	0.440635	0.12124	-0.0350459	0.038701	0.0454064	0.0249614	0.323717	0.525215
XS_VLDL_FC	VRM	0.141952	0.669478	-0.0668909	0.0105504	0.045466	0.0247113	0.743331	0.815101
XS_VLDL_L	VRM	0.254539	0.862997	-0.0514934	-0.0042168	0.045134	0.0244326	0.487111	0.634841
XS_VLDL_P	VRM	0.246782	0.748107	-0.05229	-0.00781835	0.0450868	0.0243416	0.404506	0.59164
XS_VLDL_PL	VRM	0.458053	0.66983	-0.0339223	-0.0105924	0.0456733	0.0248378	0.465712	0.622254
XS_VLDL_TG	VRM	0.111534	0.374401	-0.0725621	-0.0212413	0.0455056	0.0239065	0.126469	0.295713
XXL_VLDL_C	VRM	0.0466519	0.919907	-0.0939504	-0.00247172	0.0470899	0.024578	0.31139	0.51574
XXL_VLDL_CE	VRM	0.0497152	0.939962	-0.0927104	0.0018472	0.0471115	0.0245215	0.399923	0.59164
XXL_VLDL_FC	VRM	0.0273217	0.661315	-0.104198	-0.0107864	0.0470558	0.0246162	0.157159	0.342304
XXL_VLDL_L	VRM	0.0253042	0.856557	-0.105641	-0.00445382	0.0470674	0.0246355	0.229751	0.436047
XXL_VLDL_P	VRM	0.0250124	0.856654	-0.105869	-0.00445113	0.0470739	0.0246375	0.228998	0.436047
XXL_VLDL_PL	VRM	0.0198637	0.767347	-0.109826	-0.00732203	0.0469836	0.0247451	0.176667	0.364809
XXL_VLDL_TG	VRM	0.0350543	0.858189	-0.099657	-0.00440403	0.0471338	0.0246435	0.255114	0.460945

## Sheet: Module_Metabolite_Assoc_BCM
Metabolite measures associated with B Cell Module (BCM), meta-analysis of DILGOM07 and YFS
Metabolite.measure	Module	Pvals.DILGOM07	Pvals.YFS	Beta.DILGOM07	Beta.YFS	SE.DIL	SE.YFS	Meta.Pvals	Meta.FDR
ACACE	BCM	0.309743	0.0110403	-0.048075	0.0641121	0.0472738	0.0251968	0.0772131	0.137943
ACE	BCM	0.152373	0.00347054	0.067912	0.0743791	0.0473679	0.0254103	0.00112531	0.00893335
ALA	BCM	0.351111	0.410039	-0.0436763	0.0208653	0.0467907	0.0253205	0.779104	0.837011
ALB	BCM	0.651908	0.00450898	-0.0207141	0.0714229	0.045886	0.025111	0.0227033	0.048131
APOA1	BCM	0.468513	0.70374	-0.0316933	0.00911463	0.0436826	0.023964	0.987634	0.993885
APOB	BCM	0.0566631	0.000127088	0.0861817	0.0910431	0.045098	0.0236989	1.78955e-05	0.00094846
APOB/APOA1	BCM	0.0275105	0.000807314	0.0948865	0.0758988	0.0429032	0.0226103	6.31298e-05	0.00200753
BOHBUT	BCM	0.0308354	0.269948	-0.100884	0.0371192	0.0465702	0.0336257	0.709038	0.766918
CIT	BCM	0.148978	0.261457	-0.0641913	0.0283538	0.0444011	0.0252402	0.793215	0.846451
CREA	BCM	0.580719	0.0208138	0.0235087	0.0503344	0.0425305	0.021755	0.0208012	0.0459359
CRP	BCM	0.00154138	4.67133e-06	-0.144219	-0.114821	0.0452528	0.0249874	2.64935e-08	4.21246e-06
DHA	BCM	0.159577	0.265612	0.0633619	0.0278328	0.044972	0.024993	0.0973549	0.161244
DHA/FA	BCM	0.532661	0.408793	0.0290873	-0.0208439	0.0465807	0.0252274	0.667812	0.727275
EST_C	BCM	0.283668	0.00585487	0.0498258	0.0690153	0.0464168	0.0250092	0.00329734	0.0163837
FAW3	BCM	0.031113	0.0780972	0.0974231	0.0439496	0.0450475	0.024929	0.00960581	0.0293716
FAW3/FA	BCM	0.0901795	0.950634	0.0788568	0.00156807	0.0464342	0.0253237	0.385684	0.464573
FAW6	BCM	0.114324	0.00524724	0.0736263	0.0700353	0.0465329	0.0250539	0.00132094	0.00893335
FAW6/FA	BCM	0.863539	0.92714	-0.00806326	-0.00225541	0.0468868	0.0246604	0.872094	0.912257
FAW6/FAW3	BCM	0.636239	0.379456	0.0226998	0.0224217	0.0479608	0.0255038	0.318064	0.385532
FREE_C	BCM	0.274455	0.0125862	0.0501151	0.0625708	0.045799	0.0250468	0.00659087	0.0243709
GLC	BCM	0.0807672	0.699287	-0.0777038	-0.00954568	0.0443939	0.0247071	0.234527	0.301919
GLN	BCM	0.361352	0.0500709	0.0412114	0.0465275	0.0451012	0.0237279	0.03071	0.0610362
GLOL	BCM	0.00581878	0.98244	-0.123344	0.000732391	0.0445018	0.0332664	0.100622	0.164937
GLY	BCM	0.016575	0.393404	-0.108794	-0.0204349	0.0452306	0.0239369	0.0601564	0.108692
GlycA	BCM	0.0603296	0.711778	-0.0869735	0.00920572	0.046182	0.0249116	0.569451	0.633166
HDL_C	BCM	0.194141	0.126665	-0.0556121	-0.0350419	0.0427642	0.0229302	0.0498403	0.0921465
HDL_D	BCM	0.581153	0.604201	-0.023352	-0.0116114	0.0422955	0.0223953	0.473643	0.537923
HDL_TG	BCM	0.273334	0.0367483	0.0498752	0.0519948	0.0454732	0.0248738	0.0182621	0.0426515
HDL2_C	BCM	0.173843	0.0389422	-0.0584722	-0.0470439	0.0429252	0.0227647	0.0137434	0.0346858
HDL3_C	BCM	0.826396	0.0722248	-0.00951867	0.044979	0.0433734	0.0250034	0.147367	0.224543
HIS	BCM	0.232526	3.76072e-06	0.0557317	0.11493	0.0466162	0.0247651	3.17367e-06	0.000252307
IDL_C	BCM	0.186037	0.0197077	0.0613363	0.0582154	0.0463095	0.0249395	0.00729221	0.0252057
IDL_CE	BCM	0.145316	0.00872622	0.0674871	0.065183	0.0462591	0.0248231	0.00266778	0.0141392
IDL_FC	BCM	0.371751	0.25921	0.0415473	0.0284142	0.0464671	0.025175	0.156101	0.231963
IDL_L	BCM	0.180017	0.032191	0.0617786	0.0534621	0.0460052	0.0249363	0.011577	0.0320151
IDL_P	BCM	0.1661	0.0249155	0.0636645	0.0558994	0.0458952	0.0249009	0.00842146	0.0275768
IDL_PL	BCM	0.229521	0.0763938	0.0555613	0.0444585	0.0461748	0.0250728	0.0329688	0.0647166
IDL_TG	BCM	0.311833	0.400531	0.0454339	0.0208549	0.0448703	0.0248007	0.220279	0.299216
ILE	BCM	0.0691761	0.0117898	0.0771093	0.0562085	0.0423265	0.0222931	0.00207148	0.011763
L_HDL_C	BCM	0.146967	0.0591179	-0.0614936	-0.0440176	0.0423241	0.0233059	0.0185091	0.0426515
L_HDL_CE	BCM	0.152967	0.0419567	-0.0604075	-0.0477289	0.0421948	0.0234469	0.0133333	0.0341935
L_HDL_FC	BCM	0.119427	0.119086	-0.0670632	-0.0362792	0.0429822	0.0232637	0.0345025	0.0669011
L_HDL_L	BCM	0.129511	0.071385	-0.0638789	-0.0418939	0.0420557	0.0232196	0.0206871	0.0459359
L_HDL_P	BCM	0.130132	0.0715395	-0.0636904	-0.0418627	0.0419996	0.023215	0.020788	0.0459359
L_HDL_PL	BCM	0.0976213	0.055194	-0.0699014	-0.0456914	0.0421075	0.0238128	0.0128687	0.033543
L_HDL_TG	BCM	0.771758	0.437804	-0.0127785	-0.0186935	0.0440249	0.0240862	0.412113	0.478292
L_LDL_C	BCM	0.24994	0.0102053	0.0529734	0.0635975	0.0459826	0.0247277	0.00494204	0.0191655
L_LDL_CE	BCM	0.222032	0.00507921	0.0560559	0.0690424	0.0458388	0.0246059	0.00228352	0.01252
L_LDL_FC	BCM	0.363925	0.142108	0.0421359	0.0367927	0.0463611	0.0250508	0.0846697	0.147939
L_LDL_L	BCM	0.233268	0.00775265	0.0547633	0.0660176	0.0458791	0.0247618	0.00357834	0.0168562
L_LDL_P	BCM	0.214974	0.00667655	0.0568593	0.0672105	0.0457872	0.0247444	0.00288276	0.0147858
L_LDL_PL	BCM	0.238324	0.0226321	0.0544505	0.0566815	0.0461129	0.0248402	0.0102017	0.0306052
L_LDL_TG	BCM	0.414712	0.0346132	0.0360882	0.0522985	0.0442035	0.0247309	0.0248249	0.0506045
L_VLDL_C	BCM	0.0600914	0.414897	0.0872901	0.0196392	0.0463069	0.0240817	0.111102	0.180258
L_VLDL_CE	BCM	0.0487909	0.382385	0.0915848	0.0210758	0.0463495	0.0241208	0.0915528	0.15655
L_VLDL_FC	BCM	0.106477	0.534511	0.0748673	0.0150347	0.0462833	0.0241999	0.193579	0.267644
L_VLDL_L	BCM	0.0648755	0.544059	0.0856991	0.0146857	0.0463037	0.0242011	0.162986	0.239952
L_VLDL_P	BCM	0.0648118	0.559361	0.0857288	0.0141451	0.0463087	0.0242246	0.168979	0.246492
L_VLDL_PL	BCM	0.0674109	0.567895	0.0849251	0.0138714	0.0463185	0.0242815	0.174699	0.252459
L_VLDL_TG	BCM	0.0670184	0.665847	0.0850896	0.010542	0.0463414	0.0244065	0.215791	0.295783
LA	BCM	0.16213	0.0115334	0.0662933	0.0635278	0.0473411	0.0251188	0.00384715	0.0168562
LA/FA	BCM	0.982803	0.82931	0.00102032	-0.00537524	0.0473094	0.0249289	0.856598	0.901981
LAC	BCM	0.00360483	0.00627423	-0.13546	-0.0687497	0.0462833	0.0251205	0.000143839	0.00258623
LDL_C	BCM	0.280224	0.00891976	0.0495063	0.0644381	0.0457899	0.0246098	0.00482901	0.0191655
LDL_D	BCM	0.861775	0.0124964	-0.00794571	-0.0613087	0.0456076	0.0245166	0.0223061	0.0479279
LDL_TG	BCM	0.468989	0.0190462	0.0320344	0.0579144	0.0442	0.0246753	0.0162779	0.0386297
LEU	BCM	0.232668	0.00265725	0.0503857	0.0662519	0.0421575	0.0220131	0.00127718	0.00893335
M_HDL_C	BCM	0.111546	0.000485035	-0.0717828	-0.0849586	0.0450185	0.0243	0.000126055	0.00258623
M_HDL_CE	BCM	0.105893	0.000443645	-0.0732769	-0.085673	0.0452243	0.0243378	0.000109894	0.00258623
M_HDL_FC	BCM	0.169833	0.000658916	-0.060967	-0.0827531	0.044339	0.0242465	0.000257958	0.00341795
M_HDL_L	BCM	0.157514	0.0012977	-0.0628257	-0.0781645	0.0443709	0.0242572	0.000453876	0.00542646
M_HDL_P	BCM	0.174425	0.00188468	-0.0603355	-0.075547	0.0443531	0.0242672	0.000714333	0.00755842
M_HDL_PL	BCM	0.206275	0.000327703	-0.0554232	-0.0875501	0.0437864	0.0243171	0.000168507	0.00258623
M_HDL_TG	BCM	0.448708	0.664894	0.0354203	-0.0107954	0.0467128	0.0249174	0.979739	0.99248
M_LDL_C	BCM	0.321996	0.00613368	0.0451704	0.0671809	0.0455579	0.0244803	0.00389312	0.0168562
M_LDL_CE	BCM	0.640692	0.0114405	0.0213047	0.0620828	0.0456146	0.0245199	0.0142344	0.0353635
M_LDL_FC	BCM	0.197294	0.00423479	0.0592869	0.0706429	0.0459135	0.0246631	0.00172226	0.0101422
M_LDL_L	BCM	0.243344	0.00247634	0.0531425	0.0742336	0.0454888	0.0244904	0.00126979	0.00893335
M_LDL_P	BCM	0.242148	0.00230077	0.05322	0.0747911	0.0454395	0.0244943	0.00118063	0.00893335
M_LDL_PL	BCM	0.146266	0.00148745	0.0664658	0.0778062	0.0456669	0.0244461	0.000477802	0.00542646
M_LDL_TG	BCM	0.694975	0.0176982	0.0172474	0.0587867	0.0439566	0.0247587	0.0237376	0.0496615
M_VLDL_C	BCM	0.039385	0.0112195	0.0942051	0.0599905	0.0455897	0.0236295	0.00135106	0.00893335
M_VLDL_CE	BCM	0.0340398	0.00185446	0.0977599	0.074462	0.0459763	0.0238819	0.000178921	0.00258623
M_VLDL_FC	BCM	0.0642693	0.0589718	0.0843427	0.0444512	0.0454672	0.0235219	0.0113791	0.0320151
M_VLDL_L	BCM	0.0697732	0.0593884	0.0824036	0.0440446	0.04533	0.023345	0.012086	0.0320279
M_VLDL_P	BCM	0.0737258	0.069189	0.0812387	0.0424202	0.045318	0.0233279	0.0147992	0.0362012
M_VLDL_PL	BCM	0.0711554	0.0435629	0.0817226	0.0471241	0.0451778	0.0233298	0.00867196	0.0275768
M_VLDL_TG	BCM	0.0967083	0.138195	0.0754557	0.0347033	0.045329	0.0233959	0.0373822	0.0716116
MUFA	BCM	0.284661	0.179813	0.0492674	0.0326709	0.0459912	0.0243461	0.0915669	0.15655
MUFA/FA	BCM	0.911615	0.146898	-0.00524812	-0.0350949	0.0472519	0.0241818	0.179421	0.252459
PC	BCM	0.739046	0.2597	0.0150041	0.0280021	0.0450128	0.0248353	0.250868	0.316238
PHE	BCM	0.0114281	0.400251	-0.114414	-0.0209668	0.0450427	0.0249189	0.0493119	0.0921465
PUFA	BCM	0.0661987	0.00469718	0.0847873	0.0706878	0.0460368	0.0249677	0.000760595	0.00755842
PUFA/FA	BCM	0.691124	0.956175	0.0187909	0.00135876	0.0472615	0.0247216	0.815771	0.864717
PYR	BCM	0.00834865	0.914878	-0.125548	-0.00271659	0.0473802	0.0254114	0.178103	0.252459
REMNANT_C	BCM	0.0366687	0.000354551	0.0948402	0.0855635	0.0452504	0.0239027	3.41101e-05	0.00135587
S_HDL_C	BCM	0.130984	0.596697	-0.0702348	-0.0133186	0.0464183	0.0251644	0.235459	0.301919
S_HDL_CE	BCM	0.122794	0.253257	-0.0719424	-0.0288363	0.0465299	0.0252309	0.0815584	0.144087
S_HDL_FC	BCM	0.4024	0.181266	-0.0381577	-0.03315	0.0455255	0.0247858	0.115157	0.183099
S_HDL_L	BCM	0.237519	0.466592	-0.0544205	-0.0180721	0.0460083	0.024817	0.229184	0.301919
S_HDL_P	BCM	0.251818	0.474453	-0.0527348	-0.0177211	0.0459575	0.0247699	0.240317	0.305684
S_HDL_PL	BCM	0.31519	0.0203553	-0.0464217	-0.057439	0.0461653	0.0247358	0.0116785	0.0320151
S_HDL_TG	BCM	0.327235	0.405603	0.0448995	0.0199942	0.0457784	0.0240348	0.233078	0.301919
S_LDL_C	BCM	0.3285	0.0136922	0.0446738	0.0605441	0.0456676	0.0245314	0.00836139	0.0275768
S_LDL_CE	BCM	0.584354	0.0237173	0.0250125	0.0558683	0.0456896	0.024678	0.0243179	0.0502148
S_LDL_FC	BCM	0.141692	0.0123876	0.0677761	0.0614951	0.0460376	0.0245606	0.00370726	0.0168562
S_LDL_L	BCM	0.216374	0.00312666	0.0564642	0.0724333	0.0456083	0.024474	0.00140687	0.00893335
S_LDL_P	BCM	0.213866	0.00233827	0.0566882	0.0745567	0.045539	0.0244567	0.0010578	0.00893335
S_LDL_PL	BCM	0.163311	0.00384164	0.0642441	0.0710754	0.0460075	0.0245493	0.00131956	0.00893335
S_LDL_TG	BCM	0.375967	0.00513095	0.0396076	0.0684621	0.0446907	0.0244276	0.00392252	0.0168562
S_VLDL_C	BCM	0.051937	0.0102428	0.0866109	0.0600712	0.0444385	0.0233682	0.0014608	0.00893335
S_VLDL_CE	BCM	0.172538	0.03379	0.062217	0.0501148	0.0455355	0.0235897	0.0119086	0.0320279
S_VLDL_FC	BCM	0.10184	0.0290062	0.0732465	0.0510637	0.0446771	0.0233657	0.0070104	0.0247701
S_VLDL_L	BCM	0.0907536	0.0279573	0.0755906	0.0509929	0.044591	0.0231793	0.00626018	0.0236992
S_VLDL_P	BCM	0.098254	0.0357755	0.0739837	0.0486979	0.044651	0.0231753	0.00858018	0.0275768
S_VLDL_PL	BCM	0.132074	0.0539039	0.0675167	0.0450996	0.0447484	0.0233791	0.0160204	0.0385947
S_VLDL_TG	BCM	0.217041	0.21093	0.0559114	0.0292151	0.0452274	0.0233437	0.0931284	0.157526
SERUM_C	BCM	0.282243	0.00735992	0.0497712	0.0670643	0.0462288	0.0249903	0.00406933	0.0170269
SERUM_TG	BCM	0.150669	0.0674728	0.0659184	0.0432252	0.045786	0.0236231	0.0222408	0.0479279
SFA	BCM	0.214907	0.0161599	0.05682	0.0597118	0.0457486	0.0247983	0.00675322	0.0244037
SFA/FA	BCM	0.516807	0.320616	-0.0310442	0.0250926	0.0478481	0.0252566	0.564785	0.6324
SM	BCM	0.512053	0.181343	0.030221	0.0332499	0.0460558	0.0248648	0.136639	0.212997
TG/PG	BCM	0.0617091	0.367786	0.0843263	0.0214046	0.0450169	0.0237594	0.0947054	0.158507
TOT_CHO	BCM	0.62625	0.173131	0.0218647	0.0339718	0.0448637	0.0249273	0.153291	0.229937
TOT_FA	BCM	0.138886	0.0156225	0.0677176	0.0597348	0.0456723	0.0246811	0.00459481	0.0187327
TOT_PG	BCM	0.759078	0.172032	0.0138196	0.0341104	0.0450318	0.024965	0.179021	0.252459
TYR	BCM	0.621345	0.41775	-0.0226044	0.0198069	0.0457304	0.0244364	0.62986	0.691377
UNSAT	BCM	0.592277	0.794332	0.0252577	0.00649777	0.0471282	0.0249211	0.630501	0.691377
VAL	BCM	0.0782873	0.0456287	0.0775671	0.0463386	0.0439504	0.0231646	0.00952667	0.0293716
VLDL_C	BCM	0.0249692	0.00205091	0.100932	0.072253	0.0448653	0.0233984	0.000157937	0.00258623
VLDL_D	BCM	0.264745	0.293233	0.051478	0.0249153	0.0460989	0.0236971	0.148283	0.224543
VLDL_TG	BCM	0.12793	0.179132	0.0694901	0.0313847	0.0455606	0.0233511	0.058523	0.106956
XL_HDL_C	BCM	0.996686	0.955016	-0.000187344	0.00137006	0.0450752	0.024284	0.961957	0.986782
XL_HDL_CE	BCM	0.934646	0.987425	0.00374006	-0.000387567	0.0455837	0.0245855	0.979996	0.99248
XL_HDL_FC	BCM	0.997788	0.995547	0.000122925	0.000135387	0.0443048	0.0242564	0.995031	0.995031
XL_HDL_L	BCM	0.651544	0.937791	-0.0196487	0.00183789	0.0434771	0.023545	0.88347	0.91587
XL_HDL_P	BCM	0.633273	0.922853	-0.0206987	0.00227175	0.0433516	0.0234547	0.887069	0.91587
XL_HDL_PL	BCM	0.198694	0.777222	-0.0556756	-0.00661107	0.0432518	0.0233615	0.389383	0.465503
XL_HDL_TG	BCM	0.408898	0.215588	0.0382786	0.0309531	0.0463066	0.0249854	0.138129	0.213228
XL_VLDL_C	BCM	0.325931	0.406027	0.0460478	0.0199718	0.0468225	0.0240297	0.234647	0.301919
XL_VLDL_CE	BCM	0.284176	0.420577	0.050244	0.019289	0.046856	0.0239427	0.228079	0.301919
XL_VLDL_FC	BCM	0.383292	0.405415	0.0408368	0.020036	0.0467921	0.0240755	0.254581	0.316238
XL_VLDL_L	BCM	0.373334	0.481221	0.041737	0.0168951	0.0468342	0.0239814	0.301487	0.368742
XL_VLDL_P	BCM	0.377827	0.497462	0.0413523	0.0162758	0.0468417	0.0239827	0.314223	0.381385
XL_VLDL_PL	BCM	0.340591	0.466498	0.0446431	0.0175648	0.0467936	0.0241154	0.278146	0.342831
XL_VLDL_TG	BCM	0.408337	0.603967	0.038795	0.0125233	0.0468751	0.0241386	0.400825	0.468612
XS_VLDL_C	BCM	0.0432892	0.491558	0.0909467	0.0171082	0.0448714	0.0248668	0.113144	0.181716
XS_VLDL_CE	BCM	0.0507061	0.758758	0.0879567	0.0076719	0.04489	0.0249764	0.222059	0.299216
XS_VLDL_FC	BCM	0.0382171	0.266099	0.0935585	0.027478	0.045005	0.0246996	0.0482176	0.091269
XS_VLDL_L	BCM	0.0614059	0.0618609	0.0837806	0.0455988	0.0446732	0.0244022	0.0111182	0.0320151
XS_VLDL_P	BCM	0.0649915	0.0594776	0.0825721	0.0458518	0.0446335	0.0243114	0.011048	0.0320151
XS_VLDL_PL	BCM	0.174827	0.0769353	0.0615041	0.0439135	0.0452544	0.024811	0.0274302	0.0552076
XS_VLDL_TG	BCM	0.15599	0.452788	0.0642108	0.0179517	0.0451823	0.023905	0.184048	0.256699
XXL_VLDL_C	BCM	0.517492	0.34312	0.0303909	0.0232976	0.046918	0.0245676	0.254045	0.316238
XXL_VLDL_CE	BCM	0.463523	0.170793	0.034431	0.0335769	0.0469274	0.0245035	0.120119	0.189099
XXL_VLDL_FC	BCM	0.605141	0.557505	0.0242875	0.0144391	0.0469414	0.0246116	0.447346	0.511713
XXL_VLDL_L	BCM	0.532639	0.524556	0.0293216	0.015676	0.0469536	0.0246292	0.393256	0.466625
XXL_VLDL_P	BCM	0.533045	0.530663	0.0292973	0.0154471	0.0469613	0.0246313	0.398025	0.468612
XXL_VLDL_PL	BCM	0.522101	0.642996	0.0300401	0.0114699	0.0468917	0.0247407	0.478338	0.539402
XXL_VLDL_TG	BCM	0.598747	0.553505	0.0247474	0.0146013	0.0469956	0.0246376	0.441661	0.508871

## Sheet: Module_Metabolite_Assoc_NM
Metabolite measures associated with Neutrophil Module (NM), meta-analysis of DILGOM07 and YFS
Metabolite.measure	Module	Pvals.DILGOM07	Pvals.YFS	Beta.DILGOM07	Beta.YFS	SE.DIL	SE.YFS	Meta.Pvals	Meta.FDR
ACACE	NM	0.306478	4.23052e-06	-0.0502307	-0.119722	0.0490609	0.0259359	5.12962e-06	1.18204e-05
ACE	NM	0.956638	0.0832972	0.0026808	-0.0456214	0.0492752	0.0263255	0.132872	0.143718
ALA	NM	0.0135698	9.50752e-10	0.119638	0.159033	0.0482693	0.025837	4.21212e-11	4.46484e-10
ALB	NM	0.62063	0.300921	-0.0235863	0.0269329	0.0476191	0.0260271	0.502558	0.518875
APOA1	NM	0.392058	0.70113	-0.0388309	-0.00951324	0.0453238	0.0247827	0.454561	0.472387
APOB	NM	0.625144	8.59656e-07	-0.0229728	0.120734	0.0469867	0.0244341	3.20605e-05	5.92746e-05
APOB/APOA1	NM	0.9954	1.72249e-06	0.000258269	0.111863	0.0447754	0.0232958	2.02209e-05	3.96929e-05
BOHBUT	NM	0.544909	0.0502654	-0.0297411	-0.0713751	0.0490871	0.0364076	0.0529231	0.0591526
CIT	NM	0.000968327	3.13421e-07	-0.151547	-0.13304	0.0456158	0.0258959	1.00939e-09	5.1772e-09
CREA	NM	0.206044	0.936451	-0.0558149	0.00179596	0.0440733	0.0225213	0.613386	0.613386
CRP	NM	2.60904e-08	7.02612e-18	0.259933	0.221508	0.0458455	0.0254051	3.23885e-25	2.57488e-23
DHA	NM	0.00564824	0.00676447	-0.129397	0.0699081	0.0465215	0.0257789	0.305891	0.319979
DHA/FA	NM	0.000268214	0.287376	-0.175588	-0.0277428	0.0477857	0.0260677	0.00706081	0.00898135
EST_C	NM	0.301815	0.00173206	-0.0498042	0.0810505	0.0481769	0.0258277	0.0227679	0.0272188
FAW3	NM	0.00676422	0.0368081	-0.127252	0.0538148	0.0467612	0.0257527	0.604698	0.608526
FAW3/FA	NM	9.24937e-05	0.0706548	-0.1881	-0.047292	0.0476618	0.0261437	0.000493994	0.000817793
FAW6	NM	0.145672	0.00610078	-0.070657	0.0711077	0.0484745	0.0258945	0.0826803	0.0912929
FAW6/FA	NM	0.00224714	1.83739e-07	-0.148463	-0.132354	0.0482995	0.0252647	1.3057e-09	6.29108e-09
FAW6/FAW3	NM	0.628208	0.827657	-0.0242161	-0.00574673	0.0499717	0.0263921	0.675324	0.688324
FREE_C	NM	0.0949661	0.00745287	-0.079393	0.069335	0.0474439	0.0258771	0.120906	0.131672
GLC	NM	0.000759585	0.000432791	0.154757	0.0895508	0.0456355	0.0253916	2.2379e-06	5.39131e-06
GLN	NM	0.0496514	0.139836	-0.0918171	-0.0362996	0.0466445	0.024574	0.0261224	0.0307664
GLOL	NM	0.0821948	0.00276284	0.0818596	0.107717	0.0469876	0.0358864	0.000575516	0.000915071
GLY	NM	0.727322	0.625554	0.0164847	0.0120847	0.0472457	0.024759	0.552324	0.56168
GlycA	NM	1.92052e-08	7.12023e-18	0.26572	0.219335	0.0464064	0.0251602	2.67527e-25	2.57488e-23
HDL_C	NM	0.230601	0.00492355	-0.0532949	-0.0666587	0.0443942	0.0236714	0.00229094	0.00316747
HDL_D	NM	0.00261451	4.97512e-14	-0.13155	-0.17293	0.0434551	0.0227462	3.96812e-16	1.05155e-14
HDL_TG	NM	0.790179	0.00476076	0.0125811	0.072633	0.0472544	0.0256941	0.0090373	0.011226
HDL2_C	NM	0.194376	0.00259167	-0.0579129	-0.070925	0.0445571	0.0235063	0.00105605	0.00159916
HDL3_C	NM	0.376132	0.216799	-0.0398463	0.0319668	0.0449756	0.0258718	0.529177	0.542833
HIS	NM	0.0579816	0.570274	-0.0917326	-0.0146296	0.0482586	0.0257668	0.162669	0.173587
IDL_C	NM	0.208251	0.00417113	-0.0605807	0.0739341	0.04807	0.0257687	0.0532001	0.0591526
IDL_CE	NM	0.281643	0.00243944	-0.0518093	0.0778724	0.0480617	0.0256523	0.0299671	0.0347794
IDL_FC	NM	0.102668	0.0125566	-0.078702	0.0649585	0.048121	0.0259939	0.155198	0.166733
IDL_L	NM	0.213165	0.00157764	-0.0595425	0.0814938	0.0477586	0.0257439	0.0281678	0.0329314
IDL_P	NM	0.228066	0.00101396	-0.0575239	0.0846396	0.0476564	0.0257042	0.0200646	0.0241687
IDL_PL	NM	0.176612	0.00111042	-0.0648307	0.0845093	0.0479	0.0258674	0.0256476	0.0304326
IDL_TG	NM	0.881043	0.00034238	-0.00698076	0.091691	0.0466209	0.0255489	0.00210304	0.00293318
ILE	NM	0.0773438	1.92747e-09	0.0777896	0.137926	0.0439365	0.0228372	6.59888e-10	3.61801e-09
L_HDL_C	NM	0.0217798	4.02704e-05	-0.100769	-0.0988237	0.0437654	0.0239999	2.38732e-06	5.58211e-06
L_HDL_CE	NM	0.0252007	0.000225337	-0.0980213	-0.0893835	0.0436413	0.0241747	1.54141e-05	3.12925e-05
L_HDL_FC	NM	0.0161897	1.85991e-06	-0.107269	-0.114404	0.0444357	0.0239029	8.38361e-08	2.29827e-07
L_HDL_L	NM	0.0329744	0.00011337	-0.0931272	-0.0925815	0.0435334	0.0239237	9.79007e-06	2.13236e-05
L_HDL_P	NM	0.0347632	0.000148697	-0.0920786	-0.0909684	0.0434795	0.0239228	1.34614e-05	2.85382e-05
L_HDL_PL	NM	0.0701089	0.00662511	-0.079296	-0.0668741	0.043673	0.0245973	0.00111454	0.00164086
L_HDL_TG	NM	0.2018	0.0438445	-0.0583048	-0.0501914	0.0456087	0.0248816	0.0171695	0.0209996
L_LDL_C	NM	0.259678	0.000154926	-0.0538631	0.0967403	0.0477245	0.0255096	0.00491616	0.00630379
L_LDL_CE	NM	0.310626	5.65656e-05	-0.0483161	0.102474	0.0475977	0.0253786	0.00203289	0.00288598
L_LDL_FC	NM	0.148326	0.00293869	-0.0695702	0.0770051	0.0480444	0.0258514	0.052744	0.0591526
L_LDL_L	NM	0.264179	0.000105909	-0.0532439	0.0992749	0.0476238	0.025543	0.00377219	0.00504299
L_LDL_P	NM	0.277669	7.81677e-05	-0.0516711	0.101081	0.0475385	0.0255225	0.00292779	0.00397879
L_LDL_PL	NM	0.297138	4.68282e-05	-0.0499724	0.104491	0.0478736	0.0255957	0.00188384	0.00272301
L_LDL_TG	NM	0.778223	0.00423066	-0.0129368	0.0731785	0.0459061	0.0255455	0.017975	0.021817
L_VLDL_C	NM	0.0391215	1.67636e-08	0.0993574	0.139863	0.0480183	0.0246576	2.08552e-09	8.56239e-09
L_VLDL_CE	NM	0.0614055	1.1712e-07	0.0902518	0.131619	0.0481237	0.0247282	2.2533e-08	6.63471e-08
L_VLDL_FC	NM	0.0172508	1.36346e-08	0.114419	0.141411	0.0478646	0.0247733	6.90551e-10	3.65992e-09
L_VLDL_L	NM	0.0278948	1.92149e-08	0.105843	0.139963	0.0479761	0.0247796	1.63104e-09	7.62753e-09
L_VLDL_P	NM	0.0278931	2.39771e-08	0.105856	0.13915	0.0479813	0.0248069	2.02259e-09	8.56239e-09
L_VLDL_PL	NM	0.0296651	4.56206e-08	0.104709	0.13668	0.0479938	0.0248749	4.04562e-09	1.52127e-08
L_VLDL_TG	NM	0.0294777	1.87683e-07	0.104882	0.130991	0.0480174	0.0250237	1.58994e-08	4.86154e-08
LA	NM	0.044841	0.0178788	-0.0989433	0.0615548	0.0491771	0.0259657	0.247302	0.260404
LA/FA	NM	0.00441871	6.36968e-06	-0.139656	-0.115929	0.0488027	0.0255959	9.2861e-08	2.50253e-07
LAC	NM	0.000363836	5.02279e-06	0.17176	0.118472	0.0478001	0.0258684	9.57745e-09	3.04563e-08
LDL_C	NM	0.285373	6.62352e-05	-0.0508327	0.101513	0.047523	0.0253769	0.00248799	0.00341026
LDL_D	NM	0.640722	0.00257005	-0.0221003	-0.076496	0.0473223	0.0253312	0.00394164	0.00522267
LDL_TG	NM	0.899964	0.00195053	-0.00577314	0.0790776	0.0458985	0.0254849	0.00800796	0.010076
LEU	NM	0.00409337	1.14464e-10	0.12529	0.146118	0.0434099	0.0225121	1.33499e-12	2.35848e-11
M_HDL_C	NM	0.256621	0.000771883	0.0531468	0.0846948	0.046788	0.0251371	0.000455462	0.0007623
M_HDL_CE	NM	0.251148	0.000876609	0.054013	0.0839442	0.0470048	0.0251795	0.000498905	0.000817793
M_HDL_FC	NM	0.313865	0.00066198	0.0464448	0.0855488	0.046062	0.025075	0.00050406	0.000817812
M_HDL_L	NM	0.153691	7.27353e-05	0.0658061	0.0996148	0.0460469	0.0250427	2.951e-05	5.5201e-05
M_HDL_P	NM	0.134995	4.25985e-05	0.0688985	0.102776	0.0460098	0.0250395	1.55287e-05	3.12925e-05
M_HDL_PL	NM	0.14858	6.4888e-05	0.065724	0.100623	0.0454167	0.0251234	2.60922e-05	5.05934e-05
M_HDL_TG	NM	0.072824	1.48308e-10	0.0869153	0.164062	0.0483321	0.0254344	5.9217e-11	5.64664e-10
M_LDL_C	NM	0.3305	2.53441e-05	-0.0460627	0.106598	0.0472827	0.0252341	0.00108256	0.00162383
M_LDL_CE	NM	0.545241	2.14954e-05	-0.0286537	0.107665	0.0473316	0.0252633	0.000511546	0.000821574
M_LDL_FC	NM	0.307007	0.000395611	-0.0487674	0.0904361	0.0476838	0.0254701	0.00804811	0.010076
M_LDL_L	NM	0.337991	1.63047e-05	-0.0453061	0.10918	0.0472332	0.025251	0.000776938	0.00119935
M_LDL_P	NM	0.351121	1.46067e-05	-0.0440434	0.109813	0.047185	0.0252545	0.000690715	0.00108736
M_LDL_PL	NM	0.548873	5.31369e-06	-0.0284899	0.11509	0.0474896	0.0251956	0.000174076	0.000314524
M_LDL_TG	NM	0.838269	0.0154412	-0.00931796	0.0620742	0.0456249	0.0256026	0.0439651	0.050291
M_VLDL_C	NM	0.365982	2.02062e-08	0.0429868	0.136712	0.0475008	0.024242	5.49513e-08	1.56022e-07
M_VLDL_CE	NM	0.778129	5.63668e-06	0.0135209	0.112114	0.047958	0.0246118	2.89607e-05	5.48184e-05
M_VLDL_FC	NM	0.0881302	2.9748e-09	0.0806986	0.143701	0.0472147	0.0240808	1.11141e-09	5.52234e-09
M_VLDL_L	NM	0.120727	5.67066e-10	0.0732176	0.148947	0.047092	0.023875	3.67176e-10	2.53831e-09
M_VLDL_P	NM	0.110472	5.15844e-10	0.0752762	0.149178	0.0470671	0.0238542	2.95256e-10	2.23551e-09
M_VLDL_PL	NM	0.117084	1.93949e-10	0.0736912	0.152827	0.0469296	0.0238475	1.32251e-10	1.10673e-09
M_VLDL_TG	NM	0.0665893	8.90534e-09	0.0864547	0.138519	0.0470105	0.0239578	2.14464e-09	8.56239e-09
MUFA	NM	0.16381	1.6455e-09	0.0667319	0.150937	0.0478455	0.024884	1.69234e-09	7.68804e-09
MUFA/FA	NM	0.00220839	7.93894e-08	0.149868	0.133659	0.0486729	0.0247781	5.50235e-10	3.24027e-09
PC	NM	0.537181	0.00142591	0.028841	0.0817722	0.0467006	0.0255933	0.00194376	0.0027843
PHE	NM	3.67014e-05	5.68776e-14	0.192583	0.192007	0.0461774	0.0253152	4.90173e-18	1.55875e-16
PUFA	NM	0.0723158	0.0061671	-0.086374	0.0707759	0.0479449	0.0258071	0.118519	0.129963
PUFA/FA	NM	4.54049e-05	8.9355e-08	-0.198929	-0.136012	0.0482837	0.0253161	2.53471e-11	3.10015e-10
PYR	NM	3.33143e-05	2.6879e-09	0.202017	0.155669	0.0481726	0.0260122	3.91844e-13	8.90045e-12
REMNANT_C	NM	0.650886	1.01369e-05	-0.0213685	0.10924	0.0471871	0.0246663	0.000203164	0.000362955
S_HDL_C	NM	0.123406	9.1108e-12	0.0743544	0.176215	0.0481687	0.0256425	1.11076e-11	1.60555e-10
S_HDL_CE	NM	0.348674	1.16984e-09	0.0453826	0.157914	0.0483732	0.0257968	5.13108e-09	1.85418e-08
S_HDL_FC	NM	0.00116608	1.15613e-09	0.152699	0.1552	0.0467151	0.0253454	3.89178e-12	6.18794e-11
S_HDL_L	NM	0.000628545	1.58404e-15	0.162513	0.202562	0.047186	0.0251534	2.62523e-18	1.04353e-16
S_HDL_P	NM	0.000528397	5.80987e-16	0.164516	0.205233	0.0471119	0.0250897	7.90066e-19	4.18735e-17
S_HDL_PL	NM	0.000372689	7.591e-10	0.169561	0.156753	0.0472729	0.0253167	8.57869e-13	1.70501e-11
S_HDL_TG	NM	0.0381277	3.9554e-09	0.0984322	0.145553	0.0473274	0.0245878	5.23339e-10	3.20042e-09
S_LDL_C	NM	0.308816	5.7494e-05	-0.0482861	0.102009	0.0473903	0.0252877	0.00207501	0.0029197
S_LDL_CE	NM	0.459384	5.75001e-05	-0.0351036	0.102587	0.047404	0.025431	0.00135245	0.00197284
S_LDL_FC	NM	0.393372	0.000271881	-0.0408878	0.0924772	0.0478574	0.025343	0.00472887	0.00616304
S_LDL_L	NM	0.352596	2.14874e-05	-0.0440801	0.107546	0.0473693	0.0252349	0.000887852	0.00135739
S_LDL_P	NM	0.366318	1.64635e-05	-0.042776	0.10898	0.0473009	0.0252173	0.000703786	0.00109708
S_LDL_PL	NM	0.681432	1.42651e-05	-0.0196541	0.110158	0.0478451	0.0253032	0.000255748	0.000446856
S_LDL_TG	NM	0.652568	8.94173e-05	0.020909	0.0989895	0.0464119	0.0252016	0.000245583	0.000433862
S_VLDL_C	NM	0.846604	3.44761e-08	0.00896571	0.132983	0.046318	0.0239831	5.36034e-07	1.37467e-06
S_VLDL_CE	NM	0.959607	4.4934e-07	0.00239994	0.122816	0.0473587	0.0242327	5.76236e-06	1.29044e-05
S_VLDL_FC	NM	0.323505	4.22294e-09	0.0459189	0.141427	0.0464577	0.0239353	1.16165e-08	3.62161e-08
S_VLDL_L	NM	0.331216	2.48549e-09	0.045116	0.14236	0.0463796	0.023737	7.38248e-09	2.44545e-08
S_VLDL_P	NM	0.293054	2.31648e-09	0.0488742	0.142588	0.0464265	0.0237287	5.54879e-09	1.96057e-08
S_VLDL_PL	NM	0.203518	2.30595e-09	0.059187	0.143827	0.0464755	0.023932	3.10245e-09	1.20315e-08
S_VLDL_TG	NM	0.151755	9.75873e-09	0.0673561	0.137813	0.0469092	0.0239008	7.06002e-09	2.44031e-08
SERUM_C	NM	0.229601	0.00232583	-0.057701	0.0787753	0.0479612	0.0258269	0.0344207	0.0396586
SERUM_TG	NM	0.106263	7.8892e-10	0.0768628	0.149457	0.0474878	0.0241628	4.18832e-10	2.77476e-09
SFA	NM	0.323769	4.59553e-07	0.0470895	0.128964	0.0476678	0.0254675	8.14366e-07	2.05531e-06
SFA/FA	NM	0.00673333	0.00836463	0.13458	0.0687858	0.0494258	0.0260518	0.000311711	0.000538717
SM	NM	0.0100424	0.0385468	-0.122712	0.053169	0.0474579	0.0256763	0.554615	0.56168
TG/PG	NM	0.077041	1.38567e-08	0.0828365	0.138693	0.046739	0.0243089	4.11413e-09	1.52127e-08
TOT_CHO	NM	0.939226	0.00115629	-0.00355287	0.083632	0.0465728	0.0256897	0.0048973	0.00630379
TOT_FA	NM	0.793565	8.25998e-07	0.0124833	0.125494	0.0476742	0.0253567	7.03966e-06	1.55459e-05
TOT_PG	NM	0.548358	0.000166971	0.0280646	0.0969753	0.0467206	0.0256989	0.000323335	0.000552798
TYR	NM	0.00293774	8.78468e-07	0.140559	0.123743	0.0469924	0.0250647	8.22823e-09	2.66998e-08
UNSAT	NM	1.31141e-05	0.00130244	-0.211736	-0.0826917	0.0480234	0.0256704	8.6824e-07	2.15703e-06
VAL	NM	0.00521929	1.83339e-08	0.128332	0.134317	0.0457118	0.0237454	2.72205e-10	2.16403e-09
VLDL_C	NM	0.723206	2.01164e-07	0.0165952	0.125647	0.0468254	0.0240628	1.53773e-06	3.76154e-06
VLDL_D	NM	0.0120611	2.55696e-09	0.119907	0.145256	0.0475647	0.0242389	8.93404e-11	7.89174e-10
VLDL_TG	NM	0.056609	2.56216e-10	0.0902414	0.151839	0.047212	0.023856	6.03728e-11	5.64664e-10
XL_HDL_C	NM	0.102141	2.15455e-07	-0.076391	-0.12969	0.0466363	0.0248988	8.03762e-08	2.24207e-07
XL_HDL_CE	NM	0.181969	9.39627e-06	-0.0631145	-0.112316	0.0472111	0.0252665	5.36245e-06	1.21804e-05
XL_HDL_FC	NM	0.0185919	2.05551e-06	-0.107938	-0.118693	0.0456882	0.0249051	1.0653e-07	2.82305e-07
XL_HDL_L	NM	0.0172743	5.42221e-10	-0.107163	-0.150221	0.0448385	0.0240516	3.27464e-11	3.71905e-10
XL_HDL_P	NM	0.0148791	2.3707e-10	-0.109286	-0.152711	0.0446968	0.023947	1.23718e-11	1.63927e-10
XL_HDL_PL	NM	0.0273934	3.67374e-09	-0.098984	-0.141737	0.0447218	0.0238931	3.49189e-10	2.52368e-09
XL_HDL_TG	NM	0.435281	0.0113983	-0.037532	-0.0653548	0.048062	0.0257989	0.00928602	0.0114456
XL_VLDL_C	NM	0.0821634	8.17264e-08	0.0844638	0.132721	0.0484784	0.0246287	2.22448e-08	6.63471e-08
XL_VLDL_CE	NM	0.118708	1.0962e-07	0.0759079	0.130937	0.0485561	0.0245437	4.59209e-08	1.32753e-07
XL_VLDL_FC	NM	0.0452592	5.33362e-08	0.0971489	0.134854	0.0483805	0.0246692	7.37688e-09	2.44545e-08
XL_VLDL_L	NM	0.034672	5.29325e-09	0.102552	0.14404	0.0484007	0.024536	5.85784e-10	3.32642e-09
XL_VLDL_P	NM	0.0329387	4.40355e-09	0.103565	0.144793	0.0484027	0.0245343	4.62262e-10	2.93999e-09
XL_VLDL_PL	NM	0.0338222	2.04659e-08	0.10296	0.139206	0.0483628	0.0246941	2.11475e-09	8.56239e-09
XL_VLDL_TG	NM	0.0306507	2.34196e-08	0.105017	0.138753	0.0484251	0.0247178	2.15406e-09	8.56239e-09
XS_VLDL_C	NM	0.38137	0.00711191	-0.0409623	0.0691585	0.0467465	0.0256608	0.0522706	0.0591526
XS_VLDL_CE	NM	0.382848	0.0418048	-0.0408399	0.0525505	0.0467518	0.0257963	0.17332	0.183719
XS_VLDL_FC	NM	0.406201	0.000248831	-0.038994	0.0934289	0.0469013	0.0254442	0.00463889	0.00609573
XS_VLDL_L	NM	0.558463	5.9935e-05	-0.0272477	0.101142	0.0465314	0.0251344	0.0011053	0.00164086
XS_VLDL_P	NM	0.630233	2.04057e-05	-0.0223966	0.106944	0.046491	0.025025	0.00040835	0.00069072
XS_VLDL_PL	NM	0.369604	0.000159336	-0.0422325	0.0967804	0.0470219	0.0255676	0.00377431	0.00504299
XS_VLDL_TG	NM	0.493232	4.5149e-08	0.032213	0.134616	0.0469744	0.0244909	2.09241e-07	5.45398e-07
XXL_VLDL_C	NM	0.0279928	0.000231459	0.106812	0.0933866	0.0484459	0.0253044	1.77126e-05	3.52038e-05
XXL_VLDL_CE	NM	0.0480558	0.000848861	0.0961766	0.0844594	0.0485136	0.0252658	0.000104214	0.000190461
XXL_VLDL_FC	NM	0.0107796	6.86015e-05	0.123862	0.1011	0.0483685	0.0253266	2.30964e-06	5.48108e-06
XXL_VLDL_L	NM	0.0107951	0.000364555	0.123887	0.0906324	0.0483879	0.0253708	1.34466e-05	2.85382e-05
XXL_VLDL_P	NM	0.0104934	0.000380878	0.124384	0.0903482	0.048393	0.0253734	1.37954e-05	2.88614e-05
XXL_VLDL_PL	NM	0.010566	0.000759637	0.124087	0.0860143	0.0483232	0.0254952	2.88753e-05	5.48184e-05
XXL_VLDL_TG	NM	0.0119384	0.000388989	0.122278	0.0902296	0.048435	0.0253799	1.55479e-05	3.12925e-05

## Sheet: Module_Metabolite_Assoc_LLM
Metabolite measures associated with Lipid Leukocyte Module (LLM), meta-analysis of DILGOM07 and YFS
Metabolite.measure	Module	Pvals.DILGOM07	Pvals.YFS	Beta.DILGOM07	Beta.YFS	SE.DIL	SE.YFS	Meta.Pvals	Meta.FDR
ACACE	LLM	0.0770606	0.0884111	0.0838082	0.0436587	0.0472904	0.0256077	0.0191252	0.0239441
ACE	LLM	0.263436	0.000821424	0.0532359	0.0863928	0.0475425	0.0257735	0.000500481	0.000680141
ALA	LLM	0.000191062	3.0349e-08	-0.173919	-0.141709	0.0462208	0.0254525	2.19996e-11	4.06736e-11
ALB	LLM	0.52783	0.0756492	-0.0290658	0.045387	0.0460025	0.0255315	0.212128	0.231017
APOA1	LLM	0.0541526	1.18303e-13	0.0842679	0.178935	0.0436432	0.023904	6.73935e-14	1.32291e-13
APOB	LLM	5.83244e-07	1.87139e-23	-0.223817	-0.237468	0.0441259	0.0234139	8.64993e-30	2.1159e-29
APOB/APOA1	LLM	6.20354e-09	4.23808e-41	-0.246743	-0.300628	0.041614	0.0217457	7.47927e-51	2.97301e-50
BOHBUT	LLM	0.283964	0.219884	0.0505207	0.0424044	0.047093	0.034539	0.104278	0.120146
CIT	LLM	0.375429	0.211399	-0.0395632	0.0320314	0.0445903	0.0256202	0.520861	0.541287
CREA	LLM	0.575264	0.480275	0.0239142	0.0156164	0.0426476	0.0221186	0.376202	0.393528
CRP	LLM	0.000391799	7.45591e-17	-0.161679	-0.210652	0.0452453	0.0249751	8.15837e-20	1.77696e-19
DHA	LLM	0.324976	0.000286387	-0.0444857	-0.0918875	0.0451446	0.0252748	0.000258588	0.000354444
DHA/FA	LLM	0.000868374	2.13335e-07	0.154696	0.132324	0.0461308	0.0253953	6.33641e-10	1.0718e-09
EST_C	LLM	0.780906	0.0717446	-0.01297	0.0458116	0.0466026	0.0254232	0.147451	0.166274
FAW3	LLM	0.0147277	4.89139e-05	-0.110442	-0.102611	0.0450998	0.0251982	2.0409e-06	3.09051e-06
FAW3/FA	LLM	0.0837062	1.17792e-05	0.0807006	0.112312	0.0465517	0.0255497	2.76337e-06	4.14505e-06
FAW6	LLM	0.0100169	0.000737567	-0.120109	-0.0859142	0.0464343	0.025404	2.57172e-05	3.61861e-05
FAW6/FA	LLM	9.53145e-15	3.90324e-57	0.352068	0.383199	0.0438635	0.0230812	7.55747e-76	5.22451e-75
FAW6/FAW3	LLM	0.156365	0.897512	-0.0681055	-0.00333816	0.0479656	0.0259122	0.430571	0.45027
FREE_C	LLM	0.847165	0.0722027	-0.00886864	0.0457866	0.0459867	0.0254504	0.138688	0.15751
GLC	LLM	0.000713802	1.07926e-06	-0.150279	-0.121843	0.0440882	0.0248861	2.86425e-09	4.69501e-09
GLN	LLM	0.332349	2.07744e-07	0.0438851	0.124663	0.0452202	0.023902	4.09298e-07	6.38024e-07
GLOL	LLM	0.00545821	1.29473e-08	-0.125132	-0.192596	0.0448053	0.0335408	3.5994e-10	6.22069e-10
GLY	LLM	0.00179545	9.96899e-05	0.14183	0.0943668	0.045147	0.0241879	8.54266e-07	1.31872e-06
GlycA	LLM	2.79573e-15	2.64482e-50	-0.354719	-0.364225	0.043276	0.0235536	1.41537e-68	7.76014e-68
HDL_C	LLM	9.93449e-07	2.04056e-48	0.207484	0.329353	0.0417981	0.0217564	1.104e-55	4.61935e-55
HDL_D	LLM	1.41283e-08	1.56343e-47	0.236389	0.318597	0.0408854	0.0212624	2.3704e-57	1.07684e-56
HDL_TG	LLM	4.42677e-14	1.99693e-36	-0.333842	-0.31084	0.0427645	0.0240341	1.6337e-51	6.66046e-51
HDL2_C	LLM	4.02602e-07	2.88355e-54	0.215531	0.345645	0.0418794	0.0214282	1.22417e-62	6.0826e-62
HDL3_C	LLM	0.0432598	3.28923e-08	0.0877572	0.139729	0.0432916	0.0251617	5.89057e-09	9.55716e-09
HIS	LLM	0.504733	0.0404818	-0.0312429	-0.051834	0.0467978	0.0252787	0.0338869	0.0408332
IDL_C	LLM	0.983866	0.000407121	0.000941484	0.0894985	0.046531	0.0252602	0.00178731	0.00232937
IDL_CE	LLM	0.477409	0.0464391	-0.0330467	0.0502676	0.0464732	0.0252226	0.157828	0.176722
IDL_FC	LLM	0.0474138	1.08066e-13	0.0923087	0.188344	0.0464279	0.0251196	4.67587e-14	9.29328e-14
IDL_L	LLM	0.581723	0.0117323	-0.0254757	0.0638329	0.0462117	0.0252998	0.0513719	0.0600598
IDL_P	LLM	0.336587	0.0960571	-0.0443236	0.0421256	0.0460747	0.0252964	0.318878	0.335772
IDL_PL	LLM	0.843459	1.6712e-05	0.00916365	0.109373	0.0463773	0.0253277	0.000102479	0.000141688
IDL_TG	LLM	7.4769e-08	1.95077e-12	-0.238481	-0.175865	0.0435719	0.0247865	7.09291e-19	1.5037e-18
ILE	LLM	3.09918e-11	1.43601e-65	-0.276098	-0.370427	0.0404963	0.0206521	3.98756e-81	3.17011e-80
L_HDL_C	LLM	1.30128e-10	1.7936e-75	0.267212	0.412997	0.040569	0.0212611	2.73552e-91	3.62456e-90
L_HDL_CE	LLM	4.56951e-10	1.86221e-73	0.258703	0.410425	0.0405565	0.021457	4.93059e-88	5.59974e-87
L_HDL_FC	LLM	2.45693e-12	9.08509e-80	0.294612	0.422671	0.040848	0.0210816	4.76542e-99	8.4189e-98
L_HDL_L	LLM	1.22796e-09	2.11953e-71	0.251718	0.401038	0.0405246	0.0213072	4.12489e-85	4.09911e-84
L_HDL_P	LLM	2.67018e-09	1.93147e-70	0.246386	0.398452	0.0405408	0.0213329	1.7069e-83	1.4284e-82
L_HDL_PL	LLM	2.93919e-09	3.60881e-65	0.24652	0.394219	0.0406749	0.0220552	3.10114e-77	2.24128e-76
L_HDL_TG	LLM	0.0960351	6.72944e-39	0.0734092	0.310608	0.0440103	0.0231612	1.20098e-36	3.74422e-36
L_LDL_C	LLM	0.77721	0.0149664	0.0130738	0.0611595	0.0461757	0.0251077	0.0228915	0.0284356
L_LDL_CE	LLM	0.891588	0.223117	-0.00627914	0.0305051	0.0460434	0.0250295	0.314586	0.333461
L_LDL_FC	LLM	0.106009	9.95567e-11	0.0751463	0.163519	0.0463936	0.0251099	8.13473e-11	1.42134e-10
L_LDL_L	LLM	0.802847	0.113285	-0.011511	0.0398875	0.0460779	0.0251738	0.203825	0.223505
L_LDL_P	LLM	0.589138	0.323888	-0.0248513	0.0248386	0.0459796	0.0251706	0.544474	0.562151
L_LDL_PL	LLM	0.648204	0.101456	-0.0211409	0.0413579	0.0463033	0.0252368	0.222295	0.240442
L_LDL_TG	LLM	4.9503e-05	2.33691e-07	-0.178419	-0.129457	0.0435269	0.0249275	6.00163e-11	1.06029e-10
L_VLDL_C	LLM	9.97918e-07	1.19973e-33	-0.225111	-0.288884	0.0453576	0.0233358	3.0852e-40	1.04372e-39
L_VLDL_CE	LLM	5.23141e-06	1.10223e-31	-0.210273	-0.28073	0.0455841	0.0234417	2.75711e-37	8.76761e-37
L_VLDL_FC	LLM	4.25351e-08	1.34517e-28	-0.250895	-0.267337	0.0449694	0.0236219	1.77464e-36	5.4263e-36
L_VLDL_L	LLM	4.5725e-07	4.1126e-29	-0.231829	-0.269791	0.0452695	0.0236052	7.27424e-36	2.10292e-35
L_VLDL_P	LLM	5.38804e-07	3.26107e-28	-0.230449	-0.265763	0.0452909	0.023659	7.77263e-35	2.05975e-34
L_VLDL_PL	LLM	3.15693e-06	1.31417e-26	-0.214727	-0.25851	0.0454748	0.02377	2.8799e-32	7.15476e-32
L_VLDL_TG	LLM	2.14959e-06	3.67821e-21	-0.218362	-0.23068	0.0454591	0.0240817	8.82145e-27	2.12517e-26
LA	LLM	0.0220272	0.00798544	-0.108675	-0.0677139	0.0472872	0.0254937	0.000606751	0.000817572
LA/FA	LLM	2.54914e-05	6.82882e-42	0.197808	0.33338	0.0464734	0.0238604	7.5756e-47	2.8679e-46
LAC	LLM	0.0124154	5.66984e-10	-0.116817	-0.157525	0.0465301	0.0252498	2.37746e-11	4.29564e-11
LDL_C	LLM	0.59703	0.0319643	0.0243176	0.0536705	0.0459633	0.0250005	0.0324637	0.0397056
LDL_D	LLM	0.345597	9.5759e-11	-0.0431386	0.160385	0.0456885	0.0246059	1.2159e-07	1.91415e-07
LDL_TG	LLM	9.09708e-06	9.16142e-11	-0.194705	-0.161549	0.0433553	0.0247586	2.94588e-15	6.00507e-15
LEU	LLM	3.06458e-11	3.01445e-37	-0.274467	-0.278735	0.0402465	0.0212875	2.53593e-49	9.83445e-49
M_HDL_C	LLM	0.376703	7.6401e-11	0.0400272	0.160095	0.0452339	0.0244313	6.16535e-10	1.05408e-09
M_HDL_CE	LLM	0.406591	1.97164e-10	0.0377559	0.156851	0.0454499	0.0244852	1.60325e-09	2.68334e-09
M_HDL_FC	LLM	0.280868	5.59007e-12	0.0480456	0.168956	0.0444985	0.0243333	3.84077e-11	6.8616e-11
M_HDL_L	LLM	0.642366	0.000316201	-0.0207193	0.0888132	0.0445848	0.024604	0.003326	0.00426479
M_HDL_P	LLM	0.412829	0.00405579	-0.0365065	0.070932	0.0445357	0.0246459	0.0338993	0.0408332
M_HDL_PL	LLM	0.502849	0.00052628	-0.029482	0.0857874	0.0439654	0.0246925	0.0069171	0.00879855
M_HDL_TG	LLM	7.92774e-17	1.31145e-44	-0.375678	-0.343678	0.0432737	0.0237578	9.08516e-64	4.65981e-63
M_LDL_C	LLM	0.49766	0.0971622	0.0310263	0.0413099	0.0457112	0.024889	0.0747057	0.0867022
M_LDL_CE	LLM	0.319715	0.0668858	0.0455256	0.045688	0.0457	0.0249155	0.0369028	0.0441169
M_LDL_FC	LLM	0.946248	0.0269372	0.0031117	0.0555023	0.0461283	0.025063	0.0479232	0.0564429
M_LDL_L	LLM	0.783041	0.962405	-0.0125867	0.00117549	0.045682	0.0249342	0.927791	0.927791
M_LDL_P	LLM	0.639501	0.727008	-0.0213857	-0.00870776	0.0456253	0.0249384	0.59528	0.606728
M_LDL_PL	LLM	0.0198411	0.00137791	-0.106655	-0.0795329	0.0456187	0.0248153	8.40336e-05	0.000117205
M_LDL_TG	LLM	0.000256942	1.51546e-06	-0.160005	-0.120664	0.0434132	0.0249936	1.71383e-09	2.83853e-09
M_VLDL_C	LLM	1.09681e-18	2.15449e-65	-0.38812	-0.392158	0.0420017	0.0218975	2.57871e-90	3.15397e-89
M_VLDL_CE	LLM	7.49808e-13	2.07769e-53	-0.322869	-0.360478	0.0436802	0.0225472	2.59282e-69	1.47235e-68
M_VLDL_FC	LLM	8.1621e-21	1.11898e-65	-0.407851	-0.390808	0.0413854	0.0217687	3.48664e-93	5.03977e-92
M_VLDL_L	LLM	5.33391e-23	2.60921e-77	-0.426683	-0.418278	0.0407842	0.0212394	3.76533e-110	9.97813e-109
M_VLDL_P	LLM	3.65985e-23	5.18557e-78	-0.427976	-0.419668	0.0407342	0.0212003	3.13412e-111	9.96649e-110
M_VLDL_PL	LLM	9.15405e-23	9.74508e-77	-0.423147	-0.416654	0.0406958	0.0212469	3.77731e-109	8.5799e-108
M_VLDL_TG	LLM	6.42859e-23	2.05359e-73	-0.425692	-0.409171	0.0407758	0.0213985	3.37482e-105	6.70745e-104
MUFA	LLM	1.36692e-16	1.90403e-50	-0.367367	-0.356622	0.0426667	0.023025	2.96958e-70	1.74875e-69
MUFA/FA	LLM	1.50738e-19	1.28908e-59	-0.409252	-0.383674	0.0431038	0.0225661	2.11e-84	1.97347e-83
PC	LLM	0.0724813	0.181692	-0.0809767	-0.0336808	0.0449757	0.0252072	0.0407724	0.0483792
PHE	LLM	0.0173908	4.46559e-11	-0.107927	-0.165561	0.0452057	0.0249535	3.34607e-12	6.48811e-12
PUFA	LLM	0.00666692	0.000139997	-0.125262	-0.0965593	0.0459475	0.0252929	3.17629e-06	4.71991e-06
PUFA/FA	LLM	1.49206e-15	1.33465e-55	0.364824	0.379203	0.0440343	0.0231907	4.91222e-75	3.1591e-74
PYR	LLM	0.000371677	5.07215e-09	-0.167855	-0.150429	0.046786	0.0255924	6.04664e-12	1.14454e-11
REMNANT_C	LLM	2.13238e-06	1.00077e-17	-0.213541	-0.206496	0.0444398	0.0237982	3.4894e-23	8.15904e-23
S_HDL_C	LLM	0.0325537	6.18767e-05	0.0995523	0.102088	0.0464242	0.0254173	5.29303e-06	7.72102e-06
S_HDL_CE	LLM	0.000454856	1.50989e-08	0.162975	0.144325	0.0461293	0.0253627	2.25275e-11	4.11709e-11
S_HDL_FC	LLM	0.000120237	0.000833424	-0.174315	-0.0839866	0.0449171	0.025086	1.46993e-06	2.24729e-06
S_HDL_L	LLM	0.00114241	2.60434e-06	-0.14949	-0.118024	0.0456504	0.02502	1.12645e-08	1.80914e-08
S_HDL_P	LLM	0.000244209	9.42086e-09	-0.168099	-0.143644	0.045445	0.0248858	7.95424e-12	1.48791e-11
S_HDL_PL	LLM	1.05394e-05	3.90011e-12	-0.20205	-0.173278	0.0453229	0.0247694	1.26707e-16	2.61642e-16
S_HDL_TG	LLM	3.50957e-22	2.21261e-58	-0.422324	-0.377433	0.0412541	0.0224621	5.47973e-86	5.80851e-85
S_LDL_C	LLM	0.313546	0.0237129	0.0462017	0.0563967	0.0457906	0.0249106	0.0134777	0.0170076
S_LDL_CE	LLM	0.126174	0.00470402	0.0700392	0.0708491	0.0457084	0.0250288	0.00128736	0.00169165
S_LDL_FC	LLM	0.824669	0.11048	-0.0102586	0.0398634	0.0462771	0.0249622	0.193509	0.213666
S_LDL_L	LLM	0.760152	0.650157	-0.0139937	-0.0113011	0.0458099	0.0249125	0.58613	0.601256
S_LDL_P	LLM	0.572512	0.286733	-0.0258272	-0.0265267	0.0457294	0.0248918	0.227811	0.244743
S_LDL_PL	LLM	0.0357279	0.000210231	-0.0969099	-0.0924267	0.0460039	0.0248784	1.95514e-05	2.7756e-05
S_LDL_TG	LLM	1.22332e-10	7.71988e-26	-0.282117	-0.256787	0.0427665	0.0239974	3.50558e-36	1.0322e-35
S_VLDL_C	LLM	3.57313e-08	1.45646e-26	-0.242527	-0.24907	0.0432184	0.0229233	2.19723e-34	5.63484e-34
S_VLDL_CE	LLM	0.00451992	1.24903e-12	-0.129402	-0.16893	0.0453366	0.0235983	1.75115e-14	3.52446e-14
S_VLDL_FC	LLM	6.16174e-14	6.48353e-45	-0.326794	-0.323827	0.0421187	0.0223009	6.70251e-61	3.13441e-60
S_VLDL_L	LLM	2.41945e-16	1.39811e-57	-0.354252	-0.362097	0.041522	0.0217167	2.87595e-78	2.17751e-77
S_VLDL_P	LLM	2.59354e-17	3.07575e-61	-0.365209	-0.372697	0.0413616	0.0215939	1.01008e-83	8.92239e-83
S_VLDL_PL	LLM	4.48451e-16	4.42581e-55	-0.352271	-0.357447	0.0416984	0.0219764	4.96714e-75	3.1591e-74
S_VLDL_TG	LLM	1.58534e-18	2.01784e-69	-0.382191	-0.397747	0.0415725	0.0214717	5.53999e-95	8.80858e-94
SERUM_C	LLM	0.797479	0.0648811	-0.0119178	0.0469224	0.0464147	0.0253995	0.134307	0.153632
SERUM_TG	LLM	3.14859e-25	5.60287e-83	-0.449713	-0.437095	0.0406581	0.0213129	4.49344e-120	2.38152e-118
SFA	LLM	2.90163e-10	2.26816e-24	-0.283314	-0.252751	0.0438889	0.0243967	3.45267e-34	8.71388e-34
SFA/FA	LLM	0.168225	0.00740848	-0.066105	-0.0686125	0.0478938	0.0255883	0.00256607	0.00331712
SM	LLM	0.163088	1.5371e-05	0.0644111	0.10888	0.0461026	0.0251051	7.56971e-06	1.09417e-05
TG/PG	LLM	1.46371e-26	1.52547e-95	-0.453698	-0.467883	0.0397614	0.0210232	4.97471e-138	7.90979e-136
TOT_CHO	LLM	0.33207	0.802543	-0.0436493	0.00633234	0.0449512	0.0253192	0.795913	0.806052
TOT_FA	LLM	5.81366e-10	1.35934e-26	-0.278397	-0.263146	0.0439177	0.0242031	2.66076e-36	7.98228e-36
TOT_PG	LLM	0.0337964	0.00804849	-0.0956612	-0.0671349	0.0449276	0.0253012	0.000788443	0.00104469
TYR	LLM	0.11476	0.00269146	-0.0722815	-0.0743629	0.0457385	0.0247402	0.00068469	0.000914838
UNSAT	LLM	1.07093e-08	2.16067e-30	0.26546	0.283921	0.0455156	0.0242582	4.76885e-39	1.57968e-38
VAL	LLM	0.0287548	4.57559e-05	-0.0968554	-0.0957402	0.0441428	0.0234209	3.49427e-06	5.14435e-06
VLDL_C	LLM	8.11867e-14	3.79055e-49	-0.327571	-0.339302	0.0424371	0.0222278	1.39386e-65	7.38744e-65
VLDL_D	LLM	1.60887e-25	3.24251e-94	-0.454811	-0.463853	0.0408347	0.0210148	6.08136e-135	4.83468e-133
VLDL_TG	LLM	3.56161e-24	5.24117e-80	-0.438687	-0.424753	0.0406941	0.0211491	5.5114e-115	2.19078e-113
XL_HDL_C	LLM	5.19088e-05	1.42069e-39	0.181311	0.315777	0.0443559	0.0233238	7.7476e-44	2.86481e-43
XL_HDL_CE	LLM	0.000185174	2.80356e-35	0.169616	0.301945	0.0449808	0.0237622	1.27404e-38	4.13413e-38
XL_HDL_FC	LLM	6.53417e-06	1.20597e-36	0.198086	0.303607	0.0434002	0.0233973	4.72195e-42	1.63215e-41
XL_HDL_L	LLM	1.54585e-07	8.8474e-48	0.225361	0.33577	0.0422476	0.022344	4.42774e-56	1.90273e-55
XL_HDL_P	LLM	1.25712e-07	3.58001e-48	0.226291	0.335813	0.0421074	0.0222455	1.23877e-56	5.47125e-56
XL_HDL_PL	LLM	7.87982e-11	3.52827e-57	0.275994	0.363178	0.0413899	0.0218671	7.08095e-71	4.33028e-70
XL_HDL_TG	LLM	0.175366	2.55488e-08	-0.0629455	0.140658	0.046373	0.025126	1.90793e-05	2.73299e-05
XL_VLDL_C	LLM	3.88602e-08	6.00834e-27	-0.254052	-0.257532	0.0453983	0.0235146	9.20642e-35	2.39971e-34
XL_VLDL_CE	LLM	7.5523e-08	1.20126e-27	-0.248989	-0.259986	0.0455077	0.0234052	3.33069e-35	9.13068e-35
XL_VLDL_FC	LLM	1.17883e-08	1.57162e-26	-0.263032	-0.255962	0.0452374	0.0235738	7.43251e-35	2.003e-34
XL_VLDL_L	LLM	1.85748e-09	2.62021e-33	-0.276888	-0.286204	0.0450928	0.0232489	4.7121e-43	1.66494e-42
XL_VLDL_P	LLM	2.03722e-09	1.28593e-33	-0.276265	-0.287549	0.0451086	0.0232394	2.40213e-43	8.68041e-43
XL_VLDL_PL	LLM	5.86127e-09	6.06198e-27	-0.268317	-0.258418	0.0451759	0.0235974	1.28807e-35	3.65719e-35
XL_VLDL_TG	LLM	8.90976e-09	4.96889e-27	-0.265588	-0.25907	0.0452853	0.0236151	1.60289e-35	4.47122e-35
XS_VLDL_C	LLM	0.049764	0.00832491	-0.0885509	0.0665541	0.0450075	0.0251912	0.178794	0.198799
XS_VLDL_CE	LLM	0.0475136	0.000272098	-0.0894461	0.0921266	0.0450084	0.0252483	0.0271047	0.0334081
XS_VLDL_FC	LLM	0.0656958	0.357804	-0.0833574	0.0230664	0.0451766	0.0250769	0.92728	0.927791
XS_VLDL_L	LLM	0.000230851	5.97243e-05	-0.164445	-0.0993028	0.0442809	0.0246721	1.01789e-07	1.61844e-07
XS_VLDL_P	LLM	2.33055e-05	4.17178e-08	-0.188259	-0.134856	0.0440166	0.0244715	5.39826e-12	1.03412e-11
XS_VLDL_PL	LLM	0.121482	0.678946	-0.0703662	-0.0104367	0.0453503	0.0252107	0.264539	0.282293
XS_VLDL_TG	LLM	8.63521e-17	1.36693e-42	-0.363563	-0.322363	0.0419334	0.0228627	2.23996e-61	1.07925e-60
XXL_VLDL_C	LLM	1.03053e-06	1.9891e-17	-0.226979	-0.209523	0.0457949	0.0243782	3.55671e-23	8.1959e-23
XXL_VLDL_CE	LLM	4.53099e-06	2.24839e-17	-0.213446	-0.208699	0.0459606	0.0243241	1.74304e-22	3.95919e-22
XXL_VLDL_FC	LLM	2.46925e-08	4.88337e-17	-0.258044	-0.207326	0.0454311	0.0244314	2.86921e-24	6.80901e-24
XXL_VLDL_L	LLM	2.57192e-07	3.04536e-15	-0.239177	-0.195355	0.0456872	0.0245131	2.14896e-21	4.81245e-21
XXL_VLDL_P	LLM	3.53642e-07	3.87879e-15	-0.236511	-0.194636	0.045727	0.0245188	3.7222e-21	8.21985e-21
XXL_VLDL_PL	LLM	3.18859e-07	6.1628e-12	-0.237048	-0.171432	0.0456498	0.0247405	1.06856e-17	2.23554e-17
XXL_VLDL_TG	LLM	4.70035e-05	5.58015e-15	-0.190159	-0.193573	0.0462504	0.0245303	5.69592e-19	1.22385e-18
