# Supplementary material for: An interaction map of circulating metabolites, immune gene networks, and their genetic regulation
Source: Genome Biol. 2017 Aug 1;18:146. doi: 10.1186/s13059-017-1279-y (PMC5540552; doi:10.1186/s13059-017-1279-y)
Supplement: Supplementary file 9 — Module trans eQTLs. (XLSX 258 kb) [file 13059_2017_1279_MOESM9_ESM.xlsx]

## Sheet: Cis_Trans_eQTLs_GIMA
Significant trans associations were identified at Meta.Pvalue < 5.0E-08
ProbeID	Gene.Name	Gene.Chr	SNP	SNP.Chr	SNP.Pos	Gene.Module	Statistic.YFS	Pvalue.YFS	Beta.YFS	SE.YFS	Statistic.DIL	Pvalue.DIL	Beta.DIL	SE.DIL	Meta.Pvalue	Meta.FDR	Regulation
ILMN_1780756	RBM23	14	rs2185366	8	131342972	GIMA	5.13674	3.19404e-07	0.193663	0.0377015	3.38218	0.000775393	0.21727	0.0642397	4.06735e-09	6.70319e-07	trans
ILMN_1805228	LRG1	19	rs2185366	8	131342972	GIMA	5.6989	1.47101e-08	0.211287	0.0370751	1.65837	0.0978697	0.106561	0.0642566	7.99486e-09	1.19988e-06	trans
ILMN_2363106	RBM23	14	rs2185366	8	131342972	GIMA	4.84321	1.42099e-06	0.182766	0.0377365	2.84231	0.00466153	0.182056	0.064052	6.06037e-08	6.71311e-06	trans
ILMN_1658706	ST6GALNAC2	17	rs2185366	8	131342972	GIMA	5.07614	4.37502e-07	0.189291	0.0372904	2.13517	0.0332313	0.135015	0.0632337	7.6427e-08	8.32236e-06	trans
ILMN_1736863	TMEM140	7	rs2185366	8	131342972	GIMA	5.15412	2.91666e-07	0.188939	0.0366579	1.94021	0.0529154	0.121409	0.0625752	7.69791e-08	8.32236e-06	trans
ILMN_1741727	QPCT	2	rs2185366	8	131342972	GIMA	4.8271	1.5388e-06	0.17969	0.0372253	2.68353	0.00752587	0.172719	0.0643624	9.0418e-08	9.37333e-06	trans
ILMN_1755843	SLC26A8	6	rs2185366	8	131342972	GIMA	4.91857	9.75944e-07	0.18492	0.0375964	2.08305	0.0377533	0.133023	0.0638597	1.8932e-07	1.6722e-05	trans
ILMN_1737314	BCL6	3	rs2185366	8	131342972	GIMA	5.06867	4.54703e-07	0.1852	0.0365383	1.70418	0.088968	0.109191	0.0640725	1.95317e-07	1.70291e-05	trans
ILMN_1659544	STX3	11	rs2185366	8	131342972	GIMA	5.24892	1.76833e-07	0.194235	0.0370046	1.26179	0.20761	0.0818715	0.064885	2.09058e-07	1.7995e-05	trans
ILMN_1755235	XPO6	16	rs2185366	8	131342972	GIMA	4.93329	9.06364e-07	0.18198	0.0368881	1.96737	0.0496919	0.122997	0.0625187	2.22447e-07	1.90262e-05	trans
ILMN_2235283	MAPK1	22	rs2185366	8	131342972	GIMA	5.20896	2.18578e-07	0.195816	0.0375922	1.30475	0.192577	0.0832254	0.0637865	2.31291e-07	1.95354e-05	trans
ILMN_2214678	MXD1	2	rs2185366	8	131342972	GIMA	5.12902	3.32533e-07	0.189152	0.0368788	1.42775	0.153988	0.092689	0.0649198	2.61606e-07	2.10437e-05	trans
ILMN_1656530	LOC642788	16	rs2185366	8	131342972	GIMA	4.51086	7.00221e-06	0.17175	0.0380749	2.7683	0.00584363	0.17683	0.0638766	3.76412e-07	2.74964e-05	trans
ILMN_1719661	SEPX1	16	rs2185366	8	131342972	GIMA	4.9287	9.2753e-07	0.184875	0.0375098	1.64694	0.100196	0.105863	0.0642786	4.38368e-07	3.16797e-05	trans
ILMN_1746408	MIDN	19	rs2185366	8	131342972	GIMA	4.87038	1.24171e-06	0.185349	0.0380564	1.72754	0.0846878	0.111582	0.0645905	4.93145e-07	3.46454e-05	trans
ILMN_1803564	YIPF1	1	rs2185366	8	131342972	GIMA	4.86158	1.2973e-06	0.181139	0.0372594	1.74691	0.0812657	0.111552	0.0638567	4.94787e-07	3.46454e-05	trans
ILMN_1678494	ZNF438	10	rs2185366	8	131342972	GIMA	5.17821	2.57041e-07	0.190539	0.0367964	1.03259	0.302292	0.0664952	0.0643962	5.01533e-07	3.49367e-05	trans
ILMN_1656621	CHMP2A	19	rs2185366	8	131342972	GIMA	4.29064	1.90519e-05	0.160581	0.0374259	3.18683	0.00152821	0.203321	0.0638003	5.09201e-07	3.52889e-05	trans
ILMN_1685005	TNFRSF1A	12	rs2185366	8	131342972	GIMA	4.69744	2.89608e-06	0.174394	0.0371253	2.10681	0.0356302	0.133922	0.0635662	5.36322e-07	3.66053e-05	trans
ILMN_1706342	ZNF746	7	rs2185366	8	131342972	GIMA	4.98345	7.03328e-07	0.188126	0.0377501	1.41774	0.156887	0.0913848	0.0644579	5.43432e-07	3.69042e-05	trans
ILMN_2387680	VNN3	6	rs2185366	8	131342972	GIMA	4.9986	6.51137e-07	0.188368	0.0376841	1.37285	0.170414	0.0876265	0.0638283	5.56003e-07	3.75692e-05	trans
ILMN_1762284	ASPRV1	2	rs2185366	8	131342972	GIMA	4.8729	1.22627e-06	0.177435	0.0364126	1.63211	0.103285	0.102341	0.062705	5.91779e-07	3.88218e-05	trans
ILMN_1805192	KIAA1754	10	rs2185366	8	131342972	GIMA	4.54933	5.85211e-06	0.168313	0.0369974	2.39511	0.0169814	0.154093	0.0643362	6.31089e-07	4.12007e-05	trans
ILMN_1662741	EDG4	19	rs2185366	8	131342972	GIMA	4.33307	1.57648e-05	0.161363	0.0372399	2.92176	0.0036377	0.184699	0.063215	6.73029e-07	4.35183e-05	trans
ILMN_1716524	RAB7A	3	rs2185366	8	131342972	GIMA	4.94183	8.68168e-07	0.186118	0.0376617	1.39168	0.164636	0.087021	0.0625293	7.01049e-07	4.46886e-05	trans
ILMN_1679195	C20ORF24	20	rs2185366	8	131342972	GIMA	4.61392	4.31672e-06	0.173651	0.0376362	2.08772	0.0373278	0.135022	0.0646744	8.30925e-07	5.12745e-05	trans
ILMN_1653292	PFKFB4	3	rs2185366	8	131342972	GIMA	4.39176	1.20985e-05	0.165717	0.0377336	2.61348	0.00923193	0.167945	0.0642609	8.94045e-07	5.4424e-05	trans
ILMN_2092118	FPR1	19	rs2185366	8	131342972	GIMA	4.71085	2.71464e-06	0.175945	0.0373489	1.73859	0.0827217	0.111439	0.0640972	1.03371e-06	6.02138e-05	trans
ILMN_1717207	MMP25	16	rs2185366	8	131342972	GIMA	5.56013	3.22982e-08	0.208409	0.0374827	0.214548	0.830207	0.0139339	0.0649455	1.05015e-06	6.0909e-05	trans
ILMN_1713934	LITAF	16	rs2185366	8	131342972	GIMA	4.74529	2.29741e-06	0.178416	0.0375985	1.64138	0.101347	0.10583	0.0644761	1.06577e-06	6.15506e-05	trans
ILMN_1813625	TRIM25	17	rs2185366	8	131342972	GIMA	4.56571	5.41947e-06	0.16876	0.0369625	2.07159	0.0388151	0.132136	0.0637848	1.07698e-06	6.19332e-05	trans
ILMN_2372974	SIRPA	20	rs2185366	8	131342972	GIMA	4.58683	4.90651e-06	0.171621	0.037416	1.9961	0.0464637	0.127952	0.064101	1.12556e-06	6.41804e-05	trans
ILMN_1788213	FRAT2	10	rs2185366	8	131342972	GIMA	4.76045	2.13399e-06	0.175494	0.0368651	1.53479	0.125467	0.099465	0.0648069	1.22921e-06	6.97962e-05	trans
ILMN_1745262	REM2	14	rs2185366	8	131342972	GIMA	4.61458	4.30328e-06	0.168428	0.0364992	1.79013	0.0740364	0.115352	0.0644378	1.46779e-06	8.12937e-05	trans
ILMN_1678170	MME	3	rs2185366	8	131342972	GIMA	4.62814	4.03494e-06	0.172632	0.0373006	1.72107	0.0858557	0.11187	0.0650004	1.57537e-06	8.62651e-05	trans
ILMN_1815086	NINJ1	9	rs2185366	8	131342972	GIMA	4.64021	3.80958e-06	0.17622	0.0379767	1.68977	0.091694	0.109228	0.0646407	1.58308e-06	8.62651e-05	trans
ILMN_1773125	ENTPD1	10	rs2185366	8	131342972	GIMA	4.37652	1.29633e-05	0.165599	0.0378382	2.27393	0.0233923	0.146044	0.0642253	1.79025e-06	9.60058e-05	trans
ILMN_1695157	CA4	17	rs2185366	8	131342972	GIMA	4.53087	6.3794e-06	0.167918	0.037061	1.87156	0.0618498	0.119446	0.0638218	1.85198e-06	9.8813e-05	trans
ILMN_2078697	ALPK1	4	rs2185366	8	131342972	GIMA	4.7009	2.84818e-06	0.173464	0.0369002	1.45811	0.145438	0.0934812	0.0641114	1.89098e-06	0.000100215	trans
ILMN_1767320	MAPK1	22	rs2185366	8	131342972	GIMA	4.00591	6.50585e-05	0.149986	0.0374412	3.20715	0.00142626	0.203588	0.0634794	1.91042e-06	0.000100849	trans
ILMN_1676358	RALB	2	rs2185366	8	131342972	GIMA	4.84048	1.44037e-06	0.181354	0.0374661	1.07943	0.280917	0.0684206	0.063386	2.19798e-06	0.000110751	trans
ILMN_1715068	AQP9	15	rs2185366	8	131342972	GIMA	5.03623	5.37239e-07	0.183741	0.0364839	0.702421	0.482743	0.0453269	0.0645295	2.18954e-06	0.000110751	trans
ILMN_1768973	HIST2H2AC	1	rs2185366	8	131342972	GIMA	4.56386	5.46676e-06	0.169389	0.0371153	1.69687	0.0903426	0.109465	0.0645097	2.22061e-06	0.000111145	trans
ILMN_1675756	KCNJ15	21	rs2185366	8	131342972	GIMA	4.43058	1.01378e-05	0.16171	0.0364987	2.00124	0.0459056	0.12814	0.0640303	2.30451e-06	0.000114669	trans
ILMN_1690625	SLC9A8	20	rs2185366	8	131342972	GIMA	4.09398	4.4852e-05	0.156468	0.038219	2.85823	0.00443753	0.181979	0.0636683	2.33069e-06	0.000115206	trans
ILMN_1710514	BCL3	19	rs2185366	8	131342972	GIMA	4.66581	3.37117e-06	0.174531	0.0374064	1.43294	0.152499	0.0923659	0.064459	2.33584e-06	0.000115206	trans
ILMN_1720158	ETS2	21	rs2185366	8	131342972	GIMA	4.90274	1.05655e-06	0.179838	0.0366811	0.860074	0.39016	0.0561586	0.0652951	2.72077e-06	0.000129924	trans
ILMN_1775501	IL1B	2	rs2185366	8	131342972	GIMA	4.90033	1.06937e-06	0.179755	0.0366822	0.851446	0.394928	0.05495	0.0645373	2.80702e-06	0.000133102	trans
ILMN_1774874	IL1RN	2	rs2185366	8	131342972	GIMA	4.43171	1.00854e-05	0.16726	0.0377416	1.86723	0.0624534	0.119615	0.0640603	2.94011e-06	0.000137483	trans
ILMN_2144574	CTBS	1	rs2185366	8	131342972	GIMA	4.60766	4.44661e-06	0.172193	0.0373711	1.44722	0.14846	0.0941205	0.0650353	2.95718e-06	0.000137804	trans
ILMN_1785356	RAB6IP1	11	rs2185366	8	131342972	GIMA	4.34071	1.52334e-05	0.160275	0.0369238	2.07751	0.0382633	0.132668	0.0638592	3.01909e-06	0.000140206	trans
ILMN_1672834	SSH2	17	rs2185366	8	131342972	GIMA	4.5119	6.96847e-06	0.170546	0.0377992	1.64158	0.101305	0.106086	0.0646242	3.12729e-06	0.000143213	trans
ILMN_1677693	GPR109B	12	rs2185366	8	131342972	GIMA	4.24153	2.36726e-05	0.146744	0.0345969	2.29786	0.0219809	0.144599	0.0629278	3.18554e-06	0.000144461	trans
ILMN_1685824	B4GALT5	20	rs2185366	8	131342972	GIMA	4.72625	2.51982e-06	0.177017	0.0374541	1.10422	0.270027	0.0712447	0.0645203	3.49318e-06	0.000157247	trans
ILMN_1765880	C16ORF57	16	rs2185366	8	131342972	GIMA	4.65734	3.51052e-06	0.176386	0.0378726	1.22778	0.220108	0.0795673	0.064806	3.67558e-06	0.000162858	trans
ILMN_1763837	ANPEP	15	rs2185366	8	131342972	GIMA	4.33129	1.58906e-05	0.164629	0.0380092	1.95239	0.0514483	0.125539	0.0643001	3.95528e-06	0.000173438	trans
ILMN_2387599	C20ORF24	20	rs2185366	8	131342972	GIMA	4.35973	1.39841e-05	0.163597	0.0375246	1.8146	0.0701834	0.117726	0.0648773	4.48017e-06	0.000194031	trans
ILMN_1758963	NADK	1	rs2185366	8	131342972	GIMA	4.18718	3.00254e-05	0.15907	0.0379899	2.22341	0.0266336	0.143133	0.0643757	4.64319e-06	0.0001992	trans
ILMN_1771664	CLEC4E	12	rs2185366	8	131342972	GIMA	4.00572	6.51109e-05	0.152009	0.0379479	2.67979	0.00760932	0.170621	0.0636695	4.73935e-06	0.000202043	trans
ILMN_1695962	SLC12A9	7	rs2185366	8	131342972	GIMA	4.12858	3.86803e-05	0.156803	0.03798	2.30481	0.0215853	0.148797	0.0645593	5.2283e-06	0.000218678	trans
ILMN_1724422	SELL	1	rs2185366	8	131342972	GIMA	3.64487	0.000277415	0.13593	0.0372935	3.58921	0.000364307	0.230005	0.0640823	5.24283e-06	0.000218678	trans
ILMN_2335704	NCF4	22	rs2185366	8	131342972	GIMA	4.05906	5.20236e-05	0.153524	0.0378226	2.46887	0.0138866	0.159194	0.0644805	5.3623e-06	0.000222289	trans
ILMN_1738523	MYD88	3	rs2185366	8	131342972	GIMA	4.09029	4.55643e-05	0.154486	0.037769	2.32495	0.0204734	0.149093	0.0641277	5.98399e-06	0.000245422	trans
ILMN_1750401	C17ORF62	17	rs2185366	8	131342972	GIMA	3.58332	0.000351011	0.136436	0.0380753	3.67667	0.000261821	0.232206	0.0631565	5.99299e-06	0.000245422	trans
ILMN_1739792	RHOG	11	rs2185366	8	131342972	GIMA	4.10649	4.25205e-05	0.155236	0.0378026	2.27061	0.0235946	0.146352	0.0644552	6.11992e-06	0.000249863	trans
ILMN_1812618	CENTD3	5	rs2185366	8	131342972	GIMA	4.34895	1.46797e-05	0.165878	0.0381422	1.66643	0.0962527	0.107352	0.0644201	6.173e-06	0.000250516	trans
ILMN_2336781	SOD2	6	rs2185366	8	131342972	GIMA	4.33121	1.58963e-05	0.16194	0.037389	1.70417	0.0889684	0.108867	0.0638825	6.22593e-06	0.000251908	trans
ILMN_2094952	NUAK2	1	rs2185366	8	131342972	GIMA	4.57956	5.07765e-06	0.172926	0.0377605	1.11687	0.264585	0.0713846	0.0639148	6.51193e-06	0.000261912	trans
ILMN_2254635	ITGAX	16	rs2185366	8	131342972	GIMA	3.94359	8.4283e-05	0.149931	0.0380188	2.6475	0.0083645	0.169912	0.0641783	6.60169e-06	0.00026395	trans
ILMN_1660364	PSCD4	22	rs2185366	8	131342972	GIMA	4.19392	2.91574e-05	0.157788	0.037623	2.0046	0.0455439	0.128673	0.0641888	6.63113e-06	0.000264345	trans
ILMN_1767365	PAK1	11	rs2185366	8	131342972	GIMA	3.97527	7.39231e-05	0.15001	0.0377358	2.5251	0.0118742	0.163105	0.0645935	7.05988e-06	0.000276543	trans
ILMN_1734543	PTPRE	10	rs2185366	8	131342972	GIMA	4.0444	5.53475e-05	0.152093	0.0376059	2.30364	0.0216514	0.147973	0.0642346	7.59809e-06	0.000293373	trans
ILMN_1810420	DYSF	2	rs2185366	8	131342972	GIMA	4.10346	4.30738e-05	0.155895	0.037991	2.14564	0.0323819	0.138631	0.0646106	7.70276e-06	0.000295725	trans
ILMN_1779015	ZNF467	7	rs2185366	8	131342972	GIMA	4.71358	2.67908e-06	0.177316	0.0376182	0.767018	0.443432	0.0494511	0.0644718	7.81572e-06	0.000298366	trans
ILMN_1676515	IMPDH1	7	rs2185366	8	131342972	GIMA	4.28874	1.92129e-05	0.162077	0.0377912	1.65022	0.0995255	0.104491	0.0633194	8.27401e-06	0.000312135	trans
ILMN_1692754	TMEM49	17	rs2185366	8	131342972	GIMA	4.68566	3.06494e-06	0.177618	0.0379068	0.792151	0.428647	0.0502512	0.0634363	8.31497e-06	0.000312135	trans
ILMN_1802380	RERE	1	rs2185366	8	131342972	GIMA	3.90878	9.72416e-05	0.147175	0.0376525	2.60252	0.00952819	0.166245	0.0638783	8.29792e-06	0.000312135	trans
ILMN_2410986	STAT3	17	rs2185366	8	131342972	GIMA	4.09842	4.40111e-05	0.156063	0.0380787	2.11509	0.034915	0.135814	0.0642119	8.30227e-06	0.000312135	trans
ILMN_1752923	IFNAR1	21	rs2185366	8	131342972	GIMA	4.63398	3.92427e-06	0.17041	0.0367739	0.884709	0.376738	0.0567784	0.0641775	8.42865e-06	0.000315526	trans
ILMN_2334693	NARF	17	rs2185366	8	131342972	GIMA	4.28438	1.9589e-05	0.161586	0.0377152	1.6485	0.0998768	0.106249	0.0644517	8.45881e-06	0.00031578	trans
ILMN_1666444	RBMS1	2	rs2185366	8	131342972	GIMA	3.7655	0.000173173	0.141162	0.0374882	2.94636	0.00336515	0.189409	0.0642858	8.79428e-06	0.000325605	trans
ILMN_1813489	RAF1	3	rs2185366	8	131342972	GIMA	4.35869	1.40498e-05	0.163203	0.0374432	1.45518	0.146245	0.094662	0.0650517	8.76433e-06	0.000325605	trans
ILMN_2075051	PGS1	17	rs2185366	8	131342972	GIMA	4.16418	3.31756e-05	0.155705	0.0373915	1.91845	0.0556215	0.122589	0.0639001	8.79082e-06	0.000325605	trans
ILMN_1698766	PYCARD	16	rs2185366	8	131342972	GIMA	3.91821	9.35591e-05	0.146612	0.0374182	2.54013	0.0113821	0.163761	0.0644697	8.83993e-06	0.000326401	trans
ILMN_1801934	SERTAD3	19	rs2185366	8	131342972	GIMA	3.95655	7.98889e-05	0.149798	0.0378608	2.43821	0.0151067	0.154862	0.0635147	8.8751e-06	0.000326807	trans
ILMN_1663618	STAT3	17	rs2185366	8	131342972	GIMA	3.8266	0.000135706	0.146338	0.0382423	2.77295	0.00576202	0.176732	0.0637343	8.95406e-06	0.000327659	trans
ILMN_1784884	LILRB3	19	rs2185366	8	131342972	GIMA	3.97348	7.44732e-05	0.148177	0.0372914	2.37805	0.0177786	0.152856	0.0642778	9.12485e-06	0.000330728	trans
ILMN_2320964	ADAR	1	rs2185366	8	131342972	GIMA	3.84357	0.000126748	0.146011	0.0379884	2.71917	0.00677173	0.173424	0.0637784	9.08803e-06	0.000330728	trans
ILMN_2231928	MX2	21	rs2185366	8	131342972	GIMA	4.10661	4.24981e-05	0.156149	0.0380238	2.02471	0.0434276	0.130117	0.0642648	9.37171e-06	0.000337732	trans
ILMN_1758719	NEDD9	6	rs2185366	8	131342972	GIMA	4.18345	3.05165e-05	0.158745	0.037946	1.81745	0.0697451	0.117544	0.0646749	9.66652e-06	0.000346507	trans
ILMN_1693014	CEBPB	20	rs2185366	8	131342972	GIMA	4.2266	2.52768e-05	0.159568	0.0377533	1.70768	0.0883146	0.110685	0.0648162	9.75881e-06	0.00034889	trans
ILMN_1728478	CXCL16	17	rs2185366	8	131342972	GIMA	4.17716	3.13611e-05	0.154318	0.0369433	1.82055	0.0692712	0.116468	0.063974	9.87819e-06	0.000351286	trans
ILMN_1662524	IL8RA	2	rs2185366	8	131342972	GIMA	4.33966	1.53054e-05	0.162377	0.0374169	1.43086	0.153095	0.0917015	0.0640885	9.95867e-06	0.000352308	trans
ILMN_1717809	RNF24	20	rs2185366	8	131342972	GIMA	3.86153	0.00011787	0.145724	0.0377374	2.6044	0.00947681	0.166661	0.0639922	1.01639e-05	0.000357843	trans
ILMN_1746588	TALDO1	11	rs2185366	8	131342972	GIMA	3.90661	9.81101e-05	0.147515	0.0377604	2.48657	0.0132228	0.161257	0.0648513	1.01681e-05	0.000357843	trans
ILMN_1667883	THOC5	22	rs2185366	8	131342972	GIMA	4.49789	7.43631e-06	0.168511	0.0374644	1.04078	0.298481	0.0673378	0.0646995	1.08396e-05	0.000380485	trans
ILMN_1747506	DHX34	19	rs2185366	8	131342972	GIMA	4.161	3.3635e-05	0.156421	0.037592	1.79803	0.0727736	0.115102	0.0640154	1.10201e-05	0.000384822	trans
ILMN_1670926	GALNAC4S-6ST	10	rs2185366	8	131342972	GIMA	4.44214	9.61501e-06	0.168373	0.0379036	1.13545	0.256729	0.0729937	0.0642861	1.13524e-05	0.000395404	trans
ILMN_1781155	LYN	8	rs2185366	8	131342972	GIMA	4.15648	3.42984e-05	0.157042	0.0377825	1.78051	0.0755982	0.115216	0.0647093	1.15888e-05	0.000401969	trans
ILMN_1692219	RAB11FIP1	8	rs2185366	8	131342972	GIMA	4.02478	6.01123e-05	0.148196	0.0368209	2.09416	0.0367476	0.135278	0.0645976	1.18358e-05	0.000406543	trans
ILMN_1787705	ATP6V1B2	8	rs2185366	8	131342972	GIMA	3.88706	0.000106262	0.148325	0.0381586	2.44524	0.014819	0.155501	0.0635933	1.18527e-05	0.000406543	trans
ILMN_1804935	VNN3	6	rs2185366	8	131342972	GIMA	4.73436	2.42263e-06	0.17789	0.0375741	0.550051	0.58253	0.0353054	0.0641857	1.23038e-05	0.000419302	trans
ILMN_1708934	ADM	11	rs2185366	8	131342972	GIMA	4.93441	9.01269e-07	0.169588	0.0343685	0.269296	0.787813	0.0171465	0.0636714	1.30519e-05	0.000442064	trans
ILMN_1797875	ALOX5AP	13	rs2185366	8	131342972	GIMA	4.07259	4.91242e-05	0.154385	0.0379084	1.89968	0.0580496	0.122545	0.0645085	1.34704e-05	0.000454579	trans
ILMN_1714401	SNX27	1	rs2185366	8	131342972	GIMA	4.30293	1.8038e-05	0.159908	0.0371626	1.34788	0.178308	0.0838547	0.0622125	1.36127e-05	0.00045714	trans
ILMN_1769886	SIRPD	20	rs2185366	8	131342972	GIMA	3.84884	0.00012408	0.147056	0.038208	2.45686	0.0143536	0.158613	0.0645591	1.37e-05	0.00045714	trans
ILMN_1808047	PHC2	1	rs2185366	8	131342972	GIMA	3.78118	0.000162725	0.143466	0.0379421	2.63368	0.00870752	0.169254	0.0642651	1.36989e-05	0.00045714	trans
ILMN_2406501	SOD2	6	rs2185366	8	131342972	GIMA	3.98212	7.18485e-05	0.148548	0.0373038	2.09929	0.0362909	0.133307	0.0635007	1.40819e-05	0.000468726	trans
ILMN_2212763	ICAM3	19	rs2185366	8	131342972	GIMA	4.00438	6.54755e-05	0.151103	0.0377343	2.02668	0.0432238	0.13069	0.0644844	1.44863e-05	0.000481002	trans
ILMN_1678268	VPS8	3	rs2185366	8	131342972	GIMA	4.01057	6.38038e-05	0.151655	0.0378139	1.9984	0.046213	0.12889	0.0644966	1.48063e-05	0.000490422	trans
ILMN_1664644	ATG16L2	11	rs2185366	8	131342972	GIMA	3.9465	8.32762e-05	0.151086	0.0382835	2.15524	0.031619	0.138059	0.0640573	1.4913e-05	0.00049275	trans
ILMN_1790689	CRISPLD2	16	rs2185366	8	131342972	GIMA	4.14562	3.59441e-05	0.156528	0.0377574	1.65642	0.098263	0.107227	0.0647344	1.51144e-05	0.000498186	trans
ILMN_1691508	PLAUR	19	rs2185366	8	131342972	GIMA	4.09564	4.45367e-05	0.150581	0.0367663	1.74837	0.0810118	0.111026	0.0635023	1.58853e-05	0.000518535	trans
ILMN_2323172	CSF3R	1	rs2185366	8	131342972	GIMA	3.66432	0.00025735	0.139262	0.0380048	2.81353	0.00509259	0.179853	0.0639242	1.68772e-05	0.000540472	trans
ILMN_1720708	CSNK1D	17	rs2185366	8	131342972	GIMA	4.27594	2.03355e-05	0.163192	0.0381651	1.28578	0.199113	0.0833448	0.0648203	1.71413e-05	0.00054634	trans
ILMN_2374340	PLAUR	19	rs2185366	8	131342972	GIMA	3.81746	0.000140778	0.140051	0.036687	2.39023	0.0172062	0.15306	0.0640356	1.7467e-05	0.000554916	trans
ILMN_1779886	TBC1D14	4	rs2185366	8	131342972	GIMA	4.05169	5.36703e-05	0.15417	0.0380507	1.7691	0.0774856	0.114227	0.0645679	1.84395e-05	0.000578169	trans
ILMN_1719915	DHRS12	13	rs2185366	8	131342972	GIMA	4.05356	5.3247e-05	0.154311	0.0380679	1.7482	0.0810423	0.111858	0.0639849	1.89681e-05	0.000590634	trans
ILMN_1716080	CBL	11	rs2185366	8	131342972	GIMA	4.02347	6.04436e-05	0.15213	0.0378106	1.81396	0.0702812	0.117185	0.0646018	1.92143e-05	0.000595556	trans
ILMN_1766045	SH3GLB1	1	rs2185366	8	131342972	GIMA	4.22572	2.53748e-05	0.154732	0.0366169	1.3321	0.183433	0.0858267	0.0644296	1.93984e-05	0.000599886	trans
ILMN_1810725	FAM129A	1	rs2185366	8	131342972	GIMA	4.37076	1.33052e-05	0.164784	0.0377015	1.00688	0.314479	0.0648224	0.0643795	1.98494e-05	0.000611037	trans
ILMN_2399503	UBN1	16	rs2185366	8	131342972	GIMA	4.13836	3.70866e-05	0.157378	0.0380292	1.50806	0.132171	0.0965891	0.0640488	2.02854e-05	0.000620221	trans
ILMN_1683950	SNX11	17	rs2185366	8	131342972	GIMA	4.06998	4.96711e-05	0.155429	0.038189	1.66557	0.0964232	0.10751	0.064548	2.04397e-05	0.000622122	trans
ILMN_1745148	ZNFX1	20	rs2185366	8	131342972	GIMA	3.63083	0.000292799	0.138871	0.0382478	2.78335	0.00558327	0.178198	0.0640228	2.04068e-05	0.000622122	trans
ILMN_2363065	RTN3	11	rs2185366	8	131342972	GIMA	4.01004	6.39435e-05	0.151899	0.0378798	1.80622	0.0714834	0.116604	0.0645568	2.05959e-05	0.000625467	trans
ILMN_1733288	C1RL	12	rs2185366	8	131342972	GIMA	4.22403	2.55626e-05	0.159402	0.0377369	1.29429	0.196161	0.0840905	0.0649703	2.09537e-05	0.000632097	trans
ILMN_1771815	C20ORF43	20	rs2185366	8	131342972	GIMA	4.05551	5.28098e-05	0.15339	0.0378226	1.68599	0.0924202	0.107998	0.0640559	2.09545e-05	0.000632097	trans
ILMN_1806999	B9D2	19	rs2185366	8	131342972	GIMA	4.19074	2.95642e-05	0.154334	0.0368275	1.36395	0.173197	0.0873149	0.0640164	2.1163e-05	0.000636965	trans
ILMN_1758735	NLRP12	19	rs2185366	8	131342972	GIMA	3.86262	0.000117354	0.146454	0.0379158	2.10664	0.0356454	0.136208	0.0646565	2.30165e-05	0.000686633	trans
ILMN_1652631	GLIPR2	9	rs2185366	8	131342972	GIMA	3.579	0.000356812	0.136443	0.0381231	2.80599	0.00521147	0.172715	0.0615522	2.4481e-05	0.000725518	trans
ILMN_1670410	LOC641710	11	rs2185366	8	131342972	GIMA	3.70799	0.00021715	0.139798	0.0377019	2.45775	0.0143185	0.157717	0.0641713	2.47977e-05	0.000731693	trans
ILMN_1651826	BASP1	5	rs2185366	8	131342972	GIMA	4.10398	4.29792e-05	0.152787	0.0372291	1.47091	0.141943	0.0932264	0.0633801	2.49969e-05	0.000734874	trans
ILMN_1722981	TLR5	1	rs2185366	8	131342972	GIMA	4.05771	5.23217e-05	0.153961	0.0379427	1.57899	0.114969	0.101988	0.0645907	2.50142e-05	0.000734874	trans
ILMN_1655206	ZBTB34	9	rs2185366	8	131342972	GIMA	4.1562	3.43408e-05	0.150697	0.0362585	1.34673	0.178675	0.0868128	0.0644617	2.51947e-05	0.000737021	trans
ILMN_1655414	TNFSF14	19	rs2185366	8	131342972	GIMA	4.39413	1.19692e-05	0.16521	0.0375979	0.845343	0.398323	0.0546698	0.0646718	2.51964e-05	0.000737021	trans
ILMN_1766275	PIK3CD	1	rs2185366	8	131342972	GIMA	3.99867	6.70582e-05	0.151274	0.0378311	1.71404	0.0871407	0.110537	0.0644894	2.52815e-05	0.000737914	trans
ILMN_2397199	NDEL1	17	rs2185366	8	131342972	GIMA	4.01797	6.18541e-05	0.152459	0.0379442	1.65267	0.0990237	0.106137	0.0642213	2.59383e-05	0.000755454	trans
ILMN_1767816	APH1B	15	rs2185366	8	131342972	GIMA	4.62877	4.02275e-06	0.176244	0.0380757	0.431646	0.666185	0.0277025	0.0641788	2.6583e-05	0.000769256	trans
ILMN_1721391	ATP6V0B	1	rs2185366	8	131342972	GIMA	4.36268	1.37994e-05	0.164679	0.0377471	0.870286	0.384561	0.056409	0.0648166	2.71865e-05	0.000783365	trans
ILMN_1753426	KIAA0556	16	rs2185366	8	131342972	GIMA	3.67552	0.000246419	0.139918	0.0380674	2.48174	0.0134011	0.159717	0.064357	2.73174e-05	0.000785463	trans
ILMN_1808299	IQSEC1	3	rs2185366	8	131342972	GIMA	3.8117	0.000144066	0.145525	0.0381785	2.12628	0.0339682	0.137307	0.0645762	2.75319e-05	0.00078995	trans
ILMN_1688231	TREM1	6	rs2185366	8	131342972	GIMA	4.16254	3.34115e-05	0.153544	0.036887	1.28079	0.200859	0.0822105	0.0641872	2.76917e-05	0.000792851	trans
ILMN_1673363	CD97	19	rs2185366	8	131342972	GIMA	3.62042	0.000304722	0.138284	0.0381955	2.6066	0.00941712	0.164184	0.062988	2.81818e-05	0.000805178	trans
ILMN_1744508	FAM53C	5	rs2185366	8	131342972	GIMA	4.41544	1.08632e-05	0.165705	0.0375284	0.74849	0.454516	0.0481683	0.064354	2.8521e-05	0.000813149	trans
ILMN_1701603	ALPL	1	rs2185366	8	131342972	GIMA	4.51909	6.73916e-06	0.164663	0.0364371	0.566259	0.571471	0.036172	0.063879	2.88027e-05	0.000813332	trans
ILMN_1740010	PCNX	14	rs2185366	8	131342972	GIMA	4.55587	5.67544e-06	0.171168	0.0375709	0.508552	0.61129	0.0322333	0.0633825	2.88283e-05	0.000813332	trans
ILMN_2072598	LOC401357	7	rs2185366	8	131342972	GIMA	4.13486	3.76498e-05	0.156364	0.037816	1.32197	0.186782	0.084734	0.0640969	2.87706e-05	0.000813332	trans
ILMN_1775708	SLC2A3	12	rs2185366	8	131342972	GIMA	4.41187	1.10413e-05	0.164687	0.0373282	0.729583	0.465986	0.0473114	0.0648472	3.01893e-05	0.00084399	trans
ILMN_1788017	HSH2D	19	rs2185366	8	131342972	GIMA	3.78358	0.00016118	0.141269	0.0373375	2.12746	0.0338697	0.137551	0.0646551	3.08574e-05	0.000859807	trans
ILMN_1702787	SEMA4A	1	rs2185366	8	131342972	GIMA	3.81435	0.000142546	0.145451	0.0381327	2.02838	0.0430503	0.131145	0.0646553	3.19494e-05	0.0008845	trans
ILMN_2081682	SMAP2	1	rs2185366	8	131342972	GIMA	3.70824	0.000216945	0.140604	0.0379167	2.29804	0.0219706	0.146306	0.0636656	3.19723e-05	0.0008845	trans
ILMN_2368292	TSEN34	19	rs2185366	8	131342972	GIMA	4.14592	3.58986e-05	0.154073	0.0371625	1.23902	0.215917	0.0795909	0.0642368	3.20054e-05	0.0008845	trans
ILMN_1693650	FES	15	rs2185366	8	131342972	GIMA	3.66353	0.00025814	0.139244	0.0380083	2.40938	0.0163393	0.153863	0.0638601	3.21957e-05	0.000887944	trans
ILMN_1745778	SLC45A4	8	rs2185366	8	131342972	GIMA	4.11628	4.0776e-05	0.156173	0.0379405	1.29607	0.195549	0.0834466	0.0643845	3.25333e-05	0.000891854	trans
ILMN_1752455	DOCK5	8	rs2185366	8	131342972	GIMA	4.01327	6.30845e-05	0.150455	0.0374894	1.53189	0.12618	0.0982988	0.0641681	3.25843e-05	0.000891854	trans
ILMN_1749892	EGLN1	1	rs2185366	8	131342972	GIMA	3.75234	0.000182427	0.135558	0.0361264	2.16075	0.0311882	0.138828	0.0642501	3.3243e-05	0.000905738	trans
ILMN_1746012	MBD6	12	rs2185366	8	131342972	GIMA	4.33752	1.54528e-05	0.164877	0.0380118	0.808006	0.41947	0.0518718	0.0641972	3.4361e-05	0.00093244	trans
ILMN_1733221	C9ORF164	9	rs2185366	8	131342972	GIMA	3.55211	0.000394965	0.131575	0.0370413	2.65831	0.0081045	0.165399	0.0622196	3.44646e-05	0.000933376	trans
ILMN_1706531	ABCC5	3	rs2185366	8	131342972	GIMA	3.90897	9.71671e-05	0.149132	0.0381512	1.7418	0.0821567	0.110913	0.0636774	3.4853e-05	0.000940128	trans
ILMN_1766487	LRRC25	19	rs2185366	8	131342972	GIMA	3.66309	0.000258579	0.138555	0.0378246	2.36132	0.0185919	0.152725	0.0646777	3.48017e-05	0.000940128	trans
ILMN_1777998	ARHGAP25	2	rs2185366	8	131342972	GIMA	3.92366	9.14867e-05	0.148061	0.0377353	1.68568	0.0924806	0.108867	0.0645835	3.60797e-05	0.000971276	trans
ILMN_1792076	TRERF1	6	rs2185366	8	131342972	GIMA	3.9173	9.3909e-05	0.148197	0.0378315	1.6987	0.0899967	0.110387	0.0649835	3.62222e-05	0.000973175	trans
ILMN_2344373	MVP	16	rs2185366	8	131342972	GIMA	3.5118	0.000459368	0.134287	0.0382388	2.69565	0.00726145	0.173983	0.0645421	3.83789e-05	0.00102298	trans
ILMN_1805175	TGFA	2	rs2185366	8	131342972	GIMA	4.08165	4.7271e-05	0.150589	0.0368941	1.28045	0.20098	0.0827779	0.0646476	3.85094e-05	0.00102444	trans
ILMN_1696466	ROPN1L	5	rs2185366	8	131342972	GIMA	3.70545	0.000219324	0.139008	0.0375145	2.17781	0.0298859	0.139194	0.0639145	3.9172e-05	0.00104002	trans
ILMN_1793934	PISD	22	rs2185366	8	131342972	GIMA	3.68708	0.0002356	0.140406	0.0380806	2.20173	0.0281394	0.141641	0.0643315	4.0632e-05	0.00107667	trans
ILMN_1735180	NCSTN	1	rs2185366	8	131342972	GIMA	3.92961	8.92779e-05	0.14991	0.0381488	1.59754	0.110776	0.098833	0.0618658	4.08814e-05	0.00108116	trans
ILMN_1781416	FRAT1	10	rs2185366	8	131342972	GIMA	3.57532	0.000361812	0.13402	0.0374848	2.43057	0.0154249	0.157585	0.0648345	4.46446e-05	0.00116248	trans
ILMN_2060115	SORL1	11	rs2185366	8	131342972	GIMA	4.12535	3.92192e-05	0.155783	0.0377623	1.10036	0.271704	0.0701719	0.0637718	4.49965e-05	0.00116715	trans
ILMN_1745329	PRR14	16	rs2185366	8	131342972	GIMA	3.95334	8.09561e-05	0.149796	0.0378909	1.48201	0.138966	0.095729	0.0645939	4.52582e-05	0.00117168	trans
ILMN_1692742	DENND3	8	rs2185366	8	131342972	GIMA	3.69472	0.000228697	0.141083	0.038185	2.10427	0.0358527	0.134619	0.0639744	4.59889e-05	0.00118155	trans
ILMN_1709233	F5	1	rs2185366	8	131342972	GIMA	3.46196	0.000552566	0.129804	0.0374944	2.71042	0.00695029	0.1718	0.0633849	4.59685e-05	0.00118155	trans
ILMN_1743034	KIF1B	1	rs2185366	8	131342972	GIMA	3.96241	7.79721e-05	0.151758	0.0382994	1.44354	0.149494	0.0922853	0.0639299	4.6633e-05	0.00119356	trans
ILMN_1702396	PACSIN2	22	rs2185366	8	131342972	GIMA	4.07418	4.87939e-05	0.153984	0.037795	1.18556	0.23636	0.07677	0.0647544	4.71444e-05	0.00120209	trans
ILMN_1758250	TRAFD1	12	rs2185366	8	131342972	GIMA	3.60318	0.000325468	0.138407	0.0384125	2.29296	0.022264	0.146255	0.0637844	4.94172e-05	0.00125295	trans
ILMN_1676010	SP1	12	rs2185366	8	131342972	GIMA	3.72895	0.000200035	0.142849	0.0383081	1.9459	0.052225	0.126253	0.0648815	5.16034e-05	0.00129622	trans
ILMN_1780546	OSM	22	rs2185366	8	131342972	GIMA	4.43511	9.92954e-06	0.165362	0.0372847	0.46806	0.639946	0.0302463	0.0646207	5.21338e-05	0.00130712	trans
ILMN_2397521	JMJD3	17	rs2185366	8	131342972	GIMA	3.38661	0.000727433	0.128337	0.0378956	2.82071	0.00498184	0.180778	0.0640896	5.27655e-05	0.00131563	trans
ILMN_1727689	TNFAIP2	14	rs2185366	8	131342972	GIMA	3.46442	0.000547588	0.133386	0.0385017	2.60914	0.00934846	0.166913	0.0639724	5.31031e-05	0.00131918	trans
ILMN_1791253	FBXL13	7	rs2185366	8	131342972	GIMA	4.33391	1.57057e-05	0.16239	0.0374697	0.607507	0.54379	0.0393648	0.0647973	5.46299e-05	0.00135214	trans
ILMN_1758831	RNF31	14	rs2185366	8	131342972	GIMA	3.64503	0.000277248	0.139735	0.0383359	2.11455	0.0349616	0.135539	0.0640983	5.52367e-05	0.00136217	trans
ILMN_1721876	TIMP2	17	rs2185366	8	131342972	GIMA	3.7325	0.000197256	0.140308	0.0375908	1.86315	0.0630256	0.119913	0.06436	5.80998e-05	0.00141726	trans
ILMN_1664094	P2RY13	3	rs2185366	8	131342972	GIMA	4.08382	4.68362e-05	0.15467	0.0378739	1.03858	0.299499	0.0657196	0.0632781	5.95972e-05	0.00144695	trans
ILMN_1698996	SLC19A1	21	rs2185366	8	131342972	GIMA	3.54959	0.000398731	0.134335	0.0378453	2.31022	0.0212815	0.143984	0.0623248	5.96382e-05	0.00144695	trans
ILMN_1665877	RNF149	2	rs2185366	8	131342972	GIMA	3.84788	0.00012456	0.141206	0.0366971	1.56258	0.118783	0.100908	0.0645781	6.01067e-05	0.0014557	trans
ILMN_1795826	ATP6V0D1	16	rs2185366	8	131342972	GIMA	3.50234	0.000475845	0.133443	0.038101	2.42523	0.0156509	0.15692	0.0647032	6.03667e-05	0.00145938	trans
ILMN_1743570	CEACAM3	19	rs2185366	8	131342972	GIMA	4.05592	5.27184e-05	0.151943	0.0374619	1.07814	0.281489	0.0692105	0.0641942	6.17685e-05	0.00149061	trans
ILMN_1717334	VAV1	19	rs2185366	8	131342972	GIMA	3.26652	0.00111543	0.124473	0.0381059	3.02647	0.00260155	0.194801	0.0643657	6.29603e-05	0.00151127	trans
ILMN_2116714	SLC39A1	1	rs2185366	8	131342972	GIMA	4.28109	1.98767e-05	0.163134	0.0381056	0.622725	0.533749	0.0385077	0.0618374	6.48492e-05	0.0015511	trans
ILMN_1799106	MOSC1	1	rs2185366	8	131342972	GIMA	3.82181	0.000138345	0.143038	0.0374268	1.5517	0.121366	0.100265	0.064616	6.78352e-05	0.00160267	trans
ILMN_1699015	H3F3A	1	rs2185366	8	131342972	GIMA	3.57165	0.000366883	0.134266	0.0375922	2.16236	0.0310632	0.139729	0.0646186	6.86353e-05	0.00161874	trans
ILMN_2364022	SLC16A3	17	rs2185366	8	131342972	GIMA	4.15466	3.45692e-05	0.15748	0.0379045	0.808058	0.419441	0.0524386	0.0648946	7.097e-05	0.00166798	trans
ILMN_1778723	AMICA1	11	rs2185366	8	131342972	GIMA	3.48335	0.000510604	0.130059	0.0373373	2.35544	0.0188851	0.151419	0.0642847	7.23944e-05	0.00168679	trans
ILMN_2196550	C13ORF18	13	rs2185366	8	131342972	GIMA	4.18681	3.00728e-05	0.157885	0.03771	0.727658	0.467163	0.0472635	0.0649529	7.41217e-05	0.00171521	trans
ILMN_1713751	ADAM19	5	rs2185366	8	131342972	GIMA	3.74035	0.000191256	0.140788	0.0376403	1.69069	0.0915185	0.109113	0.0645375	7.43743e-05	0.00171811	trans
ILMN_1732967	KIAA1949	6	rs2185366	8	131342972	GIMA	3.63418	0.00028906	0.13651	0.0375629	1.94465	0.0523767	0.124462	0.0640026	7.52862e-05	0.00173227	trans
ILMN_2087646	HLX	1	rs2185366	8	131342972	GIMA	3.57122	0.000367477	0.134812	0.0377496	2.10286	0.0359761	0.131197	0.0623898	7.53719e-05	0.00173227	trans
ILMN_2371280	CSF3R	1	rs2185366	8	131342972	GIMA	4.10124	4.34838e-05	0.155374	0.0378845	0.88013	0.379211	0.0568351	0.0645758	7.55572e-05	0.00173358	trans
ILMN_1750158	ACOX1	17	rs2185366	8	131342972	GIMA	3.61184	0.000314882	0.137021	0.0379365	1.97709	0.0485794	0.128569	0.0650294	7.81143e-05	0.00177717	trans
ILMN_1751330	RBCK1	20	rs2185366	8	131342972	GIMA	3.50107	0.000478091	0.132511	0.0378486	2.23647	0.0257602	0.145312	0.064974	8.08938e-05	0.00182504	trans
ILMN_1673352	IFITM2	11	rs2185366	8	131342972	GIMA	3.9275	9.00571e-05	0.146718	0.0373566	1.18845	0.23522	0.0760059	0.0639539	8.35136e-05	0.00187165	trans
ILMN_1692785	KLHL21	1	rs2185366	8	131342972	GIMA	3.36384	0.000789651	0.127443	0.0378862	2.57127	0.01042	0.16535	0.0643066	8.38662e-05	0.00187644	trans
ILMN_2401978	STAT3	17	rs2185366	8	131342972	GIMA	3.44038	0.000598155	0.131784	0.0383051	2.36637	0.0183428	0.14985	0.0633248	8.43305e-05	0.00188371	trans
ILMN_1728724	IL17RA	22	rs2185366	8	131342972	GIMA	3.58881	0.000343763	0.136977	0.0381677	1.97334	0.0490056	0.126477	0.0640926	8.59754e-05	0.00191097	trans
ILMN_1703123	AXUD1	3	rs2185366	8	131342972	GIMA	4.30097	1.81961e-05	0.162491	0.0377802	0.469958	0.63859	0.0304116	0.0647113	8.73917e-05	0.00193608	trans
ILMN_1702817	B3GNTL1	17	rs2185366	8	131342972	GIMA	3.27178	0.00109502	0.125158	0.0382539	2.75252	0.0061283	0.176003	0.0639423	9.21781e-05	0.00202223	trans
ILMN_1781184	MYBPC3	11	rs2185366	8	131342972	GIMA	3.92688	9.02838e-05	0.149884	0.0381687	1.13451	0.257125	0.07264	0.0640278	9.21244e-05	0.00202223	trans
ILMN_1794165	PGD	1	rs2185366	8	131342972	GIMA	3.14186	0.0017143	0.119617	0.0380721	3.05616	0.00236152	0.195619	0.0640082	9.8853e-05	0.00214775	trans
ILMN_1793729	C15ORF39	15	rs2185366	8	131342972	GIMA	3.80461	0.000148209	0.145068	0.0381294	1.34085	0.180578	0.0857732	0.0639694	0.000103143	0.0022302	trans
ILMN_2151281	GABARAPL1	12	rs2185366	8	131342972	GIMA	4.20067	2.83118e-05	0.159104	0.0378758	0.547384	0.584359	0.0346137	0.0632348	0.000105556	0.0022751	trans
ILMN_2226917	KIAA0247	14	rs2185366	8	131342972	GIMA	3.43061	0.000619919	0.129759	0.0378238	2.2349	0.0258636	0.142936	0.0639561	0.000106696	0.00229236	trans
ILMN_1778977	TYROBP	19	rs2185366	8	131342972	GIMA	3.41316	0.00066066	0.128321	0.0375961	2.27085	0.0235796	0.146995	0.0647314	0.000108177	0.00232047	trans
ILMN_1775257	PROK2	3	rs2185366	8	131342972	GIMA	3.88969	0.00010513	0.139987	0.0359892	1.10642	0.269074	0.0705525	0.0637663	0.000111684	0.00239192	trans
ILMN_1720053	ZFAND3	6	rs2185366	8	131342972	GIMA	3.66405	0.00025762	0.138987	0.0379325	1.56789	0.117539	0.100299	0.0639711	0.000121696	0.00257773	trans
ILMN_2408543	PLAUR	19	rs2185366	8	131342972	GIMA	3.06324	0.00223174	0.114213	0.0372851	3.07143	0.00224613	0.196094	0.0638444	0.000131365	0.0027652	trans
ILMN_1699570	TPD52L2	20	rs2185366	8	131342972	GIMA	3.98195	7.18981e-05	0.149317	0.0374984	0.806528	0.420321	0.0511383	0.0634055	0.000137796	0.00289158	trans
ILMN_1711361	ZNF319	16	rs2185366	8	131342972	GIMA	3.87631	0.000111012	0.147856	0.0381434	1.01213	0.311964	0.0649327	0.0641545	0.000139113	0.00291017	trans
ILMN_2282641	TBXAS1	7	rs2185366	8	131342972	GIMA	3.31438	0.000942177	0.12672	0.0382333	2.34752	0.019287	0.146776	0.0625239	0.00014117	0.00294864	trans
ILMN_1735052	ULK1	12	rs2185366	8	131342972	GIMA	3.83793	0.00012966	0.146741	0.0382343	1.08324	0.279222	0.0696205	0.0642706	0.000141548	0.00295198	trans
ILMN_2043728	ZNF341	20	rs2185366	8	131342972	GIMA	3.48511	0.000507282	0.132982	0.0381572	1.90699	0.0570929	0.122394	0.0641815	0.00014185	0.00295371	trans
ILMN_1746836	PTAFR	1	rs2185366	8	131342972	GIMA	3.09317	0.00201989	0.116985	0.0378204	2.93399	0.00349973	0.185535	0.0632362	0.000142078	0.00295391	trans
ILMN_1661439	FLOT1	6	rs2185366	8	131342972	GIMA	3.53622	0.00041927	0.13191	0.0373027	1.77296	0.0768434	0.11097	0.0625905	0.000143404	0.00297357	trans
ILMN_1787127	SLC43A2	17	rs2185366	8	131342972	GIMA	3.43312	0.000614253	0.131459	0.0382913	2.02553	0.043343	0.130002	0.064182	0.000144542	0.00298219	trans
ILMN_1756006	ATG2A	11	rs2185366	8	131342972	GIMA	3.60897	0.000318352	0.137737	0.038165	1.58589	0.113396	0.100932	0.0636441	0.000145741	0.00299779	trans
ILMN_1681239	MYO1F	19	rs2185366	8	131342972	GIMA	3.55874	0.000385221	0.136093	0.0382418	1.67241	0.0950681	0.106717	0.0638105	0.000153845	0.00315009	trans
ILMN_1703471	ATF6	1	rs2185366	8	131342972	GIMA	3.72569	0.000202606	0.140121	0.0376093	1.28107	0.200762	0.0825797	0.0644616	0.000153788	0.00315009	trans
ILMN_1711994	TCIRG1	11	rs2185366	8	131342972	GIMA	3.24552	0.00120034	0.124253	0.0382845	2.45637	0.0143732	0.156921	0.0638833	0.000156702	0.00320373	trans
ILMN_2344204	PRR13	12	rs2185366	8	131342972	GIMA	3.5599	0.000383538	0.135132	0.0379596	1.65073	0.0994198	0.104801	0.0634873	0.000158416	0.00323389	trans
ILMN_1750321	LBA1	3	rs2185366	8	131342972	GIMA	3.27414	0.00108598	0.124254	0.03795	2.36955	0.018188	0.148893	0.0628362	0.000159327	0.00324759	trans
ILMN_1772131	IL1R2	2	rs2185366	8	131342972	GIMA	3.74569	0.000187276	0.142202	0.0379642	1.2064	0.228234	0.0779611	0.0646231	0.000161724	0.00328653	trans
ILMN_1797604	CAP1	1	rs2185366	8	131342972	GIMA	3.06473	0.0022207	0.117647	0.0383872	2.91032	0.0037713	0.187731	0.0645054	0.000163762	0.00331299	trans
ILMN_2308849	MYADM	19	rs2185366	8	131342972	GIMA	3.19045	0.00145235	0.119973	0.0376036	2.52263	0.0119565	0.161776	0.0641296	0.000175585	0.00353103	trans
ILMN_1705064	NDEL1	17	rs2185366	8	131342972	GIMA	4.16429	3.31604e-05	0.157535	0.0378301	0.38731	0.698691	0.0251002	0.0648064	0.000182556	0.00366578	trans
ILMN_1740298	SIGLEC5	19	rs2185366	8	131342972	GIMA	3.69959	0.000224396	0.139692	0.0377588	1.22513	0.221102	0.0790161	0.0644961	0.000186054	0.00371394	trans
ILMN_2085862	SLC15A3	11	rs2185366	8	131342972	GIMA	3.68613	0.000236473	0.140303	0.0380625	1.233	0.218154	0.0781257	0.0633623	0.00019302	0.00383036	trans
ILMN_1667319	LPPR2	19	rs2185366	8	131342972	GIMA	3.33585	0.000872903	0.126487	0.0379176	2.06742	0.0392076	0.131113	0.0634187	0.000195925	0.00386773	trans
ILMN_1715173	RPS6KA1	1	rs2185366	8	131342972	GIMA	4.02143	6.09628e-05	0.153109	0.0380733	0.569274	0.569425	0.0364317	0.0639968	0.000195864	0.00386773	trans
ILMN_2186061	PFKFB3	10	rs2185366	8	131342972	GIMA	3.7594	0.000177405	0.142536	0.0379145	1.06426	0.287724	0.0687992	0.0646452	0.000196048	0.00386773	trans
ILMN_1749287	TLR6	4	rs2185366	8	131342972	GIMA	3.60436	0.000324009	0.133621	0.0370721	1.40524	0.16057	0.0906141	0.0644831	0.000197435	0.00387752	trans
ILMN_1763144	NEU1	6	rs2185366	8	131342972	GIMA	3.21334	0.00134218	0.122181	0.0380229	2.37443	0.017952	0.152674	0.0642992	0.000198931	0.00389052	trans
ILMN_1803302	CRK	17	rs2185366	8	131342972	GIMA	3.33981	0.000860646	0.125834	0.0376771	2.03266	0.042614	0.128411	0.0631739	0.000203115	0.00395297	trans
ILMN_2058795	PGCP	8	rs2185366	8	131342972	GIMA	3.43121	0.000618566	0.130647	0.0380761	1.78945	0.074147	0.115097	0.0643199	0.000207276	0.00402462	trans
ILMN_1671260	GPR177	1	rs2185366	8	131342972	GIMA	3.12313	0.00182643	0.119139	0.0381474	2.5701	0.0104549	0.165558	0.0644169	0.000211478	0.00408857	trans
ILMN_1755589	DIP2B	12	rs2185366	8	131342972	GIMA	3.54495	0.000405747	0.13356	0.0376762	1.50142	0.133876	0.0953369	0.0634977	0.0002113	0.00408857	trans
ILMN_1693630	C16ORF7	16	rs2185366	8	131342972	GIMA	3.32203	0.00091693	0.125564	0.0377974	2.02748	0.0431425	0.128776	0.0635155	0.000218626	0.00419567	trans
ILMN_1754234	ZMYND11	10	rs2185366	8	131342972	GIMA	-3.13127	0.00177689	-0.119415	0.0381362	-2.52384	0.0119161	-0.159622	0.0632457	0.00021888	0.00419567	trans
ILMN_1757361	NCF4	22	rs2185366	8	131342972	GIMA	3.23486	0.00124572	0.123318	0.0381215	2.2216	0.0267565	0.143495	0.0645907	0.000228305	0.00435164	trans
ILMN_1803925	MTMR3	22	rs2185366	8	131342972	GIMA	3.63215	0.000291315	0.138252	0.0380633	1.19998	0.230716	0.0769794	0.0641508	0.000248511	0.00468874	trans
ILMN_1670130	ARID3A	19	rs2185366	8	131342972	GIMA	3.31022	0.000956185	0.126303	0.0381556	1.95883	0.0506874	0.126939	0.0648038	0.000252328	0.00474264	trans
ILMN_1704091	DGAT1	8	rs2185366	8	131342972	GIMA	3.33484	0.000876054	0.127845	0.0383361	1.87377	0.0615441	0.121114	0.0646366	0.000260955	0.00489118	trans
ILMN_2386008	MPZL1	1	rs2185366	8	131342972	GIMA	3.22029	0.00131032	0.122153	0.0379324	2.15901	0.0313235	0.139885	0.0647912	0.000263379	0.00492978	trans
ILMN_2275098	DTX2	7	rs2185366	8	131342972	GIMA	3.51152	0.000459842	0.133277	0.0379542	1.42458	0.1549	0.0912796	0.0640746	0.000269201	0.00503178	trans
ILMN_1749009	REXO2	11	rs2185366	8	131342972	GIMA	-3.26649	0.00111552	-0.124257	0.0380399	-2.00245	0.0457744	-0.126535	0.0631898	0.000278084	0.00518349	trans
ILMN_1686862	HLX	1	rs2185366	8	131342972	GIMA	3.25274	0.00117051	0.124219	0.038189	2.03101	0.0427814	0.130524	0.0642655	0.000280687	0.0052248	trans
ILMN_2075927	STK40	1	rs2185366	8	131342972	GIMA	3.44861	0.000580369	0.131883	0.0382422	1.54475	0.123037	0.0993603	0.0643211	0.000281243	0.00522652	trans
ILMN_1706304	EIF2C4	1	rs2185366	8	131342972	GIMA	3.45196	0.000573281	0.130297	0.0377458	1.53031	0.12657	0.099464	0.0649958	0.000284018	0.00526506	trans
ILMN_1718988	DAZAP2	12	rs2185366	8	131342972	GIMA	3.42039	0.000643483	0.130162	0.0380547	1.58628	0.113306	0.096888	0.0610786	0.000292584	0.00540011	trans
ILMN_2201966	N4BP1	16	rs2185366	8	131342972	GIMA	3.28164	0.00105775	0.125324	0.0381896	1.92625	0.0546385	0.124563	0.0646658	0.000293634	0.00540286	trans
ILMN_1717056	TXNRD1	12	rs2185366	8	131342972	GIMA	3.85971	0.000118742	0.146726	0.0380148	0.642005	0.521164	0.041304	0.064336	0.000300584	0.00551167	trans
ILMN_2401618	MLX	17	rs2185366	8	131342972	GIMA	2.5272	0.0116082	0.0963567	0.0381279	3.96774	8.31525e-05	0.253847	0.0639778	0.000301518	0.00552129	trans
ILMN_1746426	TOMM70A	3	rs2185366	8	131342972	GIMA	-3.29833	0.000997278	-0.122956	0.0372782	-1.8553	0.0641411	-0.116225	0.0626448	0.000306196	0.0055789	trans
ILMN_1794914	UBTD1	10	rs2185366	8	131342972	GIMA	3.18785	0.00146535	0.121201	0.0380197	2.11764	0.0346978	0.136982	0.0646863	0.000314375	0.00570264	trans
ILMN_2205963	C10ORF54	10	rs2185366	8	131342972	GIMA	3.78251	0.000161866	0.143413	0.0379148	0.751452	0.452733	0.0488888	0.0650591	0.000318375	0.00576745	trans
ILMN_1768773	EGLN2	19	rs2185366	8	131342972	GIMA	3.57481	0.000362511	0.134998	0.0377638	1.15343	0.249286	0.0724191	0.0627861	0.000329902	0.00596828	trans
ILMN_2413572	MARK2	11	rs2185366	8	131342972	GIMA	3.23826	0.00123109	0.123672	0.0381907	1.95113	0.0515986	0.122588	0.0628292	0.000331597	0.0059909	trans
ILMN_1726222	FLOT2	17	rs2185366	8	131342972	GIMA	3.47496	0.000526694	0.131235	0.0377658	1.34515	0.179185	0.086326	0.0641757	0.000347503	0.00624489	trans
ILMN_1791771	HCK	20	rs2185366	8	131342972	GIMA	3.0629	0.00223425	0.116201	0.0379381	2.36078	0.0186188	0.149683	0.063404	0.000352762	0.00632258	trans
ILMN_1801105	PRKCD	3	rs2185366	8	131342972	GIMA	2.89657	0.00383189	0.110807	0.0382545	2.80539	0.00522105	0.180892	0.0644803	0.000353716	0.00633128	trans
ILMN_2087303	XKR8	1	rs2185366	8	131342972	GIMA	3.29451	0.00101083	0.124855	0.037898	1.75778	0.0793955	0.111506	0.0634358	0.000357557	0.0063747	trans
ILMN_1707286	FLJ22662	12	rs2185366	8	131342972	GIMA	3.15403	0.00164492	0.120556	0.0382228	2.10735	0.0355835	0.135361	0.0642329	0.000360451	0.00641782	trans
ILMN_1663916	ARHGAP9	12	rs2185366	8	131342972	GIMA	3.37159	0.000767946	0.127876	0.0379276	1.56134	0.119075	0.101176	0.0648007	0.000362043	0.0064377	trans
ILMN_2399622	AP1G1	16	rs2185366	8	131342972	GIMA	3.09548	0.0020043	0.118321	0.0382238	2.25397	0.0246292	0.142366	0.0631621	0.000363193	0.00644967	trans
ILMN_1674394	C20ORF3	20	rs2185366	8	131342972	GIMA	3.32251	0.000915358	0.126478	0.0380671	1.67703	0.0941609	0.107564	0.0641397	0.000363785	0.0064517	trans
ILMN_1689836	C5AR1	19	rs2185366	8	131342972	GIMA	3.16457	0.00158689	0.119967	0.0379096	2.05046	0.0408392	0.131891	0.0643224	0.00037577	0.00662945	trans
ILMN_1742521	GRB2	17	rs2185366	8	131342972	GIMA	2.75125	0.00601406	0.10548	0.0383388	3.14983	0.00173127	0.199944	0.0634779	0.000381092	0.00671457	trans
ILMN_2368318	FGR	1	rs2185366	8	131342972	GIMA	3.48255	0.000512115	0.132725	0.0381114	1.26263	0.207309	0.0763215	0.0604464	0.00038477	0.00677055	trans
ILMN_1803984	MAK	6	rs2185366	8	131342972	GIMA	3.30012	0.000991003	0.122329	0.037068	1.67753	0.0940626	0.10751	0.0640883	0.000393778	0.00691106	trans
ILMN_1661002	RFWD2	1	rs2185366	8	131342972	GIMA	3.68872	0.000234107	0.133881	0.0362947	0.811921	0.417223	0.052791	0.0650198	0.00039629	0.00694613	trans
ILMN_2144426	HIST2H2AA3	1	rs2185366	8	131342972	GIMA	3.13631	0.00174684	0.118047	0.0376387	2.06289	0.0396374	0.132208	0.0640887	0.000408631	0.00712547	trans
ILMN_1772888	LOC645688	17	rs2185366	8	131342972	GIMA	-3.12132	0.0018376	-0.119827	0.0383898	-2.09746	0.0364534	-0.130871	0.0623948	0.000410925	0.00714703	trans
ILMN_1772359	LAPTM5	1	rs2185366	8	131342972	GIMA	2.67303	0.00760511	0.102192	0.0382307	3.30096	0.00103227	0.210199	0.0636781	0.000416338	0.00720749	trans
ILMN_1657398	LOC284757	20	rs2185366	8	131342972	GIMA	3.22667	0.00128164	0.123242	0.0381947	1.81537	0.0700654	0.114549	0.0630995	0.000419381	0.0072382	trans
ILMN_1746704	TRIM8	10	rs2185366	8	131342972	GIMA	4.11398	4.11792e-05	0.157061	0.0381775	0.191249	0.848408	0.0122203	0.0638972	0.000419089	0.0072382	trans
ILMN_1652185	IL4R	16	rs2185366	8	131342972	GIMA	2.94212	0.0033139	0.110356	0.0375091	2.5534	0.0109627	0.162688	0.0637143	0.00042006	0.00724068	trans
ILMN_1665384	SH3BP5L	1	rs2185366	8	131342972	GIMA	3.45237	0.000572413	0.131406	0.0380625	1.26486	0.206509	0.0814597	0.0644021	0.000426613	0.0073256	trans
ILMN_2357419	LILRA5	19	rs2185366	8	131342972	GIMA	4.04547	5.50976e-05	0.152485	0.0376927	0.243888	0.807418	0.0156736	0.0642656	0.000435171	0.00746307	trans
ILMN_1702759	TXNDC13	20	rs2185366	8	131342972	GIMA	3.64449	0.000277824	0.137677	0.0377769	0.827807	0.408174	0.052351	0.0632406	0.000449609	0.00761405	trans
ILMN_1780334	KCNJ2	17	rs2185366	8	131342972	GIMA	3.50387	0.000473135	0.127362	0.0363489	1.11509	0.265347	0.0710021	0.063674	0.000451368	0.00763427	trans
ILMN_1807662	IGF2R	6	rs2185366	8	131342972	GIMA	3.46094	0.00055464	0.131705	0.0380545	1.17837	0.23921	0.076144	0.0646184	0.00047414	0.00796957	trans
ILMN_1741165	SLC11A1	2	rs2185366	8	131342972	GIMA	3.26103	0.00113707	0.123738	0.0379443	1.64032	0.101566	0.104741	0.0638541	0.00047724	0.0079973	trans
ILMN_2380605	MTMR3	22	rs2185366	8	131342972	GIMA	3.04291	0.00238713	0.116109	0.0381574	2.19129	0.0288906	0.1415	0.064574	0.000477565	0.0079973	trans
ILMN_1669033	NCOA1	2	rs2185366	8	131342972	GIMA	3.72596	0.000202392	0.142359	0.0382072	0.638886	0.523189	0.0411536	0.0644147	0.000484467	0.00809281	trans
ILMN_2312340	LILRB2	19	rs2185366	8	131342972	GIMA	3.83011	0.000133806	0.146773	0.0383209	0.464613	0.64241	0.0298189	0.0641801	0.000492624	0.00820878	trans
ILMN_1752798	LOC642780	16	rs2185366	8	131342972	GIMA	3.55944	0.000384203	0.134628	0.0378229	0.897262	0.37001	0.0577104	0.0643183	0.000534593	0.00881035	trans
ILMN_1786847	TGM3	20	rs2185366	8	131342972	GIMA	3.084	0.00208273	0.114296	0.0370609	2.0031	0.0457052	0.12884	0.0643204	0.00053406	0.00881035	trans
ILMN_1738749	MAST3	19	rs2185366	8	131342972	GIMA	3.50366	0.000473508	0.134816	0.0384787	1.00942	0.313261	0.0653619	0.064752	0.000536681	0.008834	trans
ILMN_1731275	DPEP3	16	rs2185366	8	131342972	GIMA	3.3255	0.000905696	0.127343	0.0382929	1.39598	0.163339	0.0898469	0.0643612	0.000544725	0.00894462	trans
ILMN_1801710	APBB1IP	10	rs2185366	8	131342972	GIMA	3.33889	0.000863479	0.126637	0.037928	1.35034	0.177517	0.0852455	0.063129	0.000556671	0.00912967	trans
ILMN_1663422	RGL4	22	rs2185366	8	131342972	GIMA	3.49135	0.000495669	0.131035	0.0375314	0.996586	0.319446	0.0647619	0.0649837	0.000571959	0.0093577	trans
ILMN_1805225	LPCAT3	12	rs2185366	8	131342972	GIMA	3.4284	0.000624945	0.131517	0.0383609	1.12937	0.259281	0.0719205	0.0636819	0.000573607	0.00936198	trans
ILMN_1690125	PDLIM7	5	rs2185366	8	131342972	GIMA	3.42027	0.000643762	0.129119	0.0377509	1.11995	0.263272	0.071966	0.0642583	0.000598745	0.00971362	trans
ILMN_1663437	NECAB2	16	rs2185366	8	131342972	GIMA	3.10304	0.00195413	0.117029	0.0377143	1.86671	0.0625257	0.121134	0.0648919	0.000602645	0.00976515	trans
ILMN_2150196	LRRC25	19	rs2185366	8	131342972	GIMA	4.08597	4.64089e-05	0.156441	0.0382872	-0.127105	0.898909	-0.00823102	0.0647579	0.000623272	0.0100873	trans
ILMN_1714165	ST3GAL2	16	rs2185366	8	131342972	GIMA	3.5938	0.000337309	0.137408	0.0382347	0.736794	0.461593	0.0478606	0.0649579	0.000632179	0.010207	trans
ILMN_1727402	HCLS1	3	rs2185366	8	131342972	GIMA	3.16114	0.00160555	0.120358	0.0380741	1.64934	0.0997042	0.105183	0.0637727	0.000666885	0.0107289	trans
ILMN_1699496	PHF21A	11	rs2185366	8	131342972	GIMA	3.40262	0.00068645	0.128246	0.0376904	1.07528	0.282767	0.0679991	0.0632386	0.000682607	0.0109428	trans
ILMN_2082314	TOM1	22	rs2185366	8	131342972	GIMA	3.28936	0.00102935	0.125868	0.0382653	1.31722	0.188368	0.0855598	0.0649549	0.00069355	0.0110919	trans
ILMN_1810488	NFYC	1	rs2185366	8	131342972	GIMA	3.27472	0.00108377	0.123596	0.0377424	1.33588	0.182195	0.0844366	0.0632067	0.000709218	0.011329	trans
ILMN_1800733	MANBA	4	rs2185366	8	131342972	GIMA	2.80603	0.00508568	0.105737	0.037682	2.45166	0.0145601	0.158757	0.0647549	0.00077489	0.0122335	trans
ILMN_1771003	C14ORF94	14	rs2185366	8	131342972	GIMA	3.19937	0.00140846	0.121687	0.0380347	1.45003	0.147677	0.0933725	0.0643937	0.000776331	0.0122419	trans
ILMN_2402341	MAPK3	16	rs2185366	8	131342972	GIMA	2.87226	0.00413752	0.110322	0.0384094	2.26761	0.023778	0.142927	0.0630299	0.00078263	0.0123125	trans
ILMN_1736180	FRAT1	10	rs2185366	8	131342972	GIMA	3.08649	0.00206549	0.115801	0.0375187	1.71607	0.0867672	0.111145	0.0647669	0.000784814	0.0123325	trans
ILMN_2043265	ZFP106	15	rs2185366	8	131342972	GIMA	3.37661	0.000754165	0.129505	0.0383536	1.03575	0.300819	0.0660728	0.0637924	0.000793709	0.0124578	trans
ILMN_1750429	MKNK1	1	rs2185366	8	131342972	GIMA	2.71732	0.00666332	0.10361	0.0381295	2.67077	0.00781377	0.171327	0.0641489	0.000796012	0.0124795	trans
ILMN_1758938	SLC31A2	9	rs2185366	8	131342972	GIMA	3.23898	0.00122801	0.122916	0.0379489	1.3355	0.182319	0.0857879	0.0642365	0.000801203	0.0125463	trans
ILMN_1731991	SCYL1	11	rs2185366	8	131342972	GIMA	3.28706	0.00103775	0.125576	0.0382032	1.22318	0.221838	0.0792531	0.0647928	0.000804313	0.0125804	trans
ILMN_1711490	ARHGAP26	5	rs2185366	8	131342972	GIMA	3.17374	0.00153797	0.12087	0.0380845	1.47852	0.139897	0.0962839	0.0651218	0.000813077	0.0126881	trans
ILMN_1693552	CD300A	17	rs2185366	8	131342972	GIMA	2.72104	0.00658906	0.10207	0.0375115	2.64074	0.00853083	0.166062	0.0628846	0.000816274	0.0127233	trans
ILMN_1747504	AHCTF1	1	rs2185366	8	131342972	GIMA	3.13259	0.00176899	0.11881	0.037927	1.55445	0.120709	0.0992201	0.0638298	0.000839674	0.0130429	trans
ILMN_2175912	ITGB2	21	rs2185366	8	131342972	GIMA	3.34651	0.000840258	0.128715	0.0384625	1.04223	0.297808	0.0642381	0.0616353	0.000869219	0.0133941	trans
ILMN_1813669	ANKS1A	6	rs2185366	8	131342972	GIMA	2.84576	0.00449574	0.10953	0.0384889	2.23487	0.0258658	0.144553	0.0646806	0.000893965	0.0137096	trans
ILMN_1672878	ABR	17	rs2185366	8	131342972	GIMA	3.67175	0.000250051	0.140309	0.038213	0.428629	0.668377	0.0263526	0.0614812	0.000915494	0.0139796	trans
ILMN_1696828	RGS14	5	rs2185366	8	131342972	GIMA	2.59504	0.00955783	0.0979017	0.0377265	2.80026	0.00530331	0.176613	0.0630701	0.0010301	0.0154832	trans
ILMN_1761463	EFHD2	1	rs2185366	8	131342972	GIMA	3.73796	0.000193066	0.143248	0.0383225	0.298003	0.765824	0.0183619	0.0616164	0.00103224	0.0154832	trans
ILMN_1782741	CD300LB	17	rs2185366	8	131342972	GIMA	2.50169	0.0124747	0.0952941	0.0380919	3.05812	0.00234644	0.195544	0.0639427	0.00103343	0.0154832	trans
ILMN_1668270	ZDHHC18	1	rs2185366	8	131342972	GIMA	3.05296	0.00230911	0.113767	0.0372645	1.56146	0.119047	0.0995019	0.0637236	0.00108593	0.0161978	trans
ILMN_1791847	DAPK2	15	rs2185366	8	131342972	GIMA	3.11055	0.00190551	0.118403	0.0380652	1.41904	0.156508	0.0905966	0.0638434	0.00109269	0.0162807	trans
ILMN_2326953	LAT2	7	rs2185366	8	131342972	GIMA	3.07889	0.00211852	0.117042	0.0380143	1.4739	0.141136	0.0951196	0.0645359	0.0011241	0.0167303	trans
ILMN_1798977	GPR97	16	rs2185366	8	131342972	GIMA	3.17968	0.001507	0.120271	0.037825	1.21238	0.22594	0.0778478	0.064211	0.00116867	0.0173363	trans
ILMN_1726597	FAM65B	6	rs2185366	8	131342972	GIMA	3.03565	0.00244493	0.11625	0.0382949	1.54465	0.123062	0.0999548	0.0647103	0.00117669	0.0174361	trans
ILMN_1682081	RNF19B	1	rs2185366	8	131342972	GIMA	2.73263	0.00636302	0.104233	0.038144	2.31148	0.0212112	0.146895	0.0635502	0.00118771	0.0175421	trans
ILMN_1750101	S100A11	1	rs2185366	8	131342972	GIMA	3.03862	0.00242112	0.113263	0.0372744	1.52241	0.128537	0.0974009	0.0639781	0.00120112	0.0177205	trans
ILMN_1780671	PLEKHG3	14	rs2185366	8	131342972	GIMA	3.08799	0.00205515	0.119193	0.0385989	1.37195	0.170692	0.0877009	0.0639241	0.00125719	0.0183589	trans
ILMN_1669177	DHRS12	13	rs2185366	8	131342972	GIMA	3.02506	0.00253161	0.113998	0.0376845	1.51061	0.131519	0.0960108	0.0635578	0.00127625	0.0185471	trans
ILMN_1715804	PITPNA	17	rs2185366	8	131342972	GIMA	2.46677	0.0137538	0.0943045	0.0382299	2.9405	0.00342832	0.188174	0.0639939	0.00134043	0.019312	trans
ILMN_2310896	NLRP3	1	rs2185366	8	131342972	GIMA	3.03776	0.002428	0.116789	0.0384457	1.43673	0.151418	0.0936495	0.0651823	0.00135439	0.0194922	trans
ILMN_2413508	CD97	19	rs2185366	8	131342972	GIMA	2.42598	0.0153939	0.092989	0.0383305	3.04492	0.00244989	0.1926	0.0632529	0.0013572	0.0195051	trans
ILMN_1807529	PADI4	1	rs2185366	8	131342972	GIMA	2.66079	0.00788584	0.1018	0.0382594	2.39445	0.0170119	0.152969	0.0638847	0.00136077	0.0195217	trans
ILMN_1795236	SIGLEC9	19	rs2185366	8	131342972	GIMA	2.52362	0.0117264	0.0957712	0.03795	2.7558	0.0060682	0.178024	0.0645997	0.00138321	0.0197807	trans
ILMN_1746436	HCG27	6	rs2185366	8	131342972	GIMA	3.04342	0.00238309	0.112654	0.0370157	1.39604	0.163319	0.0893029	0.0639685	0.00140618	0.0200033	trans
ILMN_1740864	TREML2	6	rs2185366	8	131342972	GIMA	2.88574	0.00396543	0.109855	0.0380682	1.77865	0.075904	0.11419	0.0642003	0.00141075	0.0200262	trans
ILMN_1722218	MBOAT7	19	rs2185366	8	131342972	GIMA	2.72005	0.00660881	0.103554	0.0380708	2.18995	0.0289883	0.137645	0.0628532	0.0014411	0.0203702	trans
ILMN_2283325	GPR177	1	rs2185366	8	131342972	GIMA	2.97586	0.00297233	0.113328	0.0380826	1.53888	0.124465	0.0998483	0.0648838	0.00144252	0.0203702	trans
ILMN_1669433	KIAA0913	10	rs2185366	8	131342972	GIMA	3.06784	0.00219791	0.118152	0.038513	1.31592	0.188801	0.084612	0.0642985	0.00145186	0.0204806	trans
ILMN_2394210	SLC26A8	6	rs2185366	8	131342972	GIMA	3.25078	0.00117855	0.123661	0.0380404	0.909307	0.363625	0.0588087	0.0646742	0.00146715	0.0206747	trans
ILMN_1777982	USF1	1	rs2185366	8	131342972	GIMA	2.98631	0.00287322	0.113363	0.0379607	1.46779	0.142788	0.0929228	0.0633078	0.00153438	0.0215099	trans
ILMN_1809522	BTBD14A	9	rs2185366	8	131342972	GIMA	3.07011	0.00218139	0.11788	0.038396	1.24058	0.215341	0.078264	0.0630866	0.00160204	0.0222966	trans
ILMN_1682717	IER3	6	rs2185366	8	131342972	GIMA	3.52873	0.000431212	0.134565	0.0381342	0.385298	0.70018	0.0249888	0.0648558	0.00161033	0.0223888	trans
ILMN_1699648	ZNF516	18	rs2185366	8	131342972	GIMA	3.36819	0.000777398	0.127182	0.0377597	0.623403	0.533304	0.0403262	0.0646873	0.00163658	0.0227304	trans
ILMN_1739942	ALS2CR13	2	rs2185366	8	131342972	GIMA	-3.09324	0.00201941	-0.118733	0.0383847	-1.17055	0.242336	-0.0710484	0.0606966	0.00164322	0.0227993	trans
ILMN_1721344	MOBKL2A	19	rs2185366	8	131342972	GIMA	3.19601	0.00142483	0.121528	0.0380249	0.940621	0.347353	0.0600437	0.0638341	0.00166472	0.0230502	trans
ILMN_1714393	RAB24	5	rs2185366	8	131342972	GIMA	2.82547	0.00478879	0.108386	0.0383603	1.7821	0.0753386	0.114894	0.0644713	0.00170802	0.0235293	trans
ILMN_1659047	HIST2H2AA3	1	rs2185366	8	131342972	GIMA	2.92405	0.00351124	0.109606	0.0374842	1.53457	0.12552	0.0993907	0.0647677	0.0017151	0.0236027	trans
ILMN_1714592	CDA	1	rs2185366	8	131342972	GIMA	2.86104	0.00428597	0.109369	0.0382272	1.67247	0.0950565	0.108323	0.0647682	0.00175356	0.024083	trans
ILMN_1792679	ITGA5	12	rs2185366	8	131342972	GIMA	3.36658	0.000781914	0.128611	0.0382024	0.558232	0.576935	0.0361141	0.0646937	0.00185914	0.0253271	trans
ILMN_1796316	MMP9	20	rs2185366	8	131342972	GIMA	2.68178	0.00741019	0.10255	0.0382397	2.08064	0.0379746	0.134986	0.0648771	0.00186815	0.0254242	trans
ILMN_1705144	ULK1	12	rs2185366	8	131342972	GIMA	3.2413	0.00121815	0.124072	0.0382785	0.775631	0.438333	0.0497266	0.0641111	0.00187564	0.0255004	trans
ILMN_1654396	ITGB2	21	rs2185366	8	131342972	GIMA	3.31502	0.000940056	0.127196	0.0383696	0.638108	0.523695	0.039776	0.0623343	0.00188437	0.0255676	trans
ILMN_1709334	TM9SF1	14	rs2185366	8	131342972	GIMA	2.535	0.0113539	0.0968213	0.0381938	2.44355	0.0148874	0.155998	0.0638408	0.00193565	0.0262109	trans
ILMN_2345142	SULF2	20	rs2185366	8	131342972	GIMA	3.23262	0.00125547	0.124272	0.0384432	0.767665	0.443048	0.0491637	0.0640432	0.00195294	0.0263843	trans
ILMN_1713301	DGCR2	22	rs2185366	8	131342972	GIMA	2.68448	0.00735087	0.102741	0.0382722	2.02914	0.0429718	0.126763	0.0624714	0.00197276	0.0265073	trans
ILMN_1809695	CAMK2G	10	rs2185366	8	131342972	GIMA	2.9492	0.00323941	0.112167	0.0380331	1.36988	0.171338	0.0888448	0.0648559	0.00197135	0.0265073	trans
ILMN_1678054	TRIM21	11	rs2185366	8	131342972	GIMA	2.24923	0.0246543	0.0862688	0.0383548	3.19031	0.00151029	0.203059	0.0636486	0.00205956	0.027452	trans
ILMN_1723768	NLRX1	11	rs2185366	8	131342972	GIMA	2.75777	0.0058962	0.105353	0.0382025	1.80265	0.0720438	0.116466	0.0646082	0.00206693	0.0275177	trans
ILMN_1705743	FLJ10357	14	rs2185366	8	131342972	GIMA	2.75821	0.00588831	0.104461	0.0378729	1.79813	0.0727589	0.11377	0.0632716	0.00207576	0.0275829	trans
ILMN_1730082	RPUSD4	11	rs2185366	8	131342972	GIMA	-2.59381	0.00959186	-0.0986288	0.0380246	-2.19579	0.0285648	-0.141369	0.064382	0.00215386	0.0284602	trans
ILMN_1665909	LASP1	17	rs2185366	8	131342972	GIMA	3.15941	0.00161507	0.120697	0.0382023	0.837963	0.402451	0.0523747	0.0625024	0.00219181	0.0288695	trans
ILMN_1767509	DEF8	16	rs2185366	8	131342972	GIMA	2.89763	0.0038191	0.110725	0.0382123	1.40783	0.159802	0.090834	0.0645206	0.00220498	0.0290147	trans
ILMN_1767253	RRP12	10	rs2185366	8	131342972	GIMA	2.63376	0.0085386	0.0994838	0.0377726	2.06306	0.0396217	0.131622	0.0637996	0.00222529	0.0292251	trans
ILMN_1728639	FCGR3B	1	rs2185366	8	131342972	GIMA	2.63131	0.00860008	0.0990731	0.0376517	2.02462	0.0434366	0.13038	0.0643974	0.00234923	0.0306443	trans
ILMN_2150654	ZSWIM4	19	rs2185366	8	131342972	GIMA	2.71225	0.00676551	0.103517	0.0381665	1.80858	0.0711151	0.115571	0.0639013	0.00236925	0.0308162	trans
ILMN_2204545	ST3GAL4	11	rs2185366	8	131342972	GIMA	3.15827	0.00162133	0.118804	0.0376167	0.788664	0.430681	0.0511547	0.0648624	0.00237852	0.030907	trans
ILMN_1729161	NOTCH1	9	rs2185366	8	131342972	GIMA	3.42285	0.000637741	0.130945	0.0382563	0.330665	0.741036	0.0211226	0.063879	0.00255389	0.0328385	trans
ILMN_1706357	RFX2	19	rs2185366	8	131342972	GIMA	2.56808	0.0103303	0.0955938	0.0372238	2.0968	0.0365124	0.133788	0.063806	0.00262933	0.0336804	trans
ILMN_1690939	ECGF1	22	rs2185366	8	131342972	GIMA	2.25515	0.0242795	0.0866133	0.0384069	2.94615	0.00336734	0.188192	0.0638772	0.00266273	0.0340759	trans
ILMN_1729217	FAM131A	3	rs2185366	8	131342972	GIMA	3.09599	0.00200091	0.116504	0.0376305	0.821004	0.412035	0.0531063	0.0646847	0.0027363	0.0348195	trans
ILMN_1665964	GAB2	11	rs2185366	8	131342972	GIMA	2.89118	0.00389782	0.109373	0.03783	1.21834	0.223668	0.0780025	0.0640235	0.00289423	0.0364856	trans
ILMN_1789086	LOC642334	19	rs2185366	8	131342972	GIMA	2.53106	0.0114816	0.0964114	0.0380913	2.07426	0.0385654	0.133163	0.0641978	0.00303047	0.0379202	trans
ILMN_2392043	SPI1	11	rs2185366	8	131342972	GIMA	2.51718	0.0119418	0.0961147	0.0381834	2.10953	0.0353939	0.132292	0.0627116	0.00303578	0.0379235	trans
ILMN_1714197	ACSS2	20	rs2185366	8	131342972	GIMA	2.55142	0.010835	0.0972295	0.0381079	2.01616	0.0443167	0.130398	0.0646764	0.00304637	0.0379471	trans
ILMN_1778226	EXTL3	8	rs2185366	8	131342972	GIMA	2.61647	0.00898096	0.100466	0.0383976	1.847	0.0653364	0.117603	0.0636722	0.00304667	0.0379471	trans
ILMN_1791388	ZNF787	19	rs2185366	8	131342972	GIMA	3.19301	0.00143962	0.12175	0.0381301	0.57655	0.564503	0.0373864	0.064845	0.00306233	0.0381013	trans
ILMN_1804895	C7ORF53	7	rs2185366	8	131342972	GIMA	3.0415	0.00239819	0.110905	0.0364638	0.81264	0.41681	0.0525454	0.0646601	0.00326896	0.0403809	trans
ILMN_1657624	NSFL1C	20	rs2185366	8	131342972	GIMA	2.1742	0.0298586	0.0826487	0.0380133	2.93203	0.0035216	0.188527	0.0642992	0.00349358	0.0426103	trans
ILMN_1701875	ZYX	7	rs2185366	8	131342972	GIMA	3.083	0.00208972	0.117786	0.038205	0.690384	0.490273	0.0444378	0.0643668	0.00350259	0.0426817	trans
ILMN_2157075	LRCH4	7	rs2185366	8	131342972	GIMA	2.98043	0.00292861	0.112954	0.0378986	0.861868	0.389173	0.0549244	0.0637271	0.00364375	0.0439658	trans
ILMN_2094061	IMPA2	18	rs2185366	8	131342972	GIMA	2.65306	0.00806766	0.101955	0.0384294	1.59908	0.110433	0.10208	0.0638366	0.00367487	0.0442622	trans
ILMN_2402363	STK19	6	rs2185366	8	131342972	GIMA	2.52245	0.0117654	0.0958517	0.0379995	1.93205	0.0539167	0.12334	0.0638387	0.00367445	0.0442622	trans
ILMN_1790891	CKAP4	12	rs2185366	8	131342972	GIMA	2.61789	0.00894401	0.100589	0.0384238	1.66405	0.096727	0.107741	0.0647462	0.00377797	0.045423	trans
ILMN_1812915	TNFRSF10B	8	rs2185366	8	131342972	GIMA	3.21937	0.00131448	0.121912	0.0378683	0.42432	0.671514	0.0272739	0.0642767	0.00379463	0.0455828	trans
ILMN_1732923	SIPA1L2	1	rs2185366	8	131342972	GIMA	3.19256	0.00144186	0.11954	0.0374433	0.46154	0.644612	0.029825	0.0646206	0.00380806	0.0456629	trans
ILMN_2402806	TRPC4AP	20	rs2185366	8	131342972	GIMA	2.08696	0.0370738	0.0803824	0.0385164	3.10445	0.00201419	0.196974	0.0634489	0.00380623	0.0456629	trans
ILMN_1747460	TMEM184B	22	rs2185366	8	131342972	GIMA	2.84248	0.00454205	0.108257	0.0380856	1.11869	0.263808	0.0712954	0.0637311	0.00383188	0.0459078	trans
ILMN_1667476	LTBR	12	rs2185366	8	131342972	GIMA	2.28106	0.0226961	0.0879144	0.0385411	2.5374	0.0114699	0.162994	0.0642366	0.00387014	0.0462432	trans
ILMN_1732575	SEC14L1	17	rs2185366	8	131342972	GIMA	2.68014	0.0074463	0.102251	0.0381514	1.48772	0.137455	0.0960665	0.0645731	0.00388152	0.0463382	trans
ILMN_2142752	MANSC1	12	rs2185366	8	131342972	GIMA	2.93788	0.00335928	0.112238	0.0382036	0.892783	0.372402	0.0577339	0.0646673	0.00395132	0.0470883	trans
ILMN_2400922	OPRL1	20	rs2185366	8	131342972	GIMA	2.64685	0.00821666	0.100365	0.0379186	1.5181	0.129621	0.0983716	0.0647993	0.00413152	0.048839	trans
cis eQTL permutated MetaP_Value(10000 permutations)
ProbeID	GeneName	GeneChr	SNP	SNP_Chr	SNP_Pos	GeneModule	Statistic_YFS	Pvalue_YFS	Beta_YFS	StdError_YFS	Statistic_DIL	Pvalue_DIL	Beta_DIL	StdError_DIL	MetaP_Value	Permuted MetaP_Value
ILMN_1690963	DDEF1	8	rs2185366	8	131342972	GIMA	4.07363	4.89074e-05	0.155	0.038	2.2855	0.0227	0.1474	0.0645	6.89e-06	9.999e-05

## Sheet: Trans_eQTLs_PM
Significant trans associations were identified at Meta.Pvalue < 5.0E-08
ProbeID	Gene.Name	Gene.Chr	SNP	SNP.Chr	SNP.Pos	Gene.Module	Statistic.YFS	Pvalue.YFS	Beta.YFS	SE.YFS	Statistic.DIL	Pvalue.DIL	Beta.DIL	SE.DIL	Meta.Pvalue	Meta.FDR	Regulation
ILMN_1733324	ITGB3	17	rs1354034	3	56849749	PM	-12.6309	1.0738e-34	-0.493776	0.0390928	-6.17668	1.35531e-09	-0.415448	0.0672608	5.08506e-42	6.87194e-38	trans
ILMN_1787919	PARVB	22	rs1354034	3	56849749	PM	-11.2598	3.33248e-28	-0.436217	0.0387411	-8.93243	7.95183e-18	-0.591552	0.0662252	3.45168e-40	2.3323e-36	trans
ILMN_1729453	TSPAN9	12	rs1354034	3	56849749	PM	-10.7457	6.31082e-26	-0.426771	0.0397155	-8.74916	3.28644e-17	-0.578016	0.0660654	2.77204e-37	1.24871e-33	trans
ILMN_1760688	SAMD14	17	rs1354034	3	56849749	PM	-11.6134	8.04914e-30	-0.460308	0.0396359	-6.15907	1.50309e-09	-0.419665	0.0681378	6.67928e-37	2.17057e-33	trans
ILMN_1730487	CALD1	7	rs1354034	3	56849749	PM	-10.8773	1.68107e-26	-0.43447	0.0399428	-8.11435	3.80132e-15	-0.528947	0.0651866	8.0308e-37	2.17057e-33	trans
ILMN_1721888	ITGA2B	17	rs1354034	3	56849749	PM	-10.629	2.01712e-25	-0.422945	0.0397915	-7.43282	4.63041e-13	-0.501299	0.067444	1.93122e-34	4.34976e-31	trans
ILMN_1671486	HOMER2	15	rs1354034	3	56849749	PM	-10.5051	6.85194e-25	-0.421113	0.0400866	-7.58817	1.59371e-13	-0.506549	0.0667552	4.0404e-34	7.80028e-31	trans
ILMN_1762764	SH3BGRL2	6	rs1354034	3	56849749	PM	-9.99764	9.02218e-23	-0.402608	0.0402704	-8.52827	1.76754e-16	-0.56729	0.0665188	2.62845e-33	4.44011e-30	trans
ILMN_1808590	GUCY1A3	4	rs1354034	3	56849749	PM	-10.0662	4.72016e-23	-0.402122	0.0399476	-7.88225	2.02147e-14	-0.524457	0.0665364	1.46688e-32	2.2026e-29	trans
ILMN_1769575	JAM3	11	rs1354034	3	56849749	PM	-10.2435	8.69559e-24	-0.412048	0.0402252	-7.12717	3.59218e-12	-0.483584	0.0678507	4.01613e-32	5.4274e-29	trans
ILMN_1675062	MYL9	20	rs1354034	3	56849749	PM	-10.2304	9.86063e-24	-0.412033	0.0402752	-6.59447	1.08556e-10	-0.443967	0.0673242	3.56498e-31	4.37974e-28	trans
ILMN_1776640	MPL	1	rs1354034	3	56849749	PM	-9.85527	3.41976e-22	-0.395947	0.0401761	-7.01036	7.72126e-12	-0.47344	0.0675343	3.58284e-30	4.03488e-27	trans
ILMN_2392189	CTDSPL	3	rs1354034	3	56849749	PM	-9.3525	3.31844e-20	-0.372752	0.0398558	-8.13738	3.21413e-15	-0.541299	0.0665201	9.98344e-30	1.03782e-26	trans
ILMN_1744912	CTTN	11	rs1354034	3	56849749	PM	-9.16324	1.761e-19	-0.363203	0.039637	-8.15353	2.85683e-15	-0.543908	0.0667083	6.48441e-29	6.25931e-26	trans
ILMN_1713731	ALOX12	17	rs1354034	3	56849749	PM	-9.00311	7.06306e-19	-0.360752	0.0400697	-7.8268	2.99717e-14	-0.524255	0.0669821	1.02266e-27	9.21347e-25	trans
ILMN_1745103	CLEC1B	12	rs1354034	3	56849749	PM	-9.30094	5.24409e-20	-0.372918	0.0400947	-6.83976	2.31906e-11	-0.459906	0.0672401	1.7656e-27	1.49127e-24	trans
ILMN_1668374	ITGB5	3	rs1354034	3	56849749	PM	-8.93543	1.26234e-18	-0.36001	0.0402902	-7.5418	2.19496e-13	-0.50247	0.0666247	5.38775e-27	4.28294e-24	trans
ILMN_1775373	CMTM5	14	rs1354034	3	56849749	PM	-9.09193	3.27716e-19	-0.366892	0.0403535	-6.13737	1.70685e-09	-0.412077	0.0671423	1.58472e-25	1.18977e-22	trans
ILMN_1738589	MGLL	3	rs1354034	3	56849749	PM	-8.76965	5.15141e-18	-0.35378	0.0403414	-6.95483	1.1071e-11	-0.471151	0.0677445	2.01525e-25	1.43337e-22	trans
ILMN_1660114	MMRN1	4	rs1354034	3	56849749	PM	-8.22468	4.45776e-16	-0.332951	0.0404819	-8.26643	1.24731e-15	-0.550559	0.0666018	4.39421e-25	2.96917e-22	trans
ILMN_1691264	NAT8B	2	rs1354034	3	56849749	PM	-8.42984	8.5626e-17	-0.333878	0.0396067	-7.41886	5.09187e-13	-0.498635	0.0672118	1.04529e-24	6.72671e-22	trans
ILMN_2379560	CDC14B	9	rs1354034	3	56849749	PM	-8.70028	9.21586e-18	-0.352036	0.0404626	-6.62176	9.16305e-11	-0.429524	0.0648656	1.20211e-24	7.38425e-22	trans
ILMN_2090004	AQP10	1	rs1354034	3	56849749	PM	-8.92847	1.33975e-18	-0.361707	0.0405116	-5.93907	5.36457e-09	-0.404366	0.0680858	1.46224e-24	8.59162e-22	trans
ILMN_1656940	ABLIM3	5	rs1354034	3	56849749	PM	-8.88484	1.94364e-18	-0.35665	0.0401415	-5.85768	8.50757e-09	-0.400114	0.0683059	2.89656e-24	1.63101e-21	trans
ILMN_1743290	GP9	3	rs1354034	3	56849749	PM	-8.15445	7.77719e-16	-0.331993	0.0407131	-7.70727	6.95555e-14	-0.515337	0.0668638	5.29035e-24	2.85975e-21	trans
ILMN_1687268	SEC14L5	16	rs1354034	3	56849749	PM	-8.32135	2.05796e-16	-0.335331	0.0402977	-7.1282	3.5679e-12	-0.476137	0.0667963	7.50556e-24	3.90116e-21	trans
ILMN_2339835	PTGS1	9	rs1354034	3	56849749	PM	-9.29591	5.48275e-20	-0.370134	0.0398169	-4.42518	1.18325e-05	-0.308259	0.0696603	9.31516e-24	4.66241e-21	trans
ILMN_1717163	F13A1	6	rs1354034	3	56849749	PM	-8.85981	2.40425e-18	-0.35723	0.0403202	-5.14808	3.78721e-07	-0.353901	0.0687442	4.05585e-23	1.95753e-20	trans
ILMN_1686373	C15ORF26	15	rs1354034	3	56849749	PM	-8.66391	1.2482e-17	-0.351337	0.0405518	-5.13747	3.99597e-07	-0.357429	0.069573	2.42696e-22	1.1097e-19	trans
ILMN_1808238	RBPMS2	15	rs1354034	3	56849749	PM	-8.61162	1.92678e-17	-0.35028	0.0406752	-5.27304	1.99913e-07	-0.361598	0.0685749	2.46345e-22	1.1097e-19	trans
ILMN_1705686	NRGN	11	rs1354034	3	56849749	PM	-8.49217	5.15036e-17	-0.342807	0.0403673	-5.37229	1.19268e-07	-0.364236	0.0677989	5.11583e-22	2.23017e-19	trans
ILMN_1668092	ESAM	11	rs1354034	3	56849749	PM	-7.37778	2.76176e-13	-0.30127	0.0408347	-7.95428	1.20811e-14	-0.52791	0.066368	2.69643e-21	1.13873e-18	trans
ILMN_1690783	TREML1	6	rs1354034	3	56849749	PM	-7.68956	2.78318e-14	-0.314263	0.0408687	-6.80704	2.85659e-11	-0.463756	0.0681288	5.96465e-21	2.44261e-18	trans
ILMN_2227011	ACSBG1	15	rs1354034	3	56849749	PM	-8.09896	1.20366e-15	-0.328664	0.040581	-4.98036	8.74895e-07	-0.344268	0.0691252	5.33804e-20	2.12171e-17	trans
ILMN_1778991	NFIB	9	rs1354034	3	56849749	PM	-7.42177	2.00805e-13	-0.301065	0.0405651	-6.69995	5.6205e-11	-0.455341	0.0679619	8.16473e-20	3.15252e-17	trans
ILMN_1789627	2005-09-01	22	rs1354034	3	56849749	PM	-7.39278	2.47779e-13	-0.301326	0.0407595	-6.73779	4.42924e-11	-0.460431	0.0683356	9.30621e-20	3.49345e-17	trans
ILMN_2311166	ITGB5	3	rs1354034	3	56849749	PM	-8.07697	1.43006e-15	-0.326697	0.040448	-4.37024	1.50962e-05	-0.30453	0.0696825	4.31122e-19	1.57465e-16	trans
ILMN_1752755	VWF	12	rs1354034	3	56849749	PM	-6.79416	1.61275e-11	-0.279849	0.0411897	-5.74051	1.63714e-08	-0.395712	0.0689333	2.04771e-16	7.09558e-14	trans
ILMN_2091920	PTCRA	6	rs1354034	3	56849749	PM	-6.32647	3.3777e-10	-0.260253	0.0411371	-7.04284	6.24753e-12	-0.474402	0.0673595	2.12843e-16	7.19091e-14	trans
ILMN_1810797	WASF3	13	rs1354034	3	56849749	PM	-6.62339	5.00876e-11	-0.271809	0.0410377	-5.25516	2.19222e-07	-0.361868	0.0688594	2.79117e-15	8.98094e-13	trans
ILMN_1796734	SPARC	5	rs1354034	3	56849749	PM	-6.20035	7.41928e-10	-0.252088	0.0406571	-6.20925	1.11855e-09	-0.427257	0.0688098	5.01998e-15	1.54182e-12	trans
ILMN_1686116	THBS1	15	rs1354034	3	56849749	PM	-6.64745	4.27623e-11	-0.271414	0.0408298	-4.8633	1.548e-06	-0.327161	0.0672714	6.70865e-15	2.01468e-12	trans
ILMN_1795429	VCL	10	rs1354034	3	56849749	PM	-6.20589	7.1695e-10	-0.249543	0.0402108	-5.68203	2.2606e-08	-0.387897	0.0682674	1.8992e-14	5.57951e-12	trans
ILMN_1810836	PDE5A	4	rs1354034	3	56849749	PM	-6.34741	2.95989e-10	-0.256403	0.0403948	-5.25293	2.21752e-07	-0.363541	0.0692071	2.09418e-14	6.02145e-12	trans
ILMN_1672605	C7ORF41	7	rs1354034	3	56849749	PM	-6.58684	6.36229e-11	-0.269234	0.0408746	-4.36381	1.55308e-05	-0.304999	0.069893	3.91462e-14	1.07964e-11	trans
ILMN_1796755	ITGB5	3	rs1354034	3	56849749	PM	-5.78444	8.98044e-09	-0.237788	0.0411083	-6.29107	6.8802e-10	-0.424725	0.0675124	8.16028e-14	2.12073e-11	trans
ILMN_1702120	C3ORF60	3	rs1354034	3	56849749	PM	-5.38853	8.33791e-08	-0.219857	0.0408009	-6.98732	8.96866e-12	-0.474631	0.0679275	2.38082e-13	5.84989e-11	trans
ILMN_1788955	PDLIM1	10	rs1354034	3	56849749	PM	-5.76836	9.85801e-09	-0.237476	0.0411687	-5.50358	5.94924e-08	-0.376856	0.0684748	6.35969e-13	1.53473e-10	trans
ILMN_1677814	ABCC3	17	rs1354034	3	56849749	PM	-5.46245	5.55992e-08	-0.223184	0.040858	-5.92466	5.82311e-09	-0.406358	0.0685875	1.81861e-12	4.3117e-10	trans
ILMN_2364376	ILK	11	rs1354034	3	56849749	PM	-5.18652	2.46049e-07	-0.212293	0.0409317	-6.5697	1.26553e-10	-0.443232	0.0674661	2.53145e-12	5.79831e-10	trans
ILMN_2089073	ATP9A	20	rs1354034	3	56849749	PM	-5.5422	3.57073e-08	-0.22689	0.0409386	-5.23447	2.43828e-07	-0.354151	0.0676575	5.48159e-12	1.23464e-09	trans
ILMN_1653180	TPM4	19	rs1354034	3	56849749	PM	-4.91984	9.69742e-07	-0.200777	0.0408097	-6.95226	1.12561e-11	-0.468198	0.0673447	6.16915e-12	1.34468e-09	trans
ILMN_2393712	CTTN	11	rs1354034	3	56849749	PM	-5.1771	2.58541e-07	-0.211843	0.0409193	-5.96488	4.62975e-09	-0.409645	0.0686761	1.08436e-11	2.28969e-09	trans
ILMN_2307407	C6ORF25	6	rs1354034	3	56849749	PM	-4.98343	7.0338e-07	-0.206873	0.0415122	-5.54531	4.7552e-08	-0.381549	0.0688057	9.47746e-11	1.88351e-08	trans
ILMN_1728914	PRUNE	1	rs1354034	3	56849749	PM	-5.13922	3.15303e-07	-0.212557	0.0413598	-4.72288	3.02348e-06	-0.327072	0.0692527	2.22418e-10	4.35618e-08	trans
ILMN_1715991	SDPR	2	rs1354034	3	56849749	PM	-5.23586	1.89546e-07	-0.215273	0.0411152	-4.1993	3.16908e-05	-0.292751	0.0697144	3.92874e-10	7.58472e-08	trans
ILMN_2128639	C10ORF47	10	rs1354034	3	56849749	PM	-5.34589	1.05102e-07	-0.215542	0.0403192	-3.58817	0.000365729	-0.251906	0.0702047	7.84954e-10	1.49407e-07	trans
ILMN_1673357	SLA2	20	rs1354034	3	56849749	PM	-4.71238	2.69458e-06	-0.195007	0.0413818	-5.00934	7.58293e-07	-0.345843	0.0690395	1.51829e-09	2.69976e-07	trans
ILMN_1676973	CABP5	19	rs1354034	3	56849749	PM	-4.51729	6.79586e-06	-0.187085	0.0414153	-5.54146	4.8548e-08	-0.379434	0.0684718	1.57375e-09	2.76203e-07	trans
ILMN_1675387	LIMS1	2	rs1354034	3	56849749	PM	-4.13075	3.83203e-05	-0.16915	0.0409489	-6.54092	1.5115e-10	-0.439142	0.0671376	1.98196e-09	3.43387e-07	trans
ILMN_1771599	PLOD2	3	rs1354034	3	56849749	PM	-5.16539	2.74946e-07	-0.212283	0.0410972	-3.60997	0.000337028	-0.250078	0.0692742	2.12833e-09	3.62409e-07	trans
ILMN_1732269	GP6	19	rs1354034	3	56849749	PM	-3.68147	0.000240798	-0.15235	0.0413829	-7.8402	2.7256e-14	-0.520372	0.0663724	2.14538e-09	3.62409e-07	trans
ILMN_1755423	PTCRA	6	rs1354034	3	56849749	PM	-4.52803	6.46418e-06	-0.188209	0.0415653	-4.81258	1.97519e-06	-0.331029	0.0687841	6.4993e-09	1.03331e-06	trans
ILMN_1783276	NEXN	1	rs1354034	3	56849749	PM	-4.524	6.58686e-06	-0.186589	0.0412442	-4.56734	6.22509e-06	-0.317653	0.0695488	1.08521e-08	1.51192e-06	trans
ILMN_1710280	TUBB1	20	rs1354034	3	56849749	PM	-4.82058	1.58911e-06	-0.197872	0.0410474	-3.54262	0.000433206	-0.248541	0.0701572	1.6723e-08	2.13202e-06	trans
ILMN_1657708	MGLL	3	rs1354034	3	56849749	PM	-3.67968	0.000242473	-0.151359	0.0411337	-6.02999	3.18536e-09	-0.41458	0.0687529	6.49003e-08	7.13059e-06	trans
ILMN_2366330	FERMT3	11	rs1354034	3	56849749	PM	-3.8344	0.000131518	-0.15801	0.0412085	-5.29645	1.77111e-07	-0.365209	0.0689535	1.09276e-07	1.11028e-05	trans
ILMN_2413527	VCL	10	rs1354034	3	56849749	PM	-3.95937	7.89602e-05	-0.163672	0.0413378	-4.79504	2.14781e-06	-0.322	0.0671528	1.42678e-07	1.40741e-05	trans
ILMN_1796106	MGAT4B	5	rs1354034	3	56849749	PM	-4.14492	3.60539e-05	-0.172444	0.0416038	-4.16409	3.68059e-05	-0.288705	0.069332	1.75474e-07	1.57044e-05	trans
ILMN_2089875	TNFSF4	1	rs1354034	3	56849749	PM	-4.30142	1.81597e-05	-0.17605	0.0409284	-3.43835	0.000634033	-0.238839	0.0694632	3.04165e-07	2.37601e-05	trans
ILMN_1659777	RUFY1	5	rs1354034	3	56849749	PM	-3.71516	0.000211143	-0.153986	0.0414479	-5.01277	7.45537e-07	-0.348446	0.0695117	3.34062e-07	2.50807e-05	trans
ILMN_1683694	SLC6A4	17	rs1354034	3	56849749	PM	-4.0119	6.34475e-05	-0.165032	0.0411356	-3.72046	0.000221361	-0.261155	0.0701943	7.55895e-07	4.72925e-05	trans
ILMN_1699472	ST3GAL3	1	rs1354034	3	56849749	PM	-3.80706	0.000146764	-0.158354	0.0415947	-4.24657	2.58789e-05	-0.297323	0.0700149	8.1061e-07	5.04819e-05	trans
ILMN_1728197	CLDN5	22	rs1354034	3	56849749	PM	-3.72057	0.000206716	-0.153595	0.0412826	-4.23287	2.74495e-05	-0.294374	0.0695447	1.25798e-06	7.08347e-05	trans
ILMN_1776157	2004-09-01	17	rs1354034	3	56849749	PM	-3.45127	0.000574736	-0.143591	0.0416053	-4.67651	3.75771e-06	-0.320655	0.0685671	2.13895e-06	0.000110327	trans
ILMN_2310968	RUFY1	5	rs1354034	3	56849749	PM	-3.223	0.00129805	-0.13419	0.0416352	-5.02471	7.02722e-07	-0.351282	0.0699109	3.52398e-06	0.000157692	trans
ILMN_1737394	LMNA	1	rs1354034	3	56849749	PM	-3.05626	0.00228399	-0.125903	0.0411952	-5.40775	9.89783e-08	-0.356568	0.0659365	4.14954e-06	0.000180311	trans
ILMN_1752562	CXCL5	4	rs1354034	3	56849749	PM	-3.65637	0.000265378	-0.150944	0.0412825	-3.65145	0.000288185	-0.252356	0.0691112	4.49399e-06	0.000194031	trans
ILMN_1729596	C14ORF151	14	rs1354034	3	56849749	PM	-3.97739	7.32749e-05	-0.164757	0.0414233	-2.7766	0.00569872	-0.196512	0.0707744	4.56227e-06	0.000196352	trans
ILMN_1675617	NT5M	17	rs1354034	3	56849749	PM	-3.48871	0.00050055	-0.143345	0.0410883	-4.0302	6.43932e-05	-0.282544	0.0701068	5.17429e-06	0.00021716	trans
ILMN_1775330	C15ORF52	15	rs1354034	3	56849749	PM	-3.75267	0.000182187	-0.156252	0.0416377	-3.21981	0.001366	-0.224079	0.0695938	5.93599e-06	0.00024457	trans
ILMN_1749368	HIST1H3H	6	rs1354034	3	56849749	PM	4.63256	3.95102e-06	0.191889	0.0414218	-0.931631	0.351976	-0.066453	0.0713297	7.65073e-06	0.000294564	trans
ILMN_1806500	CPNE5	6	rs1354034	3	56849749	PM	-3.54544	0.000405007	-0.146184	0.0412316	-3.61675	0.000328553	-0.254618	0.0703996	7.81554e-06	0.000298366	trans
ILMN_2149292	TMEM40	3	rs1354034	3	56849749	PM	-2.76199	0.00582093	-0.114305	0.0413851	-5.781	1.30732e-08	-0.388425	0.06719	8.96923e-06	0.000327659	trans
ILMN_1765274	CAPN11	6	rs1354034	3	56849749	PM	-3.53738	0.000417452	-0.147253	0.0416277	-3.17674	0.00158127	-0.222159	0.0699329	1.62997e-05	0.000527434	trans
ILMN_1665100	PTGS1	9	rs1354034	3	56849749	PM	-3.23896	0.00122809	-0.134989	0.0416765	-3.87566	0.000120473	-0.271772	0.0701226	1.97759e-05	0.000610162	trans
ILMN_1674941	ANO6	12	rs1354034	3	56849749	PM	-3.67812	0.000243951	-0.1506	0.0409448	-2.36395	0.0184617	-0.16678	0.0705512	3.25837e-05	0.000891854	trans
ILMN_1661589	CD151	11	rs1354034	3	56849749	PM	-3.24994	0.00118199	-0.134559	0.0414035	-3.33139	0.000927952	-0.233293	0.0700289	4.28609e-05	0.00112035	trans
ILMN_1788489	HIST1H3F	6	rs1354034	3	56849749	PM	4.46576	8.62643e-06	0.186314	0.0417205	0.471665	0.637371	0.0331146	0.0702078	4.57324e-05	0.0011812	trans
ILMN_1657683	C1ORF198	1	rs1354034	3	56849749	PM	-3.38434	0.000733433	-0.1405	0.0415148	-2.847	0.00459448	-0.200826	0.0705395	5.11873e-05	0.00128971	trans
ILMN_1691507	IL8RBP	2	rs1354034	3	56849749	PM	-2.96964	0.00303273	-0.1238	0.0416887	-3.97908	7.93985e-05	-0.274516	0.0689897	5.23521e-05	0.00130814	trans
ILMN_2127298	F2RL3	19	rs1354034	3	56849749	PM	-3.09393	0.00201473	-0.12806	0.0413908	-3.55737	0.000410179	-0.24898	0.0699899	5.80693e-05	0.00141726	trans
ILMN_1745522	PF4V1	4	rs1354034	3	56849749	PM	-3.52605	0.000435551	-0.146409	0.0415221	-2.29917	0.0219056	-0.16236	0.0706169	6.66108e-05	0.00157926	trans
ILMN_1793659	TUBA8	22	rs1354034	3	56849749	PM	-3.51117	0.000460444	-0.147074	0.0418875	-2.29925	0.0219011	-0.16317	0.0709668	7.06452e-05	0.00166324	trans
ILMN_2326713	CD151	11	rs1354034	3	56849749	PM	-2.83567	0.00463934	-0.11733	0.0413765	-3.55048	0.000420793	-0.24763	0.0697454	0.000162622	0.00329982	trans
ILMN_1803180	PRDX6	1	rs1354034	3	56849749	PM	-1.94434	0.0520568	-0.0791788	0.0407228	-6.00219	3.73843e-09	-0.414139	0.068998	0.000215178	0.00413644	trans
ILMN_1712023	SLC8A3	14	rs1354034	3	56849749	PM	-2.75971	0.00586145	-0.113984	0.041303	-3.28853	0.0010779	-0.232372	0.0706613	0.000307892	0.00559253	trans
ILMN_1691476	MYLK	3	rs1354034	3	56849749	PM	-2.81377	0.00496551	-0.115732	0.0411304	-2.94425	0.0033878	-0.208203	0.0707151	0.000397549	0.00695917	trans
ILMN_1690454	C3ORF54	3	rs1354034	3	56849749	PM	-2.44682	0.0145359	-0.102143	0.0417452	-3.90948	0.000105224	-0.271925	0.0695551	0.000437638	0.00746747	trans
ILMN_1707124	TFPI	2	rs1354034	3	56849749	PM	-2.33035	0.0199304	-0.0969015	0.0415823	-4.22975	2.78201e-05	-0.294878	0.0697153	0.000449543	0.00761405	trans
ILMN_2370535	GAS2L1	22	rs1354034	3	56849749	PM	-2.72438	0.00652311	-0.113093	0.0415115	-2.92942	0.00355081	-0.207232	0.0707416	0.000558505	0.00914865	trans
ILMN_1784203	ACRBP	12	rs1354034	3	56849749	PM	-2.2249	0.0262487	-0.0922229	0.0414504	-3.856	0.000130274	-0.269752	0.0699565	0.00103324	0.0154832	trans
ILMN_1693428	TNNC2	20	rs1354034	3	56849749	PM	-2.2275	0.026074	-0.0919866	0.0412959	-3.00812	0.00276086	-0.211819	0.0704155	0.0027136	0.0345959	trans
ILMN_1716195	HIST1H2BG	6	rs1354034	3	56849749	PM	3.18695	0.00146989	0.132767	0.0416596	0.639012	0.523107	0.0450371	0.0704792	0.00279334	0.0354453	trans
ILMN_1698725	FRMD3	9	rs1354034	3	56849749	PM	2.69836	0.00705273	0.112381	0.0416479	-1.6503	0.0995079	-0.114026	0.0690942	0.00300662	0.0376915	trans
ILMN_1746175	TNFSF4	1	rs1354034	3	56849749	PM	-1.4883	0.1369	-0.0617654	0.0415007	-5.00342	7.80851e-07	-0.342382	0.0684298	0.0036231	0.043834	trans
ILMN_1796755	ITGB5	3	rs115073674	6	31286577	17	4.84549	1.40507e-06	0.298522	0.0616083	1.999	0.0461482	0.207118	0.103611	3.22225e-07	2.47396e-05	trans
ILMN_1713731	ALOX12	17	rs115073674	6	31286577	17	3.75623	0.000179644	0.230085	0.0612542	3.81139	0.000155385	0.395476	0.103762	2.1752e-06	0.000110751	trans
ILMN_2339835	PTGS1	9	rs115073674	6	31286577	17	3.92555	9.07813e-05	0.239264	0.0609504	3.34288	0.000891158	0.34824	0.104173	2.19672e-06	0.000110751	trans
ILMN_2127298	F2RL3	19	rs115073674	6	31286577	17	4.20811	2.74076e-05	0.259361	0.0616337	2.39333	0.0170632	0.250163	0.104525	3.12922e-06	0.000143213	trans
ILMN_1728197	CLDN5	22	rs115073674	6	31286577	17	3.4451	0.000587887	0.212546	0.0616951	3.91663	0.000102243	0.405037	0.103414	7.55061e-06	0.000292375	trans
ILMN_1776640	MPL	1	rs115073674	6	31286577	17	3.46332	0.000549796	0.21403	0.061799	3.75762	0.000191719	0.389008	0.103525	8.97098e-06	0.000327659	trans
ILMN_1738589	MGLL	3	rs115073674	6	31286577	17	3.86579	0.000115856	0.237993	0.0615639	2.61157	0.00928297	0.272954	0.104517	9.85986e-06	0.000351286	trans
ILMN_1729453	TSPAN9	12	rs115073674	6	31286577	17	3.52005	0.000445442	0.216336	0.0614583	3.42744	0.000659449	0.356469	0.104004	1.18184e-05	0.000406543	trans
ILMN_1743290	GP9	3	rs115073674	6	31286577	17	3.54456	0.000406345	0.219629	0.0619622	3.19419	0.00149055	0.331696	0.103844	1.53772e-05	0.000504566	trans
ILMN_1705686	NRGN	11	rs115073674	6	31286577	17	3.1338	0.00176176	0.19309	0.0616153	4.22018	2.89851e-05	0.428911	0.101633	1.83994e-05	0.000578169	trans
ILMN_1775373	CMTM5	14	rs115073674	6	31286577	17	3.50256	0.000475461	0.216326	0.0617624	3.18349	0.00154555	0.325483	0.102241	1.87089e-05	0.000583909	trans
ILMN_2370535	GAS2L1	22	rs115073674	6	31286577	17	3.53576	0.000419995	0.218796	0.0618808	3.08131	0.00217429	0.323041	0.104839	1.90695e-05	0.000592427	trans
ILMN_1784948	SPOCD1	1	rs115073674	6	31286577	17	3.68617	0.000236434	0.227608	0.0617463	2.57675	0.0102584	0.268595	0.104238	2.2462e-05	0.000673063	trans
ILMN_1762764	SH3BGRL2	6	rs115073674	6	31286577	17	3.459	0.000558621	0.21447	0.0620036	3.15099	0.00172449	0.329459	0.104557	2.36583e-05	0.000702678	trans
ILMN_1675387	LIMS1	2	rs115073674	6	31286577	17	3.70703	0.000217973	0.226965	0.0612257	2.11026	0.035331	0.217977	0.103294	4.3344e-05	0.00113079	trans
ILMN_1744912	CTTN	11	rs115073674	6	31286577	17	3.09395	0.00201457	0.187961	0.0607512	3.72012	0.000221655	0.386467	0.103886	4.58007e-05	0.0011812	trans
ILMN_1721888	ITGA2B	17	rs115073674	6	31286577	17	3.28304	0.00105252	0.202105	0.0615603	3.13039	0.00184764	0.326803	0.104397	5.04986e-05	0.00127581	trans
ILMN_2128428	DAB2	5	rs115073674	6	31286577	17	3.13458	0.0017571	0.191967	0.0612418	3.51498	0.000479671	0.364791	0.103782	5.23683e-05	0.00130814	trans
ILMN_1710280	TUBB1	20	rs115073674	6	31286577	17	3.2871	0.00103759	0.202395	0.0615726	2.97649	0.00305671	0.31087	0.104442	6.24136e-05	0.00150081	trans
ILMN_2392189	CTDSPL	3	rs115073674	6	31286577	17	2.95561	0.00317325	0.180817	0.0611777	3.85298	0.000131844	0.398659	0.103467	6.64176e-05	0.00157757	trans
ILMN_2311166	ITGB5	3	rs115073674	6	31286577	17	3.4595	0.000557605	0.212916	0.0615453	2.41049	0.0162901	0.252398	0.104708	7.31845e-05	0.00169934	trans
ILMN_1796106	MGAT4B	5	rs115073674	6	31286577	17	3.12831	0.0017948	0.194879	0.0622955	3.2752	0.00112894	0.338998	0.103504	7.60975e-05	0.00173713	trans
ILMN_2091920	PTCRA	6	rs115073674	6	31286577	17	3.00739	0.00268249	0.186797	0.0621126	3.58493	0.000370176	0.370779	0.103427	7.90558e-05	0.00179556	trans
ILMN_1765274	CAPN11	6	rs115073674	6	31286577	17	4.21917	2.61133e-05	0.261798	0.0620497	-0.621063	0.53484	-0.0650455	0.104732	8.2773e-05	0.00186432	trans
ILMN_2090004	AQP10	1	rs115073674	6	31286577	17	3.53207	0.000425844	0.218768	0.0619376	2.10465	0.0358195	0.218945	0.104029	8.76231e-05	0.00193803	trans
ILMN_2366330	FERMT3	11	rs115073674	6	31286577	17	3.09685	0.00199516	0.190931	0.0616535	3.23885	0.00127976	0.33691	0.104022	9.0835e-05	0.00200252	trans
ILMN_1717163	F13A1	6	rs115073674	6	31286577	17	3.00184	0.00273152	0.185201	0.0616957	3.49567	0.00051487	0.361379	0.103379	9.17462e-05	0.00201931	trans
ILMN_1671486	HOMER2	15	rs115073674	6	31286577	17	3.71827	0.000208588	0.230143	0.0618951	1.59126	0.112182	0.165955	0.104292	9.51863e-05	0.00207811	trans
ILMN_1657683	C1ORF198	1	rs115073674	6	31286577	17	3.30065	0.000989136	0.204676	0.0620108	2.57654	0.0102646	0.26998	0.104784	0.00010652	0.00229221	trans
ILMN_1784602	CDKN1A	6	rs115073674	6	31286577	17	3.22292	0.00129844	0.199448	0.0618844	2.69267	0.00732564	0.276664	0.102747	0.000121596	0.00257773	trans
ILMN_1668374	ITGB5	3	rs115073674	6	31286577	17	3.13314	0.0017657	0.19319	0.0616603	2.91045	0.00376976	0.300983	0.103415	0.000125929	0.00266323	trans
ILMN_1803392	TAX1BP3	17	rs115073674	6	31286577	17	3.23781	0.00123303	0.199498	0.0616152	2.62187	0.00901098	0.274963	0.104873	0.000127156	0.00268498	trans
ILMN_1659777	RUFY1	5	rs115073674	6	31286577	17	3.00337	0.00271793	0.186222	0.0620044	2.94121	0.00342063	0.308126	0.104762	0.000197979	0.00387752	trans
ILMN_1668092	ESAM	11	rs115073674	6	31286577	17	3.05105	0.00232372	0.189046	0.0619609	2.75477	0.00608702	0.285654	0.103694	0.000214146	0.00412834	trans
ILMN_1716195	HIST1H2BG	6	rs115073674	6	31286577	17	3.6043	0.000324088	0.224012	0.0621515	1.2808	0.200858	0.133735	0.104415	0.000241138	0.00458331	trans
ILMN_1690783	TREML1	6	rs115073674	6	31286577	17	2.87952	0.00404403	0.178922	0.0621362	3.12562	0.00187726	0.326977	0.104612	0.000245089	0.00464534	trans
ILMN_1795429	VCL	10	rs115073674	6	31286577	17	2.67685	0.00751943	0.162546	0.0607227	3.68365	0.000254936	0.37974	0.103088	0.000249001	0.00468874	trans
ILMN_1789627	2005-09-01	22	rs115073674	6	31286577	17	2.86434	0.00424182	0.177234	0.061876	3.035	0.00253037	0.318362	0.104897	0.000292902	0.00540011	trans
ILMN_1656940	ABLIM3	5	rs115073674	6	31286577	17	2.85747	0.00433406	0.175592	0.0614502	3.05052	0.00240547	0.316561	0.103773	0.000294251	0.00540286	trans
ILMN_1675062	MYL9	20	rs115073674	6	31286577	17	2.62451	0.00877286	0.163303	0.0622223	3.58005	0.000376981	0.368032	0.102801	0.000346664	0.0062381	trans
ILMN_1732269	GP6	19	rs115073674	6	31286577	17	2.73548	0.00630837	0.169424	0.0619358	3.24784	0.00124082	0.335292	0.103236	0.000355134	0.00634825	trans
ILMN_1745103	CLEC1B	12	rs115073674	6	31286577	17	2.89289	0.00387674	0.178007	0.0615324	2.74073	0.00634925	0.283716	0.103518	0.000390723	0.00686635	trans
ILMN_1657708	MGLL	3	rs115073674	6	31286577	17	2.71822	0.00664527	0.167346	0.0615646	3.20028	0.00145999	0.334607	0.104556	0.000402453	0.00703589	trans
ILMN_1760688	SAMD14	17	rs115073674	6	31286577	17	3.08706	0.00206158	0.19076	0.0617935	2.2002	0.0282481	0.229535	0.104324	0.000403122	0.00703849	trans
ILMN_2227011	ACSBG1	15	rs115073674	6	31286577	17	3.44982	0.000577807	0.213049	0.0617567	1.29115	0.197247	0.135401	0.104868	0.000413225	0.00716858	trans
ILMN_1733324	ITGB3	17	rs115073674	6	31286577	17	3.26021	0.00114033	0.200225	0.0614149	1.72517	0.0851139	0.178025	0.103193	0.000423574	0.00728266	trans
ILMN_2393712	CTTN	11	rs115073674	6	31286577	17	2.75504	0.00594525	0.169514	0.0615288	3.02647	0.00260159	0.316186	0.104474	0.000441492	0.00751426	trans
ILMN_1764228	DAB2	5	rs115073674	6	31286577	17	3.02692	0.00251614	0.186913	0.0617501	2.27283	0.0234594	0.237029	0.104288	0.000452515	0.00764411	trans
ILMN_1707124	TFPI	2	rs115073674	6	31286577	17	2.54044	0.0111796	0.157701	0.0620764	3.56128	0.000404267	0.370136	0.103933	0.000482968	0.00807776	trans
ILMN_1730487	CALD1	7	rs115073674	6	31286577	17	2.96686	0.00306014	0.183792	0.0619482	2.36934	0.0181981	0.242334	0.102279	0.000491893	0.00820672	trans
ILMN_1693428	TNNC2	20	rs115073674	6	31286577	17	2.76583	0.00575317	0.170408	0.0616119	2.65132	0.0082718	0.277477	0.104656	0.000689531	0.0110407	trans
ILMN_2310968	RUFY1	5	rs115073674	6	31286577	17	2.4437	0.0146617	0.152185	0.0622766	3.52513	0.000462093	0.370094	0.104987	0.000714365	0.0113978	trans
ILMN_1787919	PARVB	22	rs115073674	6	31286577	17	2.37798	0.0175429	0.143443	0.0603214	3.71339	0.000227469	0.387458	0.104341	0.000715818	0.0113988	trans
ILMN_1676973	CABP5	19	rs115073674	6	31286577	17	3.24615	0.00119771	0.201482	0.0620679	1.38037	0.168087	0.144158	0.104434	0.000732326	0.0116431	trans
ILMN_1769575	JAM3	11	rs115073674	6	31286577	17	3.01997	0.00257425	0.187543	0.0621009	1.92854	0.0543521	0.202948	0.105234	0.000738001	0.0116851	trans
ILMN_1796734	SPARC	5	rs115073674	6	31286577	17	2.66068	0.00788825	0.163358	0.0613971	2.7971	0.00535475	0.293987	0.105104	0.000825676	0.0128551	trans
ILMN_1677814	ABCC3	17	rs115073674	6	31286577	17	2.47127	0.0135829	0.15207	0.0615353	3.27002	0.00114939	0.340526	0.104136	0.000886585	0.0136306	trans
ILMN_2413527	VCL	10	rs115073674	6	31286577	17	2.86159	0.00427854	0.177131	0.0618996	2.18545	0.0293179	0.221577	0.101387	0.000902975	0.0138197	trans
ILMN_1810836	PDE5A	4	rs115073674	6	31286577	17	2.16482	0.0305717	0.132256	0.0610931	4.03091	6.42047e-05	0.418313	0.103776	0.00103702	0.0155035	trans
ILMN_1702120	C3ORF60	3	rs115073674	6	31286577	17	2.94619	0.00327084	0.180823	0.0613752	1.74714	0.0812265	0.183858	0.105234	0.00120518	0.0177301	trans
ILMN_1690454	C3ORF54	3	rs115073674	6	31286577	17	2.68567	0.00732477	0.167358	0.062315	2.32126	0.0206729	0.24182	0.104176	0.00137154	0.0196554	trans
ILMN_1793659	TUBA8	22	rs115073674	6	31286577	17	2.89164	0.00389216	0.181143	0.0626439	1.77736	0.0761156	0.187491	0.105489	0.00138609	0.0198009	trans
ILMN_1691476	MYLK	3	rs115073674	6	31286577	17	2.40055	0.0165018	0.147566	0.0614718	3.045	0.00244924	0.319212	0.104831	0.00147776	0.0207809	trans
ILMN_1784203	ACRBP	12	rs115073674	6	31286577	17	2.37579	0.0176469	0.14703	0.0618868	3.08007	0.00218318	0.321294	0.104314	0.0015401	0.0215678	trans
ILMN_1674941	ANO6	12	rs115073674	6	31286577	17	2.44302	0.0146892	0.149788	0.0613129	2.77253	0.00576936	0.289547	0.104434	0.00176997	0.0242837	trans
ILMN_1673357	SLA2	20	rs115073674	6	31286577	17	2.79081	0.00532973	0.173361	0.0621185	1.78353	0.0751048	0.186575	0.10461	0.00190558	0.0258295	trans
ILMN_1755423	PTCRA	6	rs115073674	6	31286577	17	2.95627	0.00316654	0.184279	0.0623349	1.3597	0.174535	0.141639	0.104169	0.00195432	0.0263843	trans
ILMN_1701006	HEXIM2	17	rs115073674	6	31286577	17	2.66876	0.00770208	0.165368	0.0619645	2.07015	0.0389503	0.216233	0.104453	0.00197311	0.0265073	trans
ILMN_1808238	RBPMS2	15	rs115073674	6	31286577	17	3.39164	0.000714328	0.210591	0.0620913	0.472778	0.636577	0.0493959	0.10448	0.00203855	0.0272763	trans
ILMN_2364376	ILK	11	rs115073674	6	31286577	17	2.01937	0.0436409	0.124448	0.0616273	3.8656	0.000125399	0.397285	0.102774	0.00205981	0.027452	trans
ILMN_1808590	GUCY1A3	4	rs115073674	6	31286577	17	2.32544	0.020192	0.143433	0.06168	2.95701	0.00325304	0.306744	0.103735	0.0020969	0.0278364	trans
ILMN_1653180	TPM4	19	rs115073674	6	31286577	17	2.51296	0.0120851	0.154134	0.0613356	2.34747	0.0192896	0.24421	0.104031	0.00232756	0.030391	trans
ILMN_1729596	C14ORF151	14	rs115073674	6	31286577	17	3.12886	0.00179143	0.193974	0.0619952	0.739329	0.460053	0.0781681	0.105728	0.00281778	0.0356744	trans
ILMN_1776157	2004-09-01	17	rs115073674	6	31286577	17	2.504	0.0123939	0.155897	0.0622592	2.15795	0.0314063	0.223183	0.103424	0.00298884	0.0375035	trans
ILMN_1712023	SLC8A3	14	rs115073674	6	31286577	17	2.2662	0.0235925	0.139909	0.061737	2.67682	0.00767607	0.281573	0.105189	0.00347263	0.0424698	trans
ILMN_1660114	MMRN1	4	rs115073674	6	31286577	17	2.7936	0.00528425	0.172477	0.06174	1.28088	0.200828	0.134675	0.105142	0.00358337	0.0434144	trans
ILMN_1692177	TSC22D1	13	rs115073674	6	31286577	17	2.31528	0.0207428	0.143979	0.0621862	2.38223	0.0175801	0.249593	0.104773	0.00413862	0.048839	trans
ILMN_2307407	C6ORF25	6	rs115073674	6	31286577	17	2.08939	0.0368549	0.13048	0.0624491	2.40052	0.0167355	0.250968	0.104547	0.00792043	0.036434	trans

## Sheet: Trans_eQTLs_VRM
Significant trans associations were identified at Meta.Pvalue < 5.0E-08
ProbeID	Gene.Name	Gene.Chr	SNP	SNP.Chr	SNP.Pos	Gene.Module	Statistic.YFS	Pvalue.YFS	Beta.YFS	SE.YFS	Statistic.DIL	Pvalue.DIL	Beta.DIL	SE.DIL	Meta.Pvalue	Meta.FDR	Regulation
ILMN_1674063	OAS2	12	rs151234502	7	148950168	VRM	6.12884	1.15174e-09	1.09789	0.179135	1.56267	0.118762	0.419951	0.26874	8.98044e-10	1.68558e-07	trans
ILMN_2170814	LAMP3	3	rs151234502	7	148950168	VRM	6.6949	3.12613e-11	1.19287	0.178175	0.389414	0.697135	0.10522	0.270202	1.28134e-09	2.30881e-07	trans
ILMN_2054019	ISG15	1	rs151234502	7	148950168	VRM	5.99926	2.52585e-09	1.07013	0.178376	1.42786	0.153954	0.386647	0.270787	2.64056e-09	4.40549e-07	trans
ILMN_1736729	OAS2	12	rs151234502	7	148950168	VRM	5.65337	1.9077e-08	1.01426	0.179408	1.76083	0.0788777	0.470007	0.266924	8.07967e-09	1.19988e-06	trans
ILMN_1656910	TRIM6	11	rs151234502	7	148950168	VRM	5.84629	6.25928e-09	1.0518	0.179908	1.12339	0.26181	0.305335	0.271798	1.32825e-08	1.76076e-06	trans
ILMN_1742618	XAF1	17	rs151234502	7	148950168	VRM	5.72461	1.26914e-08	1.02362	0.178811	1.38616	0.166314	0.374634	0.270267	1.32898e-08	1.76076e-06	trans
ILMN_1678422	DHX58	17	rs151234502	7	148950168	VRM	5.94623	3.46792e-09	1.05992	0.178251	0.862665	0.388734	0.23478	0.272156	1.56602e-08	2.03493e-06	trans
ILMN_1690921	STAT2	12	rs151234502	7	148950168	VRM	5.7218	1.2898e-08	1.02549	0.179225	1.31409	0.189417	0.352874	0.268531	1.60757e-08	2.06902e-06	trans
ILMN_1783621	CMPK2	2	rs151234502	7	148950168	VRM	5.92073	4.03535e-09	1.066	0.180045	0.563709	0.573205	0.153652	0.272573	4.42989e-08	5.29667e-06	trans
ILMN_1654639	HERC6	4	rs151234502	7	148950168	VRM	5.27974	1.50021e-07	0.944517	0.178895	1.89004	0.0593297	0.507875	0.268712	4.46811e-08	5.29667e-06	trans
ILMN_1653466	HES4	1	rs151234502	7	148950168	VRM	5.8755	5.27221e-09	1.05341	0.179289	0.627677	0.530502	0.171083	0.272565	4.55827e-08	5.35656e-06	trans
ILMN_1720048	CCL2	17	rs151234502	7	148950168	VRM	5.36048	9.7113e-08	0.968261	0.18063	1.64853	0.0998718	0.451344	0.273787	4.97986e-08	5.76112e-06	trans
ILMN_1718558	PARP12	7	rs151234502	7	148950168	VRM	5.58708	2.77606e-08	1.00238	0.179409	1.12801	0.259857	0.30585	0.271142	5.16307e-08	5.91303e-06	trans
ILMN_1657871	RSAD2	2	rs151234502	7	148950168	VRM	5.51484	4.15916e-08	0.987698	0.179098	1.08889	0.276726	0.294593	0.270545	8.24455e-08	8.77298e-06	trans
ILMN_1745374	IFI35	17	rs151234502	7	148950168	VRM	5.52753	3.87536e-08	0.995355	0.180072	1.05349	0.292625	0.285529	0.271032	8.43456e-08	8.90505e-06	trans
ILMN_2410826	OAS1	12	rs151234502	7	148950168	VRM	5.29962	1.3486e-07	0.956395	0.180465	1.51557	0.130259	0.403802	0.266436	9.15779e-08	9.37563e-06	trans
ILMN_1729749	HERC5	4	rs151234502	7	148950168	VRM	5.47259	5.25712e-08	0.973198	0.177831	1.05867	0.290261	0.285377	0.269563	1.10092e-07	1.11028e-05	trans
ILMN_1664543	IFIT3	10	rs151234502	7	148950168	VRM	5.45362	5.83693e-08	0.959137	0.175872	0.970049	0.33249	0.262439	0.270542	1.50953e-07	1.46495e-05	trans
ILMN_1745397	OAS3	12	rs151234502	7	148950168	VRM	5.36179	9.64258e-08	0.965435	0.180058	1.13747	0.255886	0.307317	0.270176	1.58957e-07	1.49177e-05	trans
ILMN_1835092	HS.125087	1	rs151234502	7	148950168	VRM	5.31055	1.27172e-07	0.955077	0.179845	1.23975	0.215647	0.336911	0.271756	1.61724e-07	1.49507e-05	trans
ILMN_1723912	IFI44L	1	rs151234502	7	148950168	VRM	5.21756	2.08855e-07	0.93477	0.179158	1.41274	0.158354	0.381426	0.269991	1.74173e-07	1.56918e-05	trans
ILMN_1705241	TDRD7	9	rs151234502	7	148950168	VRM	5.03007	5.54482e-07	0.897662	0.178459	1.70676	0.0884867	0.464287	0.272029	2.35389e-07	1.97069e-05	trans
ILMN_1765994	ZBP1	20	rs151234502	7	148950168	VRM	5.54891	3.43927e-08	0.993484	0.179041	0.60204	0.54742	0.162426	0.269793	2.56334e-07	2.07431e-05	trans
ILMN_1699331	IFIT1	10	rs151234502	7	148950168	VRM	5.00542	6.28915e-07	0.901315	0.180068	1.69871	0.0899956	0.457438	0.269286	2.70433e-07	2.16251e-05	trans
ILMN_1681721	OASL	12	rs151234502	7	148950168	VRM	5.28734	1.44039e-07	0.944122	0.178563	1.01494	0.310623	0.276424	0.272354	3.07931e-07	2.3916e-05	trans
ILMN_1760062	IFI44	1	rs151234502	7	148950168	VRM	5.04769	5.06541e-07	0.906842	0.179655	1.51145	0.131305	0.409504	0.270935	3.25858e-07	2.47396e-05	trans
ILMN_2347798	IFI6	1	rs151234502	7	148950168	VRM	5.24486	1.80693e-07	0.939141	0.179059	0.943906	0.345673	0.255343	0.270517	4.4969e-07	3.21016e-05	trans
ILMN_1675640	OAS1	12	rs151234502	7	148950168	VRM	4.95112	8.28418e-07	0.892146	0.180191	1.58036	0.114656	0.430023	0.272105	4.51332e-07	3.21016e-05	trans
ILMN_1731418	SP110	2	rs151234502	7	148950168	VRM	5.13987	3.14236e-07	0.89512	0.174152	0.975687	0.32969	0.264547	0.271139	6.8924e-07	4.43543e-05	trans
ILMN_1662358	MX1	21	rs151234502	7	148950168	VRM	5.07211	4.46695e-07	0.911441	0.179697	1.10882	0.268041	0.299078	0.269727	6.99079e-07	4.46886e-05	trans
ILMN_1695404	LY6E	8	rs151234502	7	148950168	VRM	5.16454	2.76173e-07	0.924978	0.179102	0.800167	0.423993	0.218719	0.273342	9.41997e-07	5.67665e-05	trans
ILMN_1707695	IFIT1	10	rs151234502	7	148950168	VRM	5.05573	4.86036e-07	0.901247	0.178262	1.01094	0.312532	0.272413	0.269465	9.45128e-07	5.67665e-05	trans
ILMN_1663347	OTOF	2	rs151234502	7	148950168	VRM	4.87743	1.19893e-06	0.866653	0.177686	1.22879	0.219728	0.332706	0.27076	1.34263e-06	7.52875e-05	trans
ILMN_2239754	IFIT3	10	rs151234502	7	148950168	VRM	5.41997	7.02222e-08	0.954545	0.176116	0.296443	0.767015	0.0797274	0.268947	1.37091e-06	7.65558e-05	trans
ILMN_2173975	RTP4	3	rs151234502	7	148950168	VRM	4.65913	3.48067e-06	0.842118	0.180746	1.69097	0.0914643	0.454707	0.268903	1.44642e-06	8.04399e-05	trans
ILMN_1724333	TOR1B	9	rs151234502	7	148950168	VRM	5.75142	1.08734e-08	1.03141	0.179332	0.0436111	0.965232	0.011727	0.2689	1.85722e-06	9.8813e-05	trans
ILMN_1659913	ISG20	15	rs151234502	7	148950168	VRM	5.40803	7.49619e-08	0.958445	0.177226	0.228085	0.819673	0.0625896	0.274414	1.974e-06	0.000102998	trans
ILMN_1787509	PRIC285	20	rs151234502	7	148950168	VRM	4.98673	6.91687e-07	0.893799	0.179236	0.748586	0.454458	0.20285	0.270977	2.43782e-06	0.000119799	trans
ILMN_1795181	DDX60	4	rs151234502	7	148950168	VRM	4.70906	2.73823e-06	0.850025	0.180509	1.26624	0.206015	0.338055	0.266975	2.6903e-06	0.000128924	trans
ILMN_1701789	IFIT3	10	rs151234502	7	148950168	VRM	4.7751	1.98665e-06	0.8452	0.177001	0.977252	0.328916	0.262732	0.268848	3.6962e-06	0.000163237	trans
ILMN_1739428	IFIT2	10	rs151234502	7	148950168	VRM	5.03001	5.54632e-07	0.886918	0.176325	0.49628	0.619914	0.134	0.270008	3.9792e-06	0.000173467	trans
ILMN_1701621	SCO2	22	rs151234502	7	148950168	VRM	4.72396	2.54792e-06	0.84379	0.178619	0.780319	0.435572	0.209495	0.268473	7.2424e-06	0.000282057	trans
ILMN_1696654	IFIT5	10	rs151234502	7	148950168	VRM	4.32757	1.61578e-05	0.777451	0.179651	1.55618	0.120297	0.421836	0.271072	8.30871e-06	0.000312135	trans
ILMN_1799467	SAMD9L	7	rs151234502	7	148950168	VRM	4.74545	2.29558e-06	0.854965	0.180165	0.646718	0.51811	0.173436	0.268178	9.12842e-06	0.000330728	trans
ILMN_1779252	TRIM22	11	rs151234502	7	148950168	VRM	4.99641	6.58467e-07	0.893177	0.178764	0.231108	0.817325	0.0614	0.265676	1.18283e-05	0.000406543	trans
ILMN_1680782	PATL1	11	rs151234502	7	148950168	VRM	4.28537	1.95028e-05	0.773385	0.180471	1.44838	0.148135	0.39102	0.26997	1.21623e-05	0.000416106	trans
ILMN_1797001	DDX58	9	rs151234502	7	148950168	VRM	4.32888	1.60631e-05	0.76782	0.177371	1.31322	0.189708	0.355652	0.270824	1.30164e-05	0.000441968	trans
ILMN_1769520	UBE2L6	11	rs151234502	7	148950168	VRM	4.93709	8.89184e-07	0.885021	0.17926	0.220236	0.825777	0.0601094	0.272932	1.59344e-05	0.000518887	trans
ILMN_1691731	PARP14	3	rs151234502	7	148950168	VRM	4.33251	1.58042e-05	0.777527	0.179463	1.19037	0.234466	0.322918	0.271276	1.62138e-05	0.000526716	trans
ILMN_1706502	EIF2AK2	2	rs151234502	7	148950168	VRM	4.02416	6.02689e-05	0.724872	0.18013	1.89896	0.0581445	0.513541	0.270434	1.65636e-05	0.000534225	trans
ILMN_1674811	OASL	12	rs151234502	7	148950168	VRM	4.84928	1.37892e-06	0.864414	0.178256	0.27219	0.785588	0.0739008	0.271504	1.84024e-05	0.000578169	trans
ILMN_2388547	EPSTI1	13	rs151234502	7	148950168	VRM	4.55495	5.69987e-06	0.822454	0.180563	0.656259	0.511959	0.177436	0.270375	1.9906e-05	0.000611387	trans
ILMN_1683792	LAP3	4	rs151234502	7	148950168	VRM	4.22262	2.57216e-05	0.765502	0.181286	1.27658	0.202343	0.347515	0.272224	2.17834e-05	0.00065418	trans
ILMN_1687384	IFI6	1	rs151234502	7	148950168	VRM	4.54757	5.90037e-06	0.818854	0.180064	0.583461	0.559845	0.157357	0.269696	2.455e-05	0.000725971	trans
ILMN_1687201	APOL6	22	rs151234502	7	148950168	VRM	4.26508	2.13376e-05	0.769426	0.180402	-0.975909	0.329581	-0.268051	0.274668	3.26014e-05	0.000891854	trans
ILMN_1731224	PARP9	3	rs151234502	7	148950168	VRM	4.18827	2.98828e-05	0.735891	0.175703	1.07925	0.280994	0.287193	0.266103	3.63686e-05	0.000975169	trans
ILMN_1751079	TAP1	6	rs151234502	7	148950168	VRM	4.62377	4.11966e-06	0.828754	0.179238	-0.296668	0.766843	-0.0803947	0.270992	4.19092e-05	0.00110402	trans
ILMN_1701455	FBXO6	1	rs151234502	7	148950168	VRM	4.2083	2.73842e-05	0.763144	0.181343	0.754214	0.451075	0.200798	0.266235	6.44154e-05	0.00154346	trans
ILMN_2139100	SHISA5	3	rs151234502	7	148950168	VRM	4.73768	2.38396e-06	0.848771	0.179153	0.0933237	0.925684	0.0252523	0.270588	7.38775e-05	0.00171249	trans
ILMN_1801246	IFITM1	11	rs151234502	7	148950168	VRM	4.44673	9.4148e-06	0.76677	0.172434	0.330742	0.740978	0.0892702	0.269909	7.46801e-05	0.00172223	trans
ILMN_1806448	NTNG2	9	rs151234502	7	148950168	VRM	3.46346	0.000549522	0.624662	0.180358	2.31481	0.0210266	0.612018	0.264392	8.32571e-05	0.001869	trans
ILMN_1658247	OAS1	12	rs151234502	7	148950168	VRM	3.9332	8.79688e-05	0.710389	0.180614	1.00545	0.315164	0.27313	0.271648	0.000113555	0.00242048	trans
ILMN_1777565	TAP2	6	rs151234502	7	148950168	VRM	3.61996	0.000305257	0.650965	0.179827	-1.48639	0.137806	-0.397933	0.267718	0.000163706	0.00331299	trans
ILMN_1690241	BATF2	11	rs151234502	7	148950168	VRM	4.04364	5.55246e-05	0.732667	0.18119	0.55976	0.575893	0.152128	0.271774	0.000184467	0.00369298	trans
ILMN_1710937	IFI16	1	rs151234502	7	148950168	VRM	3.6811	0.000241139	0.656408	0.178318	1.25003	0.211874	0.341533	0.273221	0.000191178	0.00379938	trans
ILMN_2415144	SP110	2	rs151234502	7	148950168	VRM	4.4567	8.99343e-06	0.779602	0.174928	-0.0910024	0.927527	-0.0245055	0.269284	0.000214467	0.00412864	trans
ILMN_1723480	BST2	19	rs151234502	7	148950168	VRM	3.43049	0.000620205	0.619644	0.180628	1.67144	0.0952594	0.456467	0.273098	0.000248105	0.00468874	trans
ILMN_1745471	IRF9	14	rs151234502	7	148950168	VRM	4.11105	4.1698e-05	0.738136	0.179549	0.291898	0.770486	0.0788855	0.270251	0.000294223	0.00540286	trans
ILMN_1758418	TNFSF13B	13	rs151234502	7	148950168	VRM	3.78366	0.000161128	0.663353	0.175321	0.589262	0.555951	0.159685	0.270991	0.00043894	0.00748025	trans
ILMN_1791759	CXCL10	4	rs151234502	7	148950168	VRM	3.28643	0.00104004	0.595053	0.181064	1.50141	0.13388	0.407629	0.271498	0.000534184	0.00881035	trans
ILMN_1760858	RAB8A	19	rs151234502	7	148950168	VRM	3.55343	0.00039301	0.640928	0.180369	-0.86601	0.386899	-0.232215	0.268144	0.000576115	0.00939158	trans
ILMN_1690365	USP41	22	rs151234502	7	148950168	VRM	3.08058	0.00210664	0.558776	0.181387	1.67161	0.0952248	0.458379	0.274213	0.000851147	0.013206	trans
ILMN_1670305	SERPING1	11	rs151234502	7	148950168	VRM	3.8824	0.000108299	0.698885	0.180014	-0.192639	0.84732	-0.0523302	0.271649	0.00091186	0.0139399	trans
ILMN_2352121	NT5C3	7	rs151234502	7	148950168	VRM	3.47458	0.000527428	0.621075	0.178748	-0.725362	0.468569	-0.198057	0.273046	0.000963343	0.0146112	trans
ILMN_1765332	TIMM10	11	rs151234502	7	148950168	VRM	3.30345	0.000979397	0.598415	0.181149	-1.02096	0.307767	-0.279254	0.273522	0.00103708	0.0155035	trans
ILMN_1691364	STAT1	2	rs151234502	7	148950168	VRM	3.53853	0.000415647	0.638247	0.180371	0.572417	0.567296	0.154923	0.270648	0.00104145	0.0155516	trans
ILMN_1659688	LGALS3BP	17	rs151234502	7	148950168	VRM	3.2623	0.00113203	0.588556	0.180412	1.01103	0.312489	0.275136	0.272133	0.00120571	0.0177301	trans
ILMN_1771385	GBP4	1	rs151234502	7	148950168	VRM	3.63061	0.000293043	0.658897	0.181484	0.362675	0.717001	0.0986177	0.271918	0.00122911	0.0180154	trans
ILMN_2148785	GBP1	1	rs151234502	7	148950168	VRM	3.46106	0.000554402	0.623917	0.180268	0.614664	0.539055	0.166589	0.271025	0.00123505	0.0180829	trans
ILMN_1801307	TNFSF10	3	rs151234502	7	148950168	VRM	2.84949	0.00444375	0.50507	0.177249	1.95998	0.0505517	0.535269	0.273099	0.00125757	0.0183589	trans
ILMN_1701114	GBP1	1	rs151234502	7	148950168	VRM	3.47801	0.000520777	0.627017	0.18028	0.569214	0.569466	0.15415	0.270812	0.00127637	0.0185471	trans
ILMN_1812759	GCH1	14	rs151234502	7	148950168	VRM	2.98143	0.00291915	0.541323	0.181565	1.29323	0.196526	0.351056	0.271456	0.0019752	0.0265073	trans
ILMN_2326512	CASP1	11	rs151234502	7	148950168	VRM	3.00258	0.00272494	0.532435	0.177326	1.14497	0.252767	0.309605	0.270404	0.0022688	0.0297098	trans
ILMN_1784380	DTX3L	3	rs151234502	7	148950168	VRM	2.47959	0.0132713	0.447018	0.180279	2.32192	0.0206374	0.626833	0.269963	0.00266532	0.0340767	trans
ILMN_1745242	PLSCR1	3	rs151234502	7	148950168	VRM	2.97734	0.00295813	0.535822	0.179967	1.01125	0.312384	0.271495	0.268475	0.0029615	0.0371949	trans
ILMN_1723480	BST2	19	rs147742798	11	70947761	VRM	4.57325	5.23068e-06	0.6453	0.141103	4.71784	3.09605e-06	1.27383	0.270004	6.10366e-09	9.81962e-07	trans
ILMN_2053527	PARP9	3	rs147742798	11	70947761	VRM	4.48426	7.92071e-06	0.621725	0.138646	4.21339	2.98391e-05	1.12013	0.26585	2.70837e-08	3.42064e-06	trans
ILMN_1783621	CMPK2	2	rs147742798	11	70947761	VRM	4.72081	2.58696e-06	0.669151	0.141745	3.1986	0.00146838	0.869908	0.271966	5.65772e-08	6.42508e-06	trans
ILMN_1765994	ZBP1	20	rs147742798	11	70947761	VRM	4.52818	6.45991e-06	0.637713	0.140832	3.68859	0.000250166	0.989722	0.26832	5.95325e-08	6.64894e-06	trans
ILMN_1760062	IFI44	1	rs147742798	11	70947761	VRM	4.85797	1.32071e-06	0.684462	0.140895	2.67019	0.00782722	0.725454	0.271687	7.92041e-08	8.49496e-06	trans
ILMN_1657871	RSAD2	2	rs147742798	11	70947761	VRM	4.5274	6.48318e-06	0.637724	0.140859	3.47152	0.000562271	0.936253	0.269696	9.08618e-08	9.37333e-06	trans
ILMN_1683792	LAP3	4	rs147742798	11	70947761	VRM	4.61222	4.35171e-06	0.654498	0.141905	3.13271	0.00183335	0.85236	0.272084	1.12881e-07	1.12999e-05	trans
ILMN_1695404	LY6E	8	rs147742798	11	70947761	VRM	4.26748	2.11117e-05	0.600818	0.14079	3.97659	8.02103e-05	1.07902	0.271343	1.32879e-07	1.32039e-05	trans
ILMN_1675640	OAS1	12	rs147742798	11	70947761	VRM	4.39982	1.16636e-05	0.622485	0.14148	3.52786	0.000457471	0.957818	0.271501	1.56936e-07	1.4831e-05	trans
ILMN_1835092	HS.125087	1	rs147742798	11	70947761	VRM	4.20817	2.74006e-05	0.595355	0.141476	4.02556	6.56344e-05	1.08653	0.269908	1.64243e-07	1.49507e-05	trans
ILMN_2054019	ISG15	1	rs147742798	11	70947761	VRM	4.63845	3.84166e-06	0.651777	0.140516	2.75704	0.00604561	0.748112	0.271346	2.04075e-07	1.76786e-05	trans
ILMN_1799467	SAMD9L	7	rs147742798	11	70947761	VRM	4.6689	3.32161e-06	0.659422	0.141237	2.59874	0.00963234	0.69782	0.268522	2.37905e-07	1.97069e-05	trans
ILMN_1720048	CCL2	17	rs147742798	11	70947761	VRM	4.41441	1.09143e-05	0.626978	0.14203	3.26449	0.00117158	0.893542	0.273716	2.39153e-07	1.97069e-05	trans
ILMN_1663347	OTOF	2	rs147742798	11	70947761	VRM	4.50843	7.08161e-06	0.628608	0.13943	3.00727	0.00276853	0.814344	0.270792	2.42588e-07	1.98687e-05	trans
ILMN_1674811	OASL	12	rs147742798	11	70947761	VRM	4.37675	1.29498e-05	0.6124	0.139921	3.25573	0.00120753	0.881443	0.270736	2.9336e-07	2.3184e-05	trans
ILMN_1745374	IFI35	17	rs147742798	11	70947761	VRM	4.573	5.23683e-06	0.647586	0.141611	2.67677	0.00767728	0.726626	0.271457	3.29608e-07	2.48845e-05	trans
ILMN_1670305	SERPING1	11	rs147742798	11	70947761	VRM	4.61872	4.21954e-06	0.650169	0.140768	2.54738	0.0111511	0.692798	0.271965	3.36797e-07	2.51463e-05	trans
ILMN_1795181	DDX60	4	rs147742798	11	70947761	VRM	4.5416	6.06765e-06	0.642853	0.141548	2.60203	0.00954167	0.696378	0.267629	4.43138e-07	3.18541e-05	trans
ILMN_1723912	IFI44L	1	rs147742798	11	70947761	VRM	4.49978	7.37173e-06	0.633387	0.14076	2.57805	0.0102205	0.698112	0.270791	5.68188e-07	3.78251e-05	trans
ILMN_1745397	OAS3	12	rs147742798	11	70947761	VRM	4.45223	9.17995e-06	0.630278	0.141564	2.68375	0.00752105	0.726328	0.270639	5.87053e-07	3.86997e-05	trans
ILMN_1706502	EIF2AK2	2	rs147742798	11	70947761	VRM	4.29228	1.89133e-05	0.605474	0.141061	2.87834	0.00416857	0.780695	0.271231	8.86105e-07	5.43541e-05	trans
ILMN_2410826	OAS1	12	rs147742798	11	70947761	VRM	4.2124	2.68978e-05	0.597974	0.141956	3.04676	0.00243525	0.812308	0.266614	9.57477e-07	5.70015e-05	trans
ILMN_1681721	OASL	12	rs147742798	11	70947761	VRM	4.08196	4.7208e-05	0.573544	0.140507	3.00071	0.00282776	0.816994	0.272267	1.92095e-06	0.00010101	trans
ILMN_1729749	HERC5	4	rs147742798	11	70947761	VRM	4.30335	1.80041e-05	0.602201	0.139938	2.37736	0.0178114	0.642817	0.270391	2.08139e-06	0.00010777	trans
ILMN_1705241	TDRD7	9	rs147742798	11	70947761	VRM	4.01835	6.17575e-05	0.563853	0.14032	3.09261	0.00209471	0.842123	0.272302	2.19927e-06	0.000110751	trans
ILMN_2170814	LAMP3	3	rs147742798	11	70947761	VRM	3.92764	9.0005e-05	0.554183	0.141098	3.27117	0.00114482	0.881356	0.269431	2.46008e-06	0.000120455	trans
ILMN_1687384	IFI6	1	rs147742798	11	70947761	VRM	4.32235	1.65398e-05	0.61041	0.141222	2.22185	0.0267397	0.601022	0.270506	2.52631e-06	0.000123217	trans
ILMN_1718558	PARP12	7	rs147742798	11	70947761	VRM	3.95818	7.935e-05	0.559633	0.141386	3.1715	0.00160948	0.858973	0.270841	2.53473e-06	0.000123217	trans
ILMN_1696654	IFIT5	10	rs147742798	11	70947761	VRM	3.90932	9.70277e-05	0.5511	0.140971	3.29377	0.00105845	0.892186	0.270871	2.57564e-06	0.000124757	trans
ILMN_1690241	BATF2	11	rs147742798	11	70947761	VRM	4.74215	2.33271e-06	0.671936	0.141694	1.19855	0.231269	0.32784	0.27353	2.66482e-06	0.000128158	trans
ILMN_2347798	IFI6	1	rs147742798	11	70947761	VRM	4.04972	5.41179e-05	0.57056	0.140889	2.86093	0.00440043	0.774199	0.270611	2.84305e-06	0.000134339	trans
ILMN_1742618	XAF1	17	rs147742798	11	70947761	VRM	4.0209	6.10993e-05	0.566812	0.140967	2.93109	0.00353203	0.792947	0.27053	2.8737e-06	0.000135314	trans
ILMN_1674063	OAS2	12	rs147742798	11	70947761	VRM	4.07005	4.96577e-05	0.575669	0.141441	2.74395	0.00628813	0.73928	0.269421	3.17327e-06	0.000144389	trans
ILMN_1801307	TNFSF10	3	rs147742798	11	70947761	VRM	4.22285	2.56957e-05	0.584587	0.138434	2.29213	0.0223121	0.629847	0.274787	3.50239e-06	0.000157247	trans
ILMN_2388547	EPSTI1	13	rs147742798	11	70947761	VRM	4.2297	2.49348e-05	0.599164	0.141656	2.26304	0.0240604	0.613648	0.271161	3.57566e-06	0.000158952	trans
ILMN_1701114	GBP1	1	rs147742798	11	70947761	VRM	4.35336	1.4391e-05	0.613589	0.140946	1.75863	0.0792505	0.478553	0.272117	5.10823e-06	0.000215727	trans
ILMN_1654639	HERC6	4	rs147742798	11	70947761	VRM	3.77758	0.000165066	0.532203	0.140885	3.09302	0.00209184	0.832507	0.269157	6.55004e-06	0.000262663	trans
ILMN_1701789	IFIT3	10	rs147742798	11	70947761	VRM	4.14286	3.63745e-05	0.575857	0.139	2.11354	0.0350479	0.570542	0.269946	6.85292e-06	0.00027079	trans
ILMN_1739428	IFIT2	10	rs147742798	11	70947761	VRM	4.22708	2.52231e-05	0.585691	0.138557	1.90215	0.0577245	0.515762	0.271147	6.8761e-06	0.000270914	trans
ILMN_1691364	STAT1	2	rs147742798	11	70947761	VRM	3.90584	9.84191e-05	0.551598	0.141224	2.67729	0.00766562	0.725169	0.27086	7.41675e-06	0.000288017	trans
ILMN_1691731	PARP14	3	rs147742798	11	70947761	VRM	3.65812	0.000263593	0.515507	0.140921	3.18838	0.0015202	0.864004	0.270985	9.48987e-06	0.00034108	trans
ILMN_1724333	TOR1B	9	rs147742798	11	70947761	VRM	4.16661	3.28292e-05	0.588877	0.141333	1.84487	0.0656468	0.498162	0.270026	9.9038e-06	0.000351286	trans
ILMN_1656910	TRIM6	11	rs147742798	11	70947761	VRM	4.52165	6.65933e-06	0.640656	0.141686	0.985678	0.324767	0.270016	0.27394	1.09821e-05	0.000384487	trans
ILMN_1707695	IFIT1	10	rs147742798	11	70947761	VRM	4.10314	4.31329e-05	0.575028	0.140143	1.91054	0.0566348	0.517377	0.270802	1.16004e-05	0.000401969	trans
ILMN_1756953	GBP6	1	rs147742798	11	70947761	VRM	3.92043	9.27091e-05	0.550615	0.140448	2.15513	0.0316271	0.588749	0.273185	1.66596e-05	0.000536043	trans
ILMN_1664543	IFIT3	10	rs147742798	11	70947761	VRM	3.75365	0.000181485	0.520271	0.138604	2.57941	0.0101807	0.699168	0.271057	1.68262e-05	0.000540116	trans
ILMN_1699331	IFIT1	10	rs147742798	11	70947761	VRM	3.68743	0.000235279	0.522513	0.141701	2.71104	0.0069376	0.732347	0.270136	1.80264e-05	0.00056918	trans
ILMN_2148785	GBP1	1	rs147742798	11	70947761	VRM	3.72434	0.000203683	0.525824	0.141186	2.31178	0.0211946	0.6282	0.271739	2.92696e-05	0.00082406	trans
ILMN_1797001	DDX58	9	rs147742798	11	70947761	VRM	3.55681	0.000388035	0.495511	0.139314	2.69363	0.00730486	0.731024	0.27139	3.19979e-05	0.0008845	trans
ILMN_2139100	SHISA5	3	rs147742798	11	70947761	VRM	3.54757	0.000401774	0.499859	0.140902	2.68922	0.00740065	0.727965	0.270697	3.34688e-05	0.000910056	trans
ILMN_1777325	STAT1	2	rs147742798	11	70947761	VRM	4.07602	4.84146e-05	0.578441	0.141913	1.23914	0.215872	0.334845	0.270223	4.24484e-05	0.00111388	trans
ILMN_1736729	OAS2	12	rs147742798	11	70947761	VRM	3.16728	0.0015723	0.448827	0.141707	3.30699	0.00101075	0.88258	0.266883	6.21644e-05	0.00149749	trans
ILMN_1653466	HES4	1	rs147742798	11	70947761	VRM	3.44563	0.000586748	0.488066	0.141648	2.45763	0.0143233	0.671179	0.2731	7.19976e-05	0.00168282	trans
ILMN_1690365	USP41	22	rs147742798	11	70947761	VRM	3.11556	0.00187364	0.442868	0.142147	3.31311	0.000989364	0.908049	0.274078	7.5802e-05	0.00173625	trans
ILMN_2173975	RTP4	3	rs147742798	11	70947761	VRM	3.3436	0.000849053	0.475422	0.142189	2.63209	0.00874785	0.710286	0.269856	8.29864e-05	0.00186602	trans
ILMN_1662358	MX1	21	rs147742798	11	70947761	VRM	3.61655	0.000309266	0.511629	0.141469	1.8203	0.0693104	0.493686	0.271212	9.79872e-05	0.00213237	trans
ILMN_1787509	PRIC285	20	rs147742798	11	70947761	VRM	3.68844	0.00023436	0.520204	0.141036	1.62915	0.103909	0.443888	0.272465	0.00010048	0.0021796	trans
ILMN_1678422	DHX58	17	rs147742798	11	70947761	VRM	3.25419	0.0011646	0.458625	0.140934	2.54262	0.0113024	0.693299	0.272672	0.000133878	0.00281374	trans
ILMN_1771385	GBP4	1	rs147742798	11	70947761	VRM	3.2896	0.00102848	0.468289	0.142354	2.39679	0.0169048	0.653028	0.272459	0.000144422	0.00298219	trans
ILMN_1745242	PLSCR1	3	rs147742798	11	70947761	VRM	3.4319	0.00061701	0.483549	0.140898	2.02406	0.0434936	0.545865	0.269687	0.000145532	0.00299779	trans
ILMN_1690921	STAT2	12	rs147742798	11	70947761	VRM	3.55433	0.000391676	0.50283	0.14147	1.56538	0.118125	0.423238	0.270374	0.000184715	0.00369298	trans
ILMN_1659688	LGALS3BP	17	rs147742798	11	70947761	VRM	3.52524	0.000436872	0.49813	0.141304	1.61636	0.106645	0.442504	0.273765	0.000190185	0.00378521	trans
ILMN_2239754	IFIT3	10	rs147742798	11	70947761	VRM	3.16034	0.00160995	0.439233	0.138983	2.51817	0.0121071	0.678175	0.269312	0.000197902	0.00387752	trans
ILMN_1779252	TRIM22	11	rs147742798	11	70947761	VRM	3.35374	0.00081878	0.472169	0.140789	1.97794	0.0484827	0.527452	0.266667	0.000208948	0.00405124	trans
ILMN_1758418	TNFSF13B	13	rs147742798	11	70947761	VRM	3.30669	0.000968228	0.454902	0.13757	2.04694	0.0411848	0.556782	0.272007	0.000224956	0.00430216	trans
ILMN_1701455	FBXO6	1	rs147742798	11	70947761	VRM	3.02174	0.00255931	0.430779	0.14256	2.79814	0.00533768	0.745244	0.266335	0.000225072	0.00430216	trans
ILMN_1769520	UBE2L6	11	rs147742798	11	70947761	VRM	3.1288	0.00179181	0.441859	0.141223	2.50699	0.0124919	0.68518	0.273308	0.000226183	0.00431729	trans
ILMN_1710937	IFI16	1	rs147742798	11	70947761	VRM	2.929	0.00345611	0.410067	0.140002	2.7639	0.00592182	0.756328	0.273645	0.000332208	0.00599394	trans
ILMN_1701621	SCO2	22	rs147742798	11	70947761	VRM	3.08501	0.00207572	0.433844	0.14063	2.17085	0.0304115	0.584849	0.26941	0.000422795	0.00727854	trans
ILMN_1809467	VAMP5	2	rs147742798	11	70947761	VRM	3.65987	0.000261816	0.517643	0.141437	0.813324	0.416418	0.219908	0.270382	0.000437389	0.00746747	trans
ILMN_1681301	AIM2	1	rs147742798	11	70947761	VRM	3.70585	0.00021898	0.501251	0.13526	0.694677	0.48758	0.188264	0.271009	0.000465401	0.00783241	trans
ILMN_1812759	GCH1	14	rs147742798	11	70947761	VRM	3.10192	0.00196152	0.441282	0.142261	1.99047	0.0470818	0.54319	0.272895	0.000510244	0.00846065	trans
ILMN_1845037	HS.489254	15	rs147742798	11	70947761	VRM	2.83344	0.00467164	0.398944	0.140798	2.57746	0.0102378	0.699929	0.271558	0.000598666	0.00971362	trans
ILMN_1700671	ETV7	6	rs147742798	11	70947761	VRM	3.07242	0.00216467	0.437385	0.142358	1.79559	0.0731624	0.49118	0.273548	0.000738426	0.0116851	trans
ILMN_1751079	TAP1	6	rs147742798	11	70947761	VRM	3.69361	0.000229685	0.520289	0.140862	0.424061	0.671704	0.115778	0.273023	0.00086078	0.0133096	trans
ILMN_1731224	PARP9	3	rs147742798	11	70947761	VRM	3.03381	0.00245978	0.419013	0.138114	1.69742	0.0902381	0.454341	0.267666	0.000962009	0.0146109	trans
ILMN_1745471	IRF9	14	rs147742798	11	70947761	VRM	2.56911	0.0102999	0.362855	0.141238	2.34012	0.0196689	0.633819	0.270848	0.00196143	0.0264538	trans
ILMN_1774077	GBP2	1	rs147742798	11	70947761	VRM	2.85154	0.00441529	0.398018	0.13958	1.56789	0.117538	0.423893	0.270359	0.00206882	0.0275177	trans
ILMN_1731418	SP110	2	rs147742798	11	70947761	VRM	2.65676	0.00798016	0.365128	0.137434	1.86934	0.0621591	0.509409	0.272508	0.00261714	0.033556	trans
ILMN_2374865	ATF3	1	rs147742798	11	70947761	VRM	3.04739	0.00235203	0.433387	0.142216	0.768729	0.442416	0.211787	0.275502	0.00343749	0.0421163	trans
ILMN_1720048	CCL2	17	rs182710579	4	19768086	VRM	6.72696	2.5268e-11	1.23153	0.183073	2.0402	0.0418538	0.602439	0.295284	6.77945e-12	1.45424e-09	trans
ILMN_1700671	ETV7	6	rs182710579	4	19768086	VRM	5.08882	4.09734e-07	0.936795	0.184089	3.19469	0.00148801	0.930341	0.291215	7.88631e-09	1.19988e-06	trans
ILMN_1783621	CMPK2	2	rs182710579	4	19768086	VRM	4.69595	2.91691e-06	0.865879	0.184389	3.62963	0.00031298	1.05511	0.290692	2.74891e-08	3.43971e-06	trans
ILMN_1724333	TOR1B	9	rs182710579	4	19768086	VRM	4.62305	4.13369e-06	0.848675	0.183575	2.83689	0.00474	0.81738	0.288125	1.89051e-07	1.6722e-05	trans
ILMN_1691364	STAT1	2	rs182710579	4	19768086	VRM	4.56412	5.45999e-06	0.836745	0.183331	2.97698	0.00305186	0.862907	0.28986	1.94373e-07	1.70291e-05	trans
ILMN_1777325	STAT1	2	rs182710579	4	19768086	VRM	4.6748	3.22894e-06	0.861324	0.184248	2.61253	0.00925726	0.752795	0.288147	2.24915e-07	1.91164e-05	trans
ILMN_1723480	BST2	19	rs182710579	4	19768086	VRM	4.22623	2.53177e-05	0.776519	0.183738	3.69252	0.000246435	1.07762	0.29184	2.7712e-07	2.20294e-05	trans
ILMN_1799467	SAMD9L	7	rs182710579	4	19768086	VRM	4.50055	7.34541e-06	0.827261	0.183813	2.89239	0.00398948	0.831219	0.287381	3.1344e-07	2.42047e-05	trans
ILMN_1705241	TDRD7	9	rs182710579	4	19768086	VRM	4.30702	1.77117e-05	0.785443	0.182363	3.38705	0.000762045	0.986799	0.291344	3.25189e-07	2.47396e-05	trans
ILMN_1663347	OTOF	2	rs182710579	4	19768086	VRM	4.59478	4.72588e-06	0.833084	0.181311	2.58846	0.00992064	0.753084	0.290939	3.50317e-07	2.6012e-05	trans
ILMN_2388547	EPSTI1	13	rs182710579	4	19768086	VRM	4.08833	4.5946e-05	0.753623	0.184335	3.93062	9.66436e-05	1.13101	0.287744	3.57008e-07	2.62207e-05	trans
ILMN_1795181	DDX60	4	rs182710579	4	19768086	VRM	4.31089	1.74091e-05	0.794285	0.184251	3.25608	0.0012061	0.930596	0.285803	4.06098e-07	2.95054e-05	trans
ILMN_1701455	FBXO6	1	rs182710579	4	19768086	VRM	4.24596	2.32151e-05	0.784844	0.184845	3.30302	0.00102485	0.940146	0.284632	5.12355e-07	3.53264e-05	trans
ILMN_1690241	BATF2	11	rs182710579	4	19768086	VRM	4.38024	1.27469e-05	0.808259	0.184524	2.94292	0.00340213	0.85674	0.291119	5.14999e-07	3.53284e-05	trans
ILMN_1701114	GBP1	1	rs182710579	4	19768086	VRM	4.221	2.59047e-05	0.774166	0.183408	3.31509	0.000982549	0.95949	0.289431	5.6614e-07	3.78251e-05	trans
ILMN_1745374	IFI35	17	rs182710579	4	19768086	VRM	4.18927	2.97535e-05	0.772582	0.184419	3.07478	0.00222154	0.892697	0.290329	1.01675e-06	5.97406e-05	trans
ILMN_1771385	GBP4	1	rs182710579	4	19768086	VRM	4.1745	3.1725e-05	0.771154	0.18473	3.06357	0.00230487	0.89154	0.291013	1.11278e-06	6.37206e-05	trans
ILMN_1706502	EIF2AK2	2	rs182710579	4	19768086	VRM	4.0912	4.53862e-05	0.751122	0.183594	3.08693	0.00213439	0.8964	0.290386	1.5817e-06	8.62651e-05	trans
ILMN_2374865	ATF3	1	rs182710579	4	19768086	VRM	3.79879	0.0001517	0.701429	0.184646	3.82657	0.000146367	1.11455	0.291267	1.73695e-06	9.35184e-05	trans
ILMN_1690365	USP41	22	rs182710579	4	19768086	VRM	3.99979	6.6746e-05	0.737885	0.184481	3.15119	0.00172335	0.926742	0.294092	2.16567e-06	0.000110751	trans
ILMN_1674063	OAS2	12	rs182710579	4	19768086	VRM	3.94111	8.51496e-05	0.725342	0.184045	3.29876	0.00104019	0.94956	0.287853	2.20452e-06	0.000110751	trans
ILMN_1791759	CXCL10	4	rs182710579	4	19768086	VRM	3.97587	7.374e-05	0.732559	0.184252	3.09625	0.00206963	0.901386	0.291122	2.65891e-06	0.000128158	trans
ILMN_1656910	TRIM6	11	rs182710579	4	19768086	VRM	4.09526	4.46087e-05	0.755732	0.184538	2.69983	0.00717215	0.787845	0.291813	3.05419e-06	0.00014135	trans
ILMN_1787509	PRIC285	20	rs182710579	4	19768086	VRM	4.16472	3.30989e-05	0.763005	0.183207	2.50374	0.0126057	0.728641	0.291021	3.13683e-06	0.000143213	trans
ILMN_1769520	UBE2L6	11	rs182710579	4	19768086	VRM	3.91227	9.58618e-05	0.717249	0.183333	3.10954	0.00198042	0.907968	0.291994	3.47712e-06	0.000157156	trans
ILMN_2054019	ISG15	1	rs182710579	4	19768086	VRM	4.05753	5.23615e-05	0.742949	0.183104	2.67813	0.00764668	0.779299	0.290986	3.76404e-06	0.000165691	trans
ILMN_2148785	GBP1	1	rs182710579	4	19768086	VRM	3.85258	0.000122221	0.707265	0.183582	3.09327	0.00209009	0.897289	0.290077	4.68265e-06	0.000200257	trans
ILMN_1751079	TAP1	6	rs182710579	4	19768086	VRM	3.84021	0.000128474	0.703344	0.183152	3.06982	0.00225805	0.890246	0.289999	5.14819e-06	0.000216737	trans
ILMN_1765994	ZBP1	20	rs182710579	4	19768086	VRM	3.65598	0.00026578	0.671431	0.183653	3.46088	0.000584408	0.996996	0.288075	6.15283e-06	0.00025045	trans
ILMN_1718558	PARP12	7	rs182710579	4	19768086	VRM	4.2567	2.21419e-05	0.782152	0.183746	1.86837	0.062294	0.545949	0.292206	6.4137e-06	0.00025873	trans
ILMN_1691731	PARP14	3	rs182710579	4	19768086	VRM	3.83733	0.000129977	0.703053	0.183214	2.91577	0.00370716	0.848344	0.290951	6.7415e-06	0.000267955	trans
ILMN_2170814	LAMP3	3	rs182710579	4	19768086	VRM	3.83334	0.000132079	0.703726	0.18358	2.92366	0.00361597	0.846168	0.28942	6.77203e-06	0.000268379	trans
ILMN_1690921	STAT2	12	rs182710579	4	19768086	VRM	3.94079	8.52611e-05	0.724416	0.183825	2.60447	0.00947494	0.751604	0.288582	7.18649e-06	0.000280689	trans
ILMN_1729749	HERC5	4	rs182710579	4	19768086	VRM	3.75481	0.000180652	0.684539	0.18231	3.03172	0.00255751	0.875662	0.288833	8.01262e-06	0.000305021	trans
ILMN_1801307	TNFSF10	3	rs182710579	4	19768086	VRM	3.86201	0.000117642	0.696145	0.180255	2.34977	0.0191721	0.691948	0.294475	1.54532e-05	0.000505651	trans
ILMN_1654639	HERC6	4	rs182710579	4	19768086	VRM	4.04198	5.5914e-05	0.740165	0.183119	1.8639	0.0629201	0.541005	0.290254	1.6314e-05	0.000527434	trans
ILMN_1701789	IFIT3	10	rs182710579	4	19768086	VRM	3.5221	0.000442047	0.637887	0.18111	3.16686	0.00163488	0.91137	0.287783	1.76709e-05	0.000559262	trans
ILMN_1723912	IFI44L	1	rs182710579	4	19768086	VRM	3.38342	0.000735857	0.621424	0.183667	3.51153	0.00048579	1.01363	0.288657	1.86591e-05	0.000583703	trans
ILMN_1710937	IFI16	1	rs182710579	4	19768086	VRM	3.65443	0.000267377	0.664359	0.181795	2.73096	0.00653762	0.80121	0.29338	2.00768e-05	0.000615233	trans
ILMN_1739428	IFIT2	10	rs182710579	4	19768086	VRM	3.3816	0.000740707	0.610855	0.180641	3.39457	0.000741897	0.978993	0.2884	2.25184e-05	0.000673259	trans
ILMN_1657871	RSAD2	2	rs182710579	4	19768086	VRM	3.56382	0.000377904	0.654781	0.18373	2.86873	0.0042951	0.832441	0.290177	2.36432e-05	0.000702678	trans
ILMN_1812759	GCH1	14	rs182710579	4	19768086	VRM	3.2276	0.00127752	0.59708	0.184992	3.71832	0.000223196	1.07723	0.289708	2.63406e-05	0.000763877	trans
ILMN_1701621	SCO2	22	rs182710579	4	19768086	VRM	3.6164	0.00030944	0.660681	0.18269	2.60557	0.00944496	0.75092	0.288198	2.87011e-05	0.000813332	trans
ILMN_2053527	PARP9	3	rs182710579	4	19768086	VRM	3.91372	9.52944e-05	0.707016	0.180651	1.69966	0.089816	0.491448	0.289145	3.66926e-05	0.000979967	trans
ILMN_1797001	DDX58	9	rs182710579	4	19768086	VRM	3.80778	0.000146345	0.689555	0.181091	1.87574	0.0612724	0.54769	0.291986	4.21005e-05	0.0011069	trans
ILMN_1681721	OASL	12	rs182710579	4	19768086	VRM	3.2752	0.00108195	0.599857	0.183151	3.21	0.00141249	0.93565	0.29148	4.63118e-05	0.00118758	trans
ILMN_1835092	HS.125087	1	rs182710579	4	19768086	VRM	3.30862	0.000961634	0.610336	0.184468	3.10778	0.00199204	0.904895	0.291171	4.70729e-05	0.00120209	trans
ILMN_1670305	SERPING1	11	rs182710579	4	19768086	VRM	3.41443	0.000657611	0.627352	0.183736	2.74386	0.0062899	0.799091	0.291229	5.29557e-05	0.00131794	trans
ILMN_1662358	MX1	21	rs182710579	4	19768086	VRM	3.07677	0.00213358	0.566901	0.184252	3.60657	0.00034136	1.03857	0.287965	5.79646e-05	0.00141726	trans
ILMN_1745397	OAS3	12	rs182710579	4	19768086	VRM	3.01378	0.00262698	0.557085	0.184846	3.77076	0.000182163	1.08645	0.288124	5.90372e-05	0.00143753	trans
ILMN_1845037	HS.489254	15	rs182710579	4	19768086	VRM	3.1685	0.00156577	0.579866	0.18301	3.2582	0.00119732	0.944742	0.289959	6.64211e-05	0.00157757	trans
ILMN_1760062	IFI44	1	rs182710579	4	19768086	VRM	3.00096	0.00273942	0.552847	0.184223	3.67416	0.00026434	1.06338	0.28942	7.14203e-05	0.00167275	trans
ILMN_1774077	GBP2	1	rs182710579	4	19768086	VRM	3.3362	0.000871809	0.60506	0.181362	2.71077	0.00694308	0.781809	0.288408	7.6052e-05	0.00173713	trans
ILMN_1675640	OAS1	12	rs182710579	4	19768086	VRM	3.17278	0.00154303	0.58582	0.18464	3.14201	0.00177725	0.916717	0.291762	7.73067e-05	0.00176176	trans
ILMN_1801464	ANKFY1	17	rs182710579	4	19768086	VRM	3.82633	0.000135856	0.696628	0.182062	1.39482	0.163689	0.407962	0.292484	8.66202e-05	0.00192214	trans
ILMN_1765332	TIMM10	11	rs182710579	4	19768086	VRM	3.56368	0.000378101	0.657678	0.18455	2.01483	0.0444558	0.593443	0.294537	8.89287e-05	0.0019637	trans
ILMN_1699331	IFIT1	10	rs182710579	4	19768086	VRM	3.1578	0.00162391	0.58279	0.184555	3.04346	0.0024616	0.879629	0.289023	9.45669e-05	0.00206792	trans
ILMN_1742618	XAF1	17	rs182710579	4	19768086	VRM	3.42708	0.00062797	0.629386	0.183651	2.3176	0.0208733	0.674209	0.290909	9.55734e-05	0.00208319	trans
ILMN_1745242	PLSCR1	3	rs182710579	4	19768086	VRM	3.20045	0.00140323	0.586876	0.183373	2.88069	0.00413809	0.829324	0.287891	0.000101167	0.00219098	trans
ILMN_1784380	DTX3L	3	rs182710579	4	19768086	VRM	3.22969	0.0012683	0.592646	0.183499	2.72406	0.00667372	0.792688	0.290995	0.000113204	0.00242048	trans
ILMN_1809467	VAMP5	2	rs182710579	4	19768086	VRM	3.34613	0.000841417	0.616082	0.184118	2.39082	0.0171788	0.689467	0.288381	0.000117308	0.00249653	trans
ILMN_1674811	OASL	12	rs182710579	4	19768086	VRM	3.19407	0.0014344	0.583185	0.182584	2.67975	0.00761017	0.7803	0.291184	0.000138415	0.00290007	trans
ILMN_1680782	PATL1	11	rs182710579	4	19768086	VRM	3.20077	0.00140169	0.590579	0.184512	2.63677	0.00862972	0.765159	0.290188	0.000143463	0.00297357	trans
ILMN_1736729	OAS2	12	rs182710579	4	19768086	VRM	2.65758	0.0079609	0.490379	0.184521	3.92409	9.92214e-05	1.11774	0.284841	0.000194739	0.0038588	trans
ILMN_1683792	LAP3	4	rs182710579	4	19768086	VRM	2.75001	0.00603686	0.510093	0.185488	3.3976	0.000733923	0.98925	0.291162	0.000276322	0.00515776	trans
ILMN_1779252	TRIM22	11	rs182710579	4	19768086	VRM	2.96585	0.00307011	0.543612	0.18329	2.7706	0.00580317	0.789036	0.284789	0.000287583	0.00532382	trans
ILMN_2410826	OAS1	12	rs182710579	4	19768086	VRM	2.74992	0.00603839	0.509618	0.185321	3.32709	0.000942067	0.949192	0.285292	0.000303413	0.00554097	trans
ILMN_1659913	ISG20	15	rs182710579	4	19768086	VRM	3.61748	0.000308173	0.657332	0.18171	1.05121	0.29367	0.311234	0.296073	0.000335538	0.00604594	trans
ILMN_2347798	IFI6	1	rs182710579	4	19768086	VRM	2.7975	0.0052212	0.514244	0.183822	3.08593	0.00214142	0.893978	0.289695	0.000350021	0.00628179	trans
ILMN_1731224	PARP9	3	rs182710579	4	19768086	VRM	2.9518	0.0032124	0.530387	0.179683	2.54125	0.0113462	0.726556	0.285905	0.000412357	0.00716272	trans
ILMN_2132599	ANKRD22	10	rs182710579	4	19768086	VRM	3.06115	0.00224725	0.561778	0.183518	2.20837	0.0276706	0.648208	0.293523	0.000437288	0.00746747	trans
ILMN_1798827	SRBD1	2	rs182710579	4	19768086	VRM	2.50554	0.0123405	0.459528	0.183405	3.70862	0.000231681	1.07029	0.288594	0.000455023	0.00767689	trans
ILMN_2173975	RTP4	3	rs182710579	4	19768086	VRM	2.76591	0.00575181	0.512203	0.185184	2.97	0.00312087	0.857524	0.288729	0.0004569	0.00769894	trans
ILMN_1695404	LY6E	8	rs182710579	4	19768086	VRM	2.49929	0.0125593	0.459659	0.183916	3.21855	0.0013719	0.941126	0.292407	0.000856668	0.0132612	trans
ILMN_1664543	IFIT3	10	rs182710579	4	19768086	VRM	2.33171	0.0198589	0.421684	0.180848	3.66974	0.000268832	1.05917	0.288623	0.000888485	0.0136443	trans
ILMN_1731418	SP110	2	rs182710579	4	19768086	VRM	2.94823	0.00324949	0.526733	0.178661	1.96751	0.0496759	0.574512	0.292	0.000894763	0.0137096	trans
ILMN_1756953	GBP6	1	rs182710579	4	19768086	VRM	3.12264	0.00182943	0.57161	0.183053	1.43392	0.152219	0.42098	0.293587	0.00102798	0.0154832	trans
ILMN_2239754	IFIT3	10	rs182710579	4	19768086	VRM	2.38955	0.0170022	0.432647	0.181058	3.28585	0.00108799	0.944434	0.287424	0.00115238	0.0171134	trans
ILMN_1707695	IFIT1	10	rs182710579	4	19768086	VRM	2.38923	0.0170168	0.437271	0.183018	3.25012	0.00123111	0.93705	0.288312	0.00120383	0.0177301	trans
ILMN_2326512	CASP1	11	rs182710579	4	19768086	VRM	2.55183	0.0108225	0.461712	0.180934	2.72288	0.00669719	0.790439	0.290295	0.00130989	0.0189325	trans
ILMN_1653466	HES4	1	rs182710579	4	19768086	VRM	3.43031	0.000620595	0.632049	0.184254	0.602497	0.547116	0.177373	0.294396	0.0013957	0.0198751	trans
ILMN_1659688	LGALS3BP	17	rs182710579	4	19768086	VRM	2.37462	0.0177025	0.437517	0.184247	3.14558	0.00175607	0.916491	0.291358	0.00143146	0.0202562	trans
ILMN_1758418	TNFSF13B	13	rs182710579	4	19768086	VRM	2.63457	0.00851824	0.472114	0.1792	2.08768	0.0373315	0.608607	0.291523	0.00215442	0.0284602	trans
ILMN_1681301	AIM2	1	rs182710579	4	19768086	VRM	2.92749	0.00347286	0.516008	0.176263	1.29899	0.194545	0.376907	0.290154	0.00232156	0.030342	trans
ILMN_1687384	IFI6	1	rs182710579	4	19768086	VRM	2.56643	0.0103795	0.473478	0.184489	2.17823	0.0298542	0.631727	0.290018	0.00239946	0.0310895	trans
ILMN_1696654	IFIT5	10	rs182710579	4	19768086	VRM	2.3911	0.0169308	0.439951	0.183995	2.51099	0.0123529	0.732336	0.291652	0.0028317	0.0357975	trans
ILMN_1801246	IFITM1	11	rs182710579	4	19768086	VRM	2.78098	0.00549291	0.490961	0.176542	1.36467	0.172968	0.397134	0.29101	0.0033422	0.0412103	trans

## Sheet: Trans_eQTLs_BCM
Significant trans associations were identified at Meta.Pvalue < 5.0E-08
ProbeID	Gene.Name	Gene.Chr	SNP	SNP.Chr	SNP.Pos	Gene.Module	Statistic.YFS	Pvalue.YFS	Beta.YFS	SE.YFS	Statistic.DIL	Pvalue.DIL	Beta.DIL	SE.DIL	Meta.Pvalue	Meta.FDR	Regulation
ILMN_1810852	LAMC1	1	rs116294964	6	31348878	BCM	3.49428	0.000490322	0.169863	0.0486118	2.77455	0.00573434	0.228699	0.0824276	3.652e-05	0.000977291	trans
ILMN_1691071	FCRLA	1	rs116294964	6	31348878	BCM	5.20222	2.26506e-07	0.249373	0.0479358	1.9506	0.0516614	0.162328	0.0832193	5.87356e-08	6.61461e-06	trans
ILMN_1659800	BCL11A	2	rs116294964	6	31348878	BCM	2.93511	0.00338922	0.141379	0.0481682	1.45787	0.145503	0.121036	0.0830223	0.0018327	0.025068	trans
ILMN_1761260	COBLL1	2	rs116294964	6	31348878	BCM	2.9047	0.00373439	0.140274	0.0482923	2.00155	0.0458715	0.164793	0.0823324	0.000991156	0.0150162	trans
ILMN_1752899	BCL11A	2	rs116294964	6	31348878	BCM	3.60677	0.000321038	0.17399	0.0482398	1.01312	0.31149	0.0837627	0.0826777	0.000371692	0.00657466	trans
ILMN_2342271	BCL11A	2	rs116294964	6	31348878	BCM	3.76565	0.000173069	0.179359	0.0476303	0.901648	0.367677	0.0745465	0.0826781	0.000255647	0.00479836	trans
ILMN_1727045	RASGRP3	2	rs116294964	6	31348878	BCM	3.14579	0.0016916	0.151536	0.0481709	2.39636	0.0169244	0.197747	0.0825197	0.000247958	0.00468874	trans
ILMN_1778536	BTLA	3	rs116294964	6	31348878	BCM	3.36312	0.000791691	0.161177	0.0479249	1.08137	0.280051	0.08995	0.0831811	0.000773047	0.0122187	trans
ILMN_1669497	OSBPL10	3	rs116294964	6	31348878	BCM	4.12838	3.87128e-05	0.198564	0.0480973	0.98046	0.327332	0.0807414	0.0823505	5.58525e-05	0.00137485	trans
ILMN_1661646	BANK1	4	rs116294964	6	31348878	BCM	3.73129	0.000198196	0.180058	0.0482563	1.62394	0.105019	0.134247	0.0826676	8.5841e-05	0.00191097	trans
ILMN_1778681	EBF1	5	rs116294964	6	31348878	BCM	4.4083	1.12223e-05	0.21202	0.0480956	-0.514536	0.607104	-0.0431099	0.0837839	5.12487e-05	0.00128971	trans
ILMN_2328666	CD83	6	rs116294964	6	31348878	BCM	2.85806	0.00432613	0.137928	0.0482594	1.14413	0.253114	0.0945597	0.0826473	0.00353472	0.0429184	trans
ILMN_1700428	HLA-DOB	6	rs116294964	6	31348878	BCM	3.34092	0.000857241	0.161466	0.0483297	0.96518	0.33492	0.0803595	0.0832586	0.00100047	0.0151248	trans
ILMN_1767349	ABCB4	7	rs116294964	6	31348878	BCM	2.99326	0.002809	0.145642	0.0486567	1.27565	0.20267	0.105818	0.0829521	0.00194904	0.0263657	trans
ILMN_1669881	TSPAN13	7	rs116294964	6	31348878	BCM	4.38041	1.27367e-05	0.210424	0.0480375	0.0815878	0.935007	0.00678445	0.0831552	0.000302984	0.00554064	trans
ILMN_1690223	CNTNAP2	7	rs116294964	6	31348878	BCM	4.80111	1.7489e-06	0.231648	0.0482489	0.74503	0.456603	0.06198	0.0831913	5.62661e-06	0.000232532	trans
ILMN_1668277	BLK	8	rs116294964	6	31348878	BCM	3.30748	0.000965527	0.159372	0.0481852	1.99153	0.046965	0.162946	0.0818195	0.000243073	0.00461361	trans
ILMN_1676003	PNOC	8	rs116294964	6	31348878	BCM	4.60451	4.51348e-06	0.221334	0.048069	1.30685	0.191865	0.109216	0.0835726	3.9657e-06	0.000173438	trans
ILMN_1719998	C9ORF45	9	rs116294964	6	31348878	BCM	3.44203	0.000594547	0.165799	0.0481689	2.28673	0.0226278	0.189304	0.0827837	9.44403e-05	0.00206792	trans
ILMN_2337931	CXCR5	11	rs116294964	6	31348878	BCM	3.91285	9.56354e-05	0.187878	0.0480157	-0.0207923	0.98342	-0.00173793	0.0835852	0.00284167	0.03589	trans
ILMN_2129505	CYBASC3	11	rs116294964	6	31348878	BCM	3.39745	0.000699439	0.163658	0.0481708	0.831886	0.40587	0.0690609	0.0830173	0.00103266	0.0154832	trans
ILMN_1811049	POU2AF1	11	rs116294964	6	31348878	BCM	3.40585	0.000678449	0.164086	0.0481778	1.46532	0.143461	0.121511	0.0829247	0.000369976	0.00655288	trans
ILMN_2337928	CXCR5	11	rs116294964	6	31348878	BCM	3.99746	6.73973e-05	0.193694	0.0484542	1.38587	0.166403	0.112968	0.0815144	4.47983e-05	0.00116424	trans
ILMN_1741356	PRICKLE1	12	rs116294964	6	31348878	BCM	3.03121	0.00248094	0.146598	0.048363	1.50069	0.134065	0.123629	0.0823812	0.00126778	0.018462	trans
ILMN_1788841	TCL1A	14	rs116294964	6	31348878	BCM	5.30627	1.30133e-07	0.255597	0.0481689	0.818411	0.413512	0.0678086	0.082854	4.57845e-07	3.23943e-05	trans
ILMN_1790549	TSPAN3	15	rs116294964	6	31348878	BCM	3.46658	0.000543237	0.167607	0.0483495	2.1014	0.0361051	0.173936	0.0827719	0.000113497	0.00242048	trans
ILMN_1757631	DBNDD1	16	rs116294964	6	31348878	BCM	4.47263	8.35743e-06	0.217322	0.0485893	0.388495	0.697815	0.0321529	0.0827628	5.64098e-05	0.00138604	trans
ILMN_1710017	CD79B	17	rs116294964	6	31348878	BCM	5.59972	2.58532e-08	0.269398	0.0481092	1.76554	0.0780823	0.146257	0.0828398	1.07107e-08	1.50775e-06	trans
ILMN_1785439	CD79B	17	rs116294964	6	31348878	BCM	5.8306	6.86177e-09	0.279744	0.0479785	1.30845	0.19132	0.109283	0.0835209	9.05389e-09	1.30164e-06	trans
ILMN_2366212	CD79B	17	rs116294964	6	31348878	BCM	6.0091	2.38083e-09	0.287492	0.0478427	1.73603	0.083173	0.144443	0.0832033	1.1639e-09	2.12553e-07	trans
ILMN_1814194	TCF4	18	rs116294964	6	31348878	BCM	2.86902	0.00417992	0.138208	0.0481725	1.20389	0.229199	0.0990981	0.0823146	0.00315691	0.0391758	trans
ILMN_2143314	SPIB	19	rs116294964	6	31348878	BCM	3.47939	0.00051814	0.168679	0.0484794	-0.310019	0.756676	-0.0252581	0.0814729	0.00226546	0.0296948	trans
ILMN_1728107	GNG7	19	rs116294964	6	31348878	BCM	3.31851	0.000928469	0.158403	0.0477333	2.09847	0.036364	0.171751	0.0818459	0.000199763	0.00390115	trans
ILMN_1792075	CD22	19	rs116294964	6	31348878	BCM	4.15669	3.42673e-05	0.201265	0.0484195	-0.532826	0.59439	-0.0435187	0.0816752	0.000129062	0.00272097	trans
ILMN_1659227	CD79A	19	rs116294964	6	31348878	BCM	4.98083	7.12729e-07	0.240393	0.0482636	1.13136	0.258444	0.0940931	0.0831679	1.02348e-06	5.98755e-05	trans
ILMN_1662451	FCER2	19	rs116294964	6	31348878	BCM	4.87573	1.20908e-06	0.234567	0.0481092	1.39623	0.163264	0.115575	0.0827764	9.50194e-07	5.68182e-05	trans
ILMN_1734878	CD79A	19	rs116294964	6	31348878	BCM	5.37558	8.94681e-08	0.258003	0.0479953	1.13239	0.258011	0.0943376	0.0833082	1.50146e-07	1.46495e-05	trans
ILMN_1779257	CD40	20	rs116294964	6	31348878	BCM	3.34573	0.000842609	0.161308	0.0482131	0.247398	0.804702	0.0207359	0.0838161	0.00400997	0.0477016	trans
ILMN_1734276	PMEPA1	20	rs116294964	6	31348878	BCM	3.11458	0.00187984	0.150086	0.0481881	1.3755	0.169592	0.113254	0.0823368	0.00114627	0.0170414	trans
ILMN_1673769	KCNG1	20	rs116294964	6	31348878	BCM	4.79488	1.8032e-06	0.229711	0.0479076	1.45336	0.14675	0.121278	0.0834469	1.23448e-06	6.98021e-05	trans
ILMN_2296950	APOBEC3F	22	rs116294964	6	31348878	BCM	3.73408	0.000196035	0.1809	0.0484457	1.61749	0.106402	0.135126	0.0835405	8.58073e-05	0.00191097	trans
ILMN_1731742	TNFRSF13C	22	rs116294964	6	31348878	BCM	4.42752	1.02806e-05	0.212308	0.0479519	0.75634	0.449801	0.0626274	0.0828032	2.66781e-05	0.000770359	trans
ILMN_1662038	LARGE	22	rs116294964	6	31348878	BCM	4.94895	8.37569e-07	0.237251	0.0479397	0.539696	0.589647	0.0447455	0.0829088	5.01754e-06	0.000212561	trans
ILMN_1700147	VPREB3	22	rs116294964	6	31348878	BCM	5.1654	2.74932e-07	0.248739	0.0481549	1.01199	0.312031	0.0840794	0.0830831	5.59903e-07	3.76444e-05	trans

## Sheet: Cis_Trans_eQTL_NM
Significant trans associations were identified at Meta.Pvalue < 5.0E-08
ProbeID	Gene.Name	Gene.Chr	SNP	SNP.Chr	SNP.Pos	Gene.Module	Statistic.YFS	Pvalue.YFS	Beta.YFS	SE.YFS	Statistic.DIL	Pvalue.DIL	Beta.DIL	SE.DIL	Meta.Pvalue	Meta.FDR	Regulation
ILMN_1692223	LCN2	9	rs2485364	6	159512260	NM	7.58129	6.23433e-14	0.27138	0.035796	3.90308	0.000107962	0.244679	0.0626885	9.11028e-17	3.2399e-14	trans
ILMN_1688580	CAMP	3	rs2485364	6	159512260	NM	7.08513	2.2037e-12	0.257556	0.0363516	3.90945	0.000105237	0.241838	0.0618598	3.70556e-15	1.16458e-12	trans
ILMN_1677920	LTF	3	rs2485364	6	159512260	NM	6.13436	1.11353e-09	0.221974	0.0361854	3.58987	0.000363402	0.224694	0.0625909	6.03931e-12	1.33796e-09	trans
ILMN_1806056	CEACAM8	19	rs2485364	6	159512260	NM	5.79842	8.27917e-09	0.206349	0.0355871	3.48611	0.000533172	0.215122	0.0617083	6.49504e-11	1.31006e-08	trans
ILMN_1725661	LOC728358	8	rs2485364	6	159512260	NM	5.20512	2.23056e-07	0.184551	0.0354556	2.88402	0.00409537	0.177919	0.0616913	7.99397e-09	1.19988e-06	trans
ILMN_2165289	DEFA3	8	rs2485364	6	159512260	NM	5.14356	3.08229e-07	0.182248	0.0354324	3.05877	0.00234142	0.188497	0.061625	7.75669e-09	1.19988e-06	trans
ILMN_2193213	DEFA1	8	rs2485364	6	159512260	NM	5.17404	2.62731e-07	0.183705	0.0355051	2.9464	0.00336474	0.181396	0.0615656	8.31227e-09	1.221e-06	trans
ILMN_1679357	LOC728358	8	rs2485364	6	159512260	NM	5.13478	3.22685e-07	0.181949	0.0354346	3.03369	0.00254119	0.187982	0.0619649	8.58285e-09	1.24719e-06	trans
ILMN_2102721	LOC728358	8	rs2485364	6	159512260	NM	5.08798	4.11527e-07	0.180088	0.0353949	3.00472	0.00279135	0.185341	0.0616832	1.17875e-08	1.60905e-06	trans
ILMN_1723035	OLR1	12	rs2485364	6	159512260	NM	5.11054	3.66103e-07	0.187871	0.0367616	2.8695	0.00428493	0.181772	0.0633463	1.38285e-08	1.81436e-06	trans
ILMN_2116877	OLFM4	13	rs2485364	6	159512260	NM	4.36372	1.37346e-05	0.15774	0.0361479	2.6895	0.0073946	0.169353	0.0629682	8.88875e-07	5.43541e-05	trans
ILMN_1766736	BPI	20	rs2485364	6	159512260	NM	4.07191	4.92676e-05	0.146406	0.0359552	3.4117	0.000697816	0.211369	0.0619542	9.77763e-07	5.79539e-05	trans
ILMN_1712522	CEACAM6	19	rs2485364	6	159512260	NM	3.78427	0.000160737	0.132862	0.0351091	3.52048	0.000470083	0.216909	0.0616137	3.11888e-06	0.000143213	trans
ILMN_1736026	MMP8	11	rs2485364	6	159512260	NM	4.12458	3.93488e-05	0.153695	0.037263	1.63633	0.102399	0.104045	0.0635844	1.71148e-05	0.00054634	trans
ILMN_1651282	COL17A1	10	rs2485364	6	159512260	NM	4.24214	2.36088e-05	0.155966	0.036766	1.06939	0.285408	0.0686627	0.0642072	2.97854e-05	0.000835104	trans
ILMN_1704579	ABCA13	7	rs2485364	6	159512260	NM	3.83178	0.000132909	0.141988	0.0370554	1.82154	0.0691204	0.115957	0.0636587	4.17571e-05	0.00110216	trans
ILMN_1675190	RETN	19	rs2485364	6	159512260	NM	3.66868	0.000253043	0.13502	0.0368034	2.07344	0.0386419	0.131263	0.0633068	5.36149e-05	0.00132945	trans
ILMN_1753347	DEFA4	8	rs2485364	6	159512260	NM	3.38008	0.000744793	0.119397	0.0353239	2.63748	0.00861203	0.16213	0.0614716	7.12736e-05	0.00167221	trans
ILMN_1706635	ELA2	19	rs2485364	6	159512260	NM	2.53692	0.0112921	0.087879	0.03464	1.96774	0.049649	0.120573	0.0612749	0.00337196	0.0415016	trans
ILMN_2102721	LOC728358	8	rs13297295	9	31348878	NM	7.00315	3.89028e-12	0.446435	0.0637477	3.34362	0.000888862	0.350217	0.104742	3.1737e-14	8.93528e-12	trans
ILMN_1725661	LOC728358	8	rs13297295	9	31348878	NM	6.95667	5.35541e-12	0.444522	0.0638987	3.23084	0.00131541	0.338459	0.104759	5.98306e-14	1.6171e-11	trans
ILMN_2165289	DEFA3	8	rs13297295	9	31348878	NM	6.94785	5.68878e-12	0.443587	0.0638452	3.19373	0.00149284	0.33463	0.104777	7.03679e-14	1.86461e-11	trans
ILMN_1679357	LOC728358	8	rs13297295	9	31348878	NM	6.7799	1.77453e-11	0.433227	0.0638987	3.24159	0.00126779	0.341363	0.105308	1.97981e-13	5.04815e-11	trans
ILMN_2193213	DEFA1	8	rs13297295	9	31348878	NM	6.69613	3.10067e-11	0.428955	0.0640602	3.39075	0.000752076	0.354246	0.104474	2.37073e-13	5.84989e-11	trans
ILMN_1753347	DEFA4	8	rs13297295	9	31348878	NM	6.7403	2.31198e-11	0.427153	0.063373	2.46106	0.0141889	0.257662	0.104696	2.03674e-12	4.7456e-10	trans
ILMN_1712522	CEACAM6	19	rs13297295	9	31348878	NM	6.4011	2.10624e-10	0.404237	0.0631513	2.30565	0.0215376	0.243419	0.105575	2.68458e-11	5.58145e-09	trans
ILMN_1806056	CEACAM8	19	rs13297295	9	31348878	NM	6.31764	3.57069e-10	0.407328	0.0644748	2.19334	0.0287419	0.231978	0.105765	5.98092e-11	1.22464e-08	trans
ILMN_1692223	LCN2	9	rs13297295	9	31348878	NM	5.84587	6.27474e-09	0.383067	0.0655277	1.62796	0.104162	0.175816	0.107998	3.81387e-09	4.38595e-08	cis
ILMN_1766736	BPI	20	rs13297295	9	31348878	NM	5.80805	7.82774e-09	0.376885	0.0648901	1.6012	0.109962	0.170319	0.10637	5.01903e-09	8.17195e-07	trans
ILMN_2116877	OLFM4	13	rs13297295	9	31348878	NM	5.49571	4.62544e-08	0.359291	0.0653766	0.880288	0.379125	0.0949274	0.107837	1.53801e-07	1.46803e-05	trans
ILMN_1704579	ABCA13	7	rs13297295	9	31348878	NM	5.13554	3.21418e-07	0.344103	0.0670043	1.35219	0.176924	0.146692	0.108485	2.98933e-07	2.34871e-05	trans
ILMN_1730867	AZU1	19	rs13297295	9	31348878	NM	5.04068	5.25127e-07	0.321921	0.0638647	1.49039	0.136751	0.157207	0.105481	3.52722e-07	2.60475e-05	trans
ILMN_1677920	LTF	3	rs13297295	9	31348878	NM	4.73011	2.47307e-06	0.312465	0.0660586	1.43648	0.151491	0.154633	0.107647	1.72635e-06	9.33196e-05	trans
ILMN_1723035	OLR1	12	rs13297295	9	31348878	NM	4.59886	4.63577e-06	0.307515	0.0668677	1.50413	0.133178	0.163093	0.10843	2.75151e-06	0.000130929	trans
ILMN_1746888	PCOLCE2	3	rs13297295	9	31348878	NM	5.16069	2.81803e-07	0.344138	0.0666846	0.409332	0.682471	0.044333	0.108306	2.92413e-06	0.000137211	trans
ILMN_1688580	CAMP	3	rs13297295	9	31348878	NM	4.5786	5.10073e-06	0.305336	0.0666878	1.21977	0.223126	0.130148	0.106699	5.30157e-06	0.000220447	trans
ILMN_1680424	CTSG	14	rs13297295	9	31348878	NM	4.25581	2.22291e-05	0.269357	0.0632916	1.51001	0.131672	0.155069	0.102694	1.23178e-05	0.000419302	trans
ILMN_1706635	ELA2	19	rs13297295	9	31348878	NM	4.0796	4.76847e-05	0.255662	0.0626685	1.50326	0.133401	0.156993	0.104435	2.61021e-05	0.00075859	trans
ILMN_1675190	RETN	19	rs13297295	9	31348878	NM	4.1716	3.21262e-05	0.278379	0.0667319	0.967789	0.333617	0.104604	0.108086	4.82306e-05	0.00122747	trans
ILMN_1651282	COL17A1	10	rs13297295	9	31348878	NM	4.10287	4.31827e-05	0.274013	0.0667856	1.10136	0.271269	0.120324	0.10925	4.91267e-05	0.00124793	trans
ILMN_1671337	SLC2A5	1	rs13297295	9	31348878	NM	3.96672	7.65936e-05	0.262309	0.0661275	0.716837	0.473808	0.0755826	0.105439	0.00017461	0.00351667	trans
ILMN_2113126	RNASE3	14	rs13297295	9	31348878	NM	3.1235	0.00182413	0.209707	0.0671383	1.69086	0.0914852	0.18217	0.107738	0.000716116	0.0113988	trans
ILMN_1799105	COL17A1	10	rs13297295	9	31348878	NM	3.23407	0.00124913	0.218072	0.0674293	0.962049	0.336489	0.104967	0.109108	0.00142551	0.0201933	trans
ILMN_1736026	MMP8	11	rs13297295	9	31348878	NM	3.61329	0.00031315	0.244822	0.0677561	0.31407	0.753599	0.0340691	0.108476	0.00147501	0.0207638	trans
ILMN_1705183	MPO	17	rs13297295	9	31348878	NM	3.5929	0.000338467	0.226371	0.0630053	0.14488	0.884864	0.014588	0.10069	0.0027549	0.0349903	trans
ILMN_1668460	PRTN3	19	rs13297295	9	31348878	NM	3.17637	0.00152418	0.211783	0.0666744	-0.509124	0.610889	-0.0552623	0.108544	0.0036437	0.0439658	trans
ILMN_1723035	OLR1	12	rs140929198	20	38555870	NM	5.78515	8.94338e-09	0.597706	0.103317	1.53041	0.126548	0.280172	0.18307	6.75014e-09	1.06071e-06	trans
ILMN_1725661	LOC728358	8	rs140929198	20	38555870	NM	5.21246	2.14578e-07	0.52074	0.0999031	2.76013	0.00598964	0.489576	0.177375	9.98805e-09	1.42083e-06	trans
ILMN_1753347	DEFA4	8	rs140929198	20	38555870	NM	5.43989	6.29504e-08	0.537972	0.0988939	2.11118	0.0352512	0.373801	0.177058	1.17385e-08	1.60905e-06	trans
ILMN_2102721	LOC728358	8	rs140929198	20	38555870	NM	5.21152	2.15636e-07	0.519536	0.0996898	2.66811	0.00787518	0.473754	0.177562	1.2203e-08	1.64911e-06	trans
ILMN_1679357	LOC728358	8	rs140929198	20	38555870	NM	4.91088	1.01432e-06	0.490727	0.0999263	2.86046	0.00440691	0.509783	0.178217	4.09917e-08	5.03601e-06	trans
ILMN_2165289	DEFA3	8	rs140929198	20	38555870	NM	4.96788	7.6111e-07	0.496307	0.0999032	2.6729	0.00776514	0.474298	0.177447	4.44518e-08	5.29667e-06	trans
ILMN_1651282	COL17A1	10	rs140929198	20	38555870	NM	6.22864	6.2265e-10	0.640549	0.102839	-0.175905	0.86044	-0.0324872	0.184686	4.9878e-08	5.76112e-06	trans
ILMN_2193213	DEFA1	8	rs140929198	20	38555870	NM	4.76373	2.10012e-06	0.477278	0.10019	2.85698	0.00445471	0.505633	0.176982	8.88408e-08	9.30693e-06	trans
ILMN_1688580	CAMP	3	rs140929198	20	38555870	NM	4.82221	1.57636e-06	0.498642	0.103405	2.42723	0.0155661	0.435387	0.179376	1.54255e-07	1.46803e-05	trans
ILMN_1680424	CTSG	14	rs140929198	20	38555870	NM	5.12864	3.33191e-07	0.502267	0.0979337	1.64631	0.100327	0.285347	0.173325	1.63592e-07	1.49507e-05	trans
ILMN_1706635	ELA2	19	rs140929198	20	38555870	NM	4.92979	9.22436e-07	0.478128	0.0969875	2.12705	0.0339036	0.374239	0.175943	1.63698e-07	1.49507e-05	trans
ILMN_1692223	LCN2	9	rs140929198	20	38555870	NM	4.5191	6.73901e-06	0.461784	0.102185	2.95623	0.00326104	0.535852	0.181262	2.5335e-07	2.06251e-05	trans
ILMN_1730867	AZU1	19	rs140929198	20	38555870	NM	4.78169	1.9236e-06	0.474333	0.0991977	1.86602	0.0626227	0.33193	0.177881	5.7305e-07	3.79617e-05	trans
ILMN_1704579	ABCA13	7	rs140929198	20	38555870	NM	5.15684	2.8754e-07	0.53617	0.103972	0.959889	0.337574	0.175988	0.183342	6.60058e-07	4.28847e-05	trans
ILMN_1712522	CEACAM6	19	rs140929198	20	38555870	NM	4.73945	2.3635e-06	0.467514	0.0986431	1.8435	0.0658461	0.329252	0.178601	7.33802e-07	4.61237e-05	trans
ILMN_1736026	MMP8	11	rs140929198	20	38555870	NM	5.63022	2.1758e-08	0.588096	0.104453	0.180163	0.857097	0.0330012	0.183174	9.17633e-07	5.56094e-05	trans
ILMN_1677920	LTF	3	rs140929198	20	38555870	NM	4.36652	1.35623e-05	0.448152	0.102634	2.62602	0.00890337	0.475034	0.180895	9.85264e-07	5.81435e-05	trans
ILMN_1806056	CEACAM8	19	rs140929198	20	38555870	NM	4.66435	3.39475e-06	0.469692	0.100698	1.65273	0.0990116	0.29576	0.178952	1.52161e-06	8.39307e-05	trans
ILMN_1668460	PRTN3	19	rs140929198	20	38555870	NM	4.61213	4.35352e-06	0.475311	0.103057	1.65319	0.0989196	0.302244	0.182825	1.93571e-06	0.000101392	trans
ILMN_1705183	MPO	17	rs140929198	20	38555870	NM	4.64162	3.78417e-06	0.452438	0.0974742	0.831243	0.406232	0.14123	0.169902	9.1914e-06	0.000332119	trans
ILMN_2113126	RNASE3	14	rs140929198	20	38555870	NM	3.6815	0.00024077	0.383049	0.104047	2.18356	0.0294577	0.396473	0.181572	4.27772e-05	0.00112033	trans
ILMN_1766736	BPI	20	rs140929198	20	38555870	NM	3.50848	0.00046509	0.355999	0.101468	2.44114	0.014986	0.436971	0.179003	5.74885e-05	0.00140998	trans
ILMN_2116877	OLFM4	13	rs140929198	20	38555870	NM	3.83327	0.000132116	0.39105	0.102015	0.383429	0.701564	0.0698593	0.182196	0.000595232	0.00967986	trans
ILMN_1671337	SLC2A5	1	rs140929198	20	38555870	NM	3.35211	0.000823586	0.344546	0.102785	0.455867	0.648683	0.0811843	0.178088	0.00238551	0.0309681	trans
ILMN_1675190	RETN	19	rs140929198	20	38555870	NM	3.17032	0.00155604	0.329175	0.10383	0.607311	0.54392	0.110899	0.182606	0.00310405	0.0385553	trans
cis eQTL permutated MetaP_Value(10000 permutations)
ProbeID	Gene.Name	Gene.Chr	SNP	SNP.Chr	SNP.Pos	Gene.Module	Statistic.YFS	Pvalue.YFS	Beta.YFS	SE.YFS	Statistic.DIL	Pvalue.DIL	Beta.DIL	SE.DIL	Meta.Pvalue	Permuted MetaP_Value
ILMN_1692223	LCN2	9	rs13297295	9	31348878	29	5.84587	6.27474e-09	0.383067	0.0655277	1.62796	0.104162	0.175816	0.107998	3.81387e-09	9.999e-05
