# Supplementary material for: An interaction map of circulating metabolites, immune gene networks, and their genetic regulation
Source: Genome Biol. 2017 Aug 1;18:146. doi: 10.1186/s13059-017-1279-y (PMC5540552; doi:10.1186/s13059-017-1279-y)
Supplement: Supplementary file 10 — Module preservation statistics in DILGOM14. (XLSX 50 kb) [file 13059_2017_1279_MOESM10_ESM.xlsx]

## Sheet: Sheet1
Module preservation statistics of gene networks in DILGOM14
Module	Mean.Adj	PVE	Corr.Coexp	Corr.kIM	Corr.MM	Mean.Coexp	Mean.MM	Replicates.DILGOM14
0	1	5e-05	5e-05	5e-05	0.93	5e-05	0.064	FALSE
1	1	0.0007	5e-05	5e-05	0.054	5e-05	5e-05	FALSE
2	5e-05	0.42	5e-05	5e-05	5e-05	5e-05	5e-05	FALSE
3	1	0.03	5e-05	5e-05	1	5e-05	0.9	FALSE
4	5e-05	5e-05	5e-05	5e-05	5e-05	5e-05	5e-05	TRUE
5	5e-05	5e-05	5e-05	5e-05	5e-05	5e-05	5e-05	TRUE
GIMA	5e-05	5e-05	5e-05	5e-05	5e-05	5e-05	5e-05	TRUE
7	5e-05	5e-05	5e-05	5e-05	5e-05	5e-05	5e-05	TRUE
8	0.94	0.87	5e-05	5e-05	1	5e-05	1	FALSE
9	5e-05	5e-05	5e-05	5e-05	5e-05	5e-05	5e-05	TRUE
GIMB	5e-05	5e-05	5e-05	5e-05	5e-05	5e-05	5e-05	TRUE
11	1	0.13	5e-05	0.02	0.15	5e-05	5e-05	FALSE
12	5e-05	5e-05	5e-05	5e-05	5e-05	5e-05	5e-05	TRUE
13	5e-05	5e-05	5e-05	5e-05	5e-05	5e-05	5e-05	TRUE
14	5e-05	5e-05	5e-05	5e-05	5e-05	5e-05	5e-05	TRUE
15	5e-05	0.44	5e-05	5e-05	0.91	5e-05	0.92	FALSE
CCLM	5e-05	5e-05	5e-05	5e-05	5e-05	5e-05	5e-05	TRUE
PM	5e-05	5e-05	5e-05	5e-05	5e-05	5e-05	5e-05	TRUE
VRM	5e-05	5e-05	5e-05	5e-05	5e-05	5e-05	5e-05	TRUE
19	0.00015	0.14	5e-05	0.014	1	5e-05	1	FALSE
20	5e-05	0.00025	5e-05	5e-05	5e-05	5e-05	5e-05	TRUE
21	0.24	0.2	5e-05	0.021	0.088	5e-05	0.003	FALSE
BCM	5e-05	5e-05	5e-05	5e-05	5e-05	5e-05	5e-05	TRUE
23	5e-05	5e-05	5e-05	5e-05	5e-05	5e-05	5e-05	TRUE
24	1	0.12	0.057	0.028	0.077	0.03	0.0025	FALSE
25	5e-05	5e-05	5e-05	0.137	0.0038	5e-05	5e-05	FALSE
26	5e-05	5e-05	5e-05	5e-05	5e-05	5e-05	5e-05	TRUE
27	5e-05	5e-05	5e-05	5e-05	5e-05	5e-05	5e-05	TRUE
28	0.96	0.48	0.0022	0.34	0.71	5e-05	0.0019	FALSE
NM	5e-05	5e-05	5e-05	5e-05	5e-05	5e-05	5e-05	TRUE
30	5e-05	5e-05	5e-05	0.00045	5e-05	5e-05	5e-05	TRUE
31	5e-05	5e-05	5e-05	0.00055	5e-05	5e-05	5e-05	TRUE
32	5e-05	5e-05	5e-05	0.0016	5e-05	5e-05	5e-05	FALSE
33	5e-05	5e-05	5e-05	5e-05	5e-05	5e-05	5e-05	TRUE
34	0.00015	0.00035	5e-05	3.5e-05	0.61	5e-05	5e-05	FALSE
35	5e-05	5e-05	5e-05	0.0038	5e-05	5e-05	5e-05	FALSE
36	5e-05	5e-05	5e-05	0.0001	5e-05	5e-05	5e-05	TRUE
37	1	0.42	0.34	0.97	0.18	0.65	0.057	FALSE
LLM	5e-05	5e-05	5e-05	5e-05	5e-05	5e-05	5e-05	TRUE
39	0.018	0.028	5e-05	0.0064	0.00025	5e-05	0.00015	FALSE
40	0.00015	0.0003	0.0055	0.75	0.31	5e-05	5e-05	FALSE
