# Supplementary material for: An interaction map of circulating metabolites, immune gene networks, and their genetic regulation
Source: Genome Biol. 2017 Aug 1;18:146. doi: 10.1186/s13059-017-1279-y (PMC5540552; doi:10.1186/s13059-017-1279-y)
Supplement: Supplementary file 11 — Associations of metabolite measures and modules in DILGOM07 and DILGOM14. (XLSX 223 kb) [file 13059_2017_1279_MOESM11_ESM.xlsx]

## Sheet: GIMA
Comparison of metabolite measure-module association in DILGOM07 with those in the followup cohort, DILGOM14; FDR < 6.25E-03 was used as significance threshold
		DILGOM14 (N=216)				DILGOM07 (N=440)
Metabolite.measure	Module	Pvalue	FDR	Beta	SE	Pvalue	FDR	Beta	SE
ACACE	GIMA	0.2	0.678	0.087	0.067	0.127	0.197	0.072	0.047
ACE	GIMA	0.822	0.969	0.015	0.068	0.869	0.909	0.008	0.048
ALA	GIMA	0.511	0.812	0.045	0.068	0.558	0.638	-0.028	0.047
ALB	GIMA	0.0208	0.662	0.147	0.063	0.353	0.468	-0.043	0.046
APOA1	GIMA	0.223	0.678	-0.079	0.065	0.029	0.059	-0.096	0.044
APOB	GIMA	0.249	0.678	-0.079	0.068	0.000271	0.00478	-0.164	0.045
APOB/APOA1	GIMA	0.648	0.897	-0.03	0.067	0.0249	0.0534	-0.097	0.043
BOHBUT	GIMA	0.0263	0.678	0.151	0.067	0.144	0.214	0.069	0.047
CIT	GIMA	0.0187	0.662	0.147	0.062	0.741	0.813	0.015	0.045
CREA	GIMA	0.591	0.847	0.03	0.055	0.0218	0.0495	0.098	0.042
CRP	GIMA	0.0465	0.678	0.136	0.068	8.96e-05	0.00238	0.178	0.045
DHA	GIMA	0.334	0.678	-0.065	0.067	2.28e-05	0.00121	-0.19	0.044
DHA/FA	GIMA	0.766	0.966	-0.02	0.068	0.0278	0.0575	-0.103	0.047
EST_C	GIMA	0.182	0.678	-0.091	0.068	0.00213	0.0141	-0.143	0.046
FAW3	GIMA	0.165	0.678	-0.094	0.067	3.68e-07	5.86e-05	-0.228	0.044
FAW3/FA	GIMA	0.334	0.678	-0.065	0.067	0.000524	0.00757	-0.161	0.046
FAW6	GIMA	0.254	0.678	-0.077	0.068	0.000792	0.00969	-0.156	0.046
FAW6/FA	GIMA	0.823	0.969	0.015	0.068	0.0315	0.0622	0.101	0.047
FREE_C	GIMA	0.204	0.678	-0.085	0.067	0.00132	0.011	-0.147	0.045
GLC	GIMA	0.955	0.973	0.004	0.066	0.664	0.738	-0.019	0.045
GLN	GIMA	0.938	0.973	0.005	0.062	0.798	0.846	0.012	0.045
GLOL	GIMA	0.213	0.678	0.084	0.067	0.216	0.298	0.056	0.045
GLY	GIMA	0.341	0.678	0.063	0.066	0.438	0.541	0.035	0.046
GlycA	GIMA	0.221	0.678	0.083	0.068	0.0472	0.0834	0.092	0.046
HDL_C	GIMA	0.449	0.759	-0.049	0.064	0.525	0.604	-0.027	0.043
HDL_D	GIMA	0.269	0.678	-0.07	0.063	0.144	0.214	-0.062	0.042
HDL_TG	GIMA	0.909	0.973	0.008	0.066	0.0025	0.0159	-0.137	0.045
HDL2_C	GIMA	0.545	0.829	-0.039	0.065	0.764	0.827	-0.013	0.043
HDL3_C	GIMA	0.184	0.678	-0.086	0.064	0.0357	0.0675	-0.091	0.043
HIS	GIMA	0.0803	0.678	-0.118	0.067	0.182	0.259	-0.062	0.047
IDL_C	GIMA	0.303	0.678	-0.071	0.068	0.00701	0.0286	-0.125	0.046
IDL_CE	GIMA	0.298	0.678	-0.071	0.068	0.00381	0.0209	-0.134	0.046
IDL_FC	GIMA	0.334	0.678	-0.066	0.068	0.0453	0.082	-0.093	0.046
IDL_L	GIMA	0.376	0.716	-0.06	0.068	0.00473	0.0242	-0.13	0.046
IDL_P	GIMA	0.393	0.726	-0.058	0.068	0.00343	0.0201	-0.134	0.046
IDL_PL	GIMA	0.427	0.741	-0.054	0.068	0.0107	0.0333	-0.118	0.046
IDL_TG	GIMA	0.789	0.969	0.018	0.066	0.0145	0.0386	-0.11	0.045
ILE	GIMA	0.957	0.973	0.003	0.063	0.0129	0.0379	-0.106	0.042
L_HDL_C	GIMA	0.698	0.929	-0.025	0.065	0.952	0.965	0.003	0.043
L_HDL_CE	GIMA	0.673	0.915	-0.027	0.064	0.977	0.983	-0.001	0.042
L_HDL_FC	GIMA	0.921	0.973	-0.007	0.066	0.58	0.654	0.024	0.043
L_HDL_L	GIMA	0.656	0.9	-0.029	0.064	0.902	0.931	-0.005	0.042
L_HDL_P	GIMA	0.649	0.897	-0.029	0.064	0.853	0.898	-0.008	0.042
L_HDL_PL	GIMA	0.701	0.929	-0.025	0.064	0.985	0.985	-0.001	0.042
L_HDL_TG	GIMA	0.506	0.812	-0.042	0.063	0.37	0.482	-0.04	0.044
L_LDL_C	GIMA	0.262	0.678	-0.077	0.068	0.0151	0.0386	-0.112	0.046
L_LDL_CE	GIMA	0.252	0.678	-0.078	0.068	0.0106	0.0333	-0.117	0.046
L_LDL_FC	GIMA	0.324	0.678	-0.067	0.068	0.0462	0.0826	-0.093	0.046
L_LDL_L	GIMA	0.311	0.678	-0.069	0.068	0.00865	0.0303	-0.121	0.046
L_LDL_P	GIMA	0.321	0.678	-0.068	0.068	0.00689	0.0286	-0.124	0.046
L_LDL_PL	GIMA	0.347	0.681	-0.064	0.068	0.00964	0.0326	-0.12	0.046
L_LDL_TG	GIMA	0.869	0.973	0.011	0.065	0.00692	0.0286	-0.119	0.044
L_VLDL_C	GIMA	0.995	0.995	0	0.067	0.387	0.492	-0.04	0.047
L_VLDL_CE	GIMA	0.882	0.973	0.01	0.067	0.381	0.492	-0.041	0.047
L_VLDL_FC	GIMA	0.78	0.969	-0.019	0.067	0.386	0.492	-0.04	0.047
L_VLDL_L	GIMA	0.929	0.973	-0.006	0.067	0.429	0.537	-0.037	0.047
L_VLDL_P	GIMA	0.937	0.973	-0.005	0.067	0.439	0.541	-0.036	0.047
L_VLDL_PL	GIMA	0.905	0.973	-0.008	0.067	0.446	0.546	-0.036	0.047
L_VLDL_TG	GIMA	0.942	0.973	-0.005	0.067	0.503	0.593	-0.031	0.047
LA	GIMA	0.238	0.678	-0.08	0.067	0.0137	0.0384	-0.117	0.047
LA/FA	GIMA	0.936	0.973	0.006	0.068	0.104	0.17	0.077	0.047
LAC	GIMA	3.25e-05	0.00517	0.271	0.064	2.25e-05	0.00121	0.197	0.046
LDL_C	GIMA	0.225	0.678	-0.083	0.068	0.0229	0.0513	-0.104	0.046
LDL_D	GIMA	0.0508	0.678	0.13	0.066	0.565	0.642	0.026	0.046
LDL_TG	GIMA	0.99	0.995	0.001	0.065	0.00487	0.0242	-0.124	0.044
LEU	GIMA	0.798	0.969	-0.016	0.061	0.00587	0.0267	-0.116	0.042
M_HDL_C	GIMA	0.874	0.973	0.011	0.067	0.519	0.604	0.029	0.045
M_HDL_CE	GIMA	0.878	0.973	0.01	0.067	0.46	0.558	0.034	0.045
M_HDL_FC	GIMA	0.818	0.969	0.015	0.066	0.762	0.827	0.013	0.045
M_HDL_L	GIMA	0.76	0.966	0.02	0.066	0.952	0.965	-0.003	0.045
M_HDL_P	GIMA	0.732	0.946	0.023	0.066	0.89	0.925	-0.006	0.045
M_HDL_PL	GIMA	0.742	0.951	0.022	0.065	0.686	0.758	-0.018	0.044
M_HDL_TG	GIMA	0.242	0.678	0.08	0.068	0.203	0.285	-0.06	0.047
M_LDL_C	GIMA	0.205	0.678	-0.087	0.068	0.0348	0.0674	-0.096	0.046
M_LDL_CE	GIMA	0.189	0.678	-0.09	0.068	0.0816	0.139	-0.08	0.046
M_LDL_FC	GIMA	0.232	0.678	-0.082	0.068	0.0086	0.0303	-0.121	0.046
M_LDL_L	GIMA	0.252	0.678	-0.078	0.068	0.0117	0.0357	-0.115	0.045
M_LDL_P	GIMA	0.266	0.678	-0.076	0.068	0.0099	0.0328	-0.117	0.045
M_LDL_PL	GIMA	0.327	0.678	-0.067	0.068	0.00199	0.0138	-0.141	0.045
M_LDL_TG	GIMA	0.867	0.973	0.011	0.064	0.00877	0.0303	-0.115	0.044
M_VLDL_C	GIMA	0.564	0.842	-0.039	0.068	0.00534	0.0257	-0.128	0.046
M_VLDL_CE	GIMA	0.529	0.825	-0.043	0.068	0.00354	0.0201	-0.135	0.046
M_VLDL_FC	GIMA	0.645	0.897	-0.031	0.067	0.0454	0.082	-0.091	0.046
M_VLDL_L	GIMA	0.581	0.847	-0.037	0.067	0.0317	0.0622	-0.098	0.045
M_VLDL_P	GIMA	0.567	0.842	-0.039	0.067	0.0384	0.0719	-0.094	0.045
M_VLDL_PL	GIMA	0.625	0.887	-0.033	0.067	0.0234	0.0516	-0.103	0.045
M_VLDL_TG	GIMA	0.418	0.741	-0.055	0.068	0.108	0.172	-0.073	0.045
MUFA	GIMA	0.588	0.847	-0.037	0.068	0.000951	0.0101	-0.152	0.046
MUFA/FA	GIMA	0.484	0.796	0.048	0.069	0.491	0.589	-0.033	0.047
PC	GIMA	0.414	0.741	-0.055	0.067	0.0153	0.0386	-0.109	0.045
PHE	GIMA	0.00926	0.662	0.172	0.066	0.0277	0.0575	0.1	0.045
PUFA	GIMA	0.227	0.678	-0.082	0.067	5.3e-05	0.00168	-0.186	0.046
PUFA/FA	GIMA	0.958	0.973	-0.004	0.069	0.402	0.508	0.04	0.047
PYR	GIMA	0.0161	0.662	0.166	0.068	0.112	0.176	0.076	0.048
REMNANT_C	GIMA	0.304	0.678	-0.07	0.068	0.000167	0.00332	-0.17	0.045
S_HDL_C	GIMA	0.36	0.698	0.062	0.067	0.0535	0.0935	0.09	0.046
S_HDL_CE	GIMA	0.431	0.741	0.053	0.067	0.0158	0.0392	0.113	0.046
S_HDL_FC	GIMA	0.383	0.716	0.06	0.069	0.781	0.834	-0.013	0.046
S_HDL_L	GIMA	0.207	0.678	0.086	0.068	0.493	0.589	0.032	0.046
S_HDL_P	GIMA	0.225	0.678	0.083	0.068	0.524	0.604	0.029	0.046
S_HDL_PL	GIMA	0.295	0.678	0.072	0.069	0.776	0.834	0.013	0.046
S_HDL_TG	GIMA	0.324	0.678	0.067	0.068	0.218	0.298	-0.057	0.046
S_LDL_C	GIMA	0.151	0.678	-0.098	0.068	0.0421	0.0778	-0.093	0.046
S_LDL_CE	GIMA	0.141	0.678	-0.101	0.068	0.147	0.215	-0.066	0.046
S_LDL_FC	GIMA	0.147	0.678	-0.099	0.068	0.00414	0.0219	-0.132	0.046
S_LDL_L	GIMA	0.18	0.678	-0.092	0.068	0.00853	0.0303	-0.12	0.045
S_LDL_P	GIMA	0.186	0.678	-0.09	0.068	0.00664	0.0286	-0.124	0.045
S_LDL_PL	GIMA	0.22	0.678	-0.084	0.068	0.00146	0.0114	-0.146	0.046
S_LDL_TG	GIMA	0.547	0.829	-0.04	0.067	0.00118	0.011	-0.145	0.044
S_VLDL_C	GIMA	0.585	0.847	-0.037	0.067	0.00319	0.0195	-0.131	0.044
S_VLDL_CE	GIMA	0.526	0.825	-0.043	0.067	0.0178	0.043	-0.108	0.045
S_VLDL_FC	GIMA	0.784	0.969	-0.018	0.067	0.0145	0.0386	-0.11	0.045
S_VLDL_L	GIMA	0.812	0.969	-0.016	0.067	0.0152	0.0386	-0.109	0.045
S_VLDL_P	GIMA	0.847	0.973	-0.013	0.067	0.0195	0.0457	-0.105	0.045
S_VLDL_PL	GIMA	0.961	0.973	-0.003	0.068	0.024	0.0524	-0.101	0.045
S_VLDL_TG	GIMA	0.947	0.973	0.004	0.067	0.104	0.17	-0.074	0.045
SERUM_C	GIMA	0.185	0.678	-0.09	0.068	0.00183	0.0132	-0.144	0.046
SERUM_TG	GIMA	0.708	0.931	-0.025	0.068	0.0123	0.0368	-0.115	0.046
SFA	GIMA	0.228	0.678	-0.082	0.068	0.000108	0.00245	-0.177	0.045
SFA_FA	GIMA	0.416	0.741	-0.056	0.069	0.919	0.942	0.005	0.048
SM	GIMA	0.33	0.678	-0.064	0.066	0.0153	0.0386	-0.112	0.046
TG_PG	GIMA	0.9	0.973	0.009	0.067	0.0355	0.0675	-0.095	0.045
TOT_CHO	GIMA	0.232	0.678	-0.079	0.066	0.0106	0.0333	-0.115	0.045
TOT_FA	GIMA	0.284	0.678	-0.073	0.068	4.61e-05	0.00168	-0.186	0.045
TOT_PG	GIMA	0.253	0.678	-0.076	0.067	0.00739	0.0294	-0.121	0.045
TYR	GIMA	0.486	0.796	-0.045	0.065	0.105	0.17	-0.074	0.046
UNSAT	GIMA	0.334	0.678	-0.066	0.069	0.504	0.593	-0.032	0.047
VAL	GIMA	0.13	0.678	-0.094	0.062	0.353	0.468	-0.041	0.044
VLDL_C	GIMA	0.433	0.741	-0.053	0.068	0.000337	0.00536	-0.161	0.045
VLDL_D	GIMA	0.724	0.944	-0.024	0.068	0.217	0.298	-0.057	0.046
VLDL_TG	GIMA	0.8	0.969	-0.017	0.068	0.0675	0.117	-0.084	0.046
XL_HDL_C	GIMA	0.202	0.678	-0.085	0.066	0.178	0.255	-0.061	0.045
XL_HDL_CE	GIMA	0.318	0.678	-0.068	0.068	0.146	0.214	-0.066	0.046
XL_HDL_FC	GIMA	0.691	0.929	-0.026	0.066	0.36	0.473	-0.041	0.044
XL_HDL_L	GIMA	0.341	0.678	-0.062	0.065	0.265	0.358	-0.049	0.044
XL_HDL_P	GIMA	0.334	0.678	-0.063	0.065	0.253	0.344	-0.05	0.043
XL_HDL_PL	GIMA	0.868	0.973	-0.011	0.066	0.61	0.683	0.022	0.043
XL_HDL_TG	GIMA	0.269	0.678	-0.075	0.068	0.00573	0.0267	-0.128	0.046
XL_VLDL_C	GIMA	0.198	0.678	-0.086	0.067	0.105	0.17	-0.076	0.047
XL_VLDL_CE	GIMA	0.188	0.678	-0.088	0.067	0.113	0.177	-0.074	0.047
XL_VLDL_FC	GIMA	0.174	0.678	-0.091	0.067	0.0966	0.163	-0.078	0.047
XL_VLDL_L	GIMA	0.225	0.678	-0.081	0.067	0.129	0.198	-0.071	0.047
XL_VLDL_P	GIMA	0.231	0.678	-0.08	0.067	0.136	0.206	-0.07	0.047
XL_VLDL_PL	GIMA	0.203	0.678	-0.085	0.067	0.108	0.172	-0.076	0.047
XL_VLDL_TG	GIMA	0.244	0.678	-0.078	0.067	0.162	0.234	-0.066	0.047
XS_VLDL_C	GIMA	0.381	0.716	-0.059	0.067	0.000853	0.00969	-0.15	0.045
XS_VLDL_CE	GIMA	0.431	0.741	-0.053	0.067	0.00084	0.00969	-0.15	0.045
XS_VLDL_FC	GIMA	0.299	0.678	-0.07	0.067	0.00151	0.0114	-0.143	0.045
XS_VLDL_L	GIMA	0.491	0.797	-0.047	0.067	0.00115	0.011	-0.145	0.044
XS_VLDL_P	GIMA	0.543	0.829	-0.041	0.067	0.00126	0.011	-0.144	0.044
XS_VLDL_PL	GIMA	0.459	0.769	-0.05	0.068	0.00874	0.0303	-0.119	0.045
XS_VLDL_TG	GIMA	0.926	0.973	0.006	0.068	0.0269	0.0571	-0.1	0.045
XXL_VLDL_C	GIMA	0.0774	0.678	-0.119	0.067	0.0181	0.043	-0.111	0.047
XXL_VLDL_CE	GIMA	0.0958	0.678	-0.113	0.067	0.0181	0.043	-0.111	0.047
XXL_VLDL_FC	GIMA	0.0858	0.678	-0.116	0.067	0.0218	0.0495	-0.108	0.047
XXL_VLDL_L	GIMA	0.0819	0.678	-0.118	0.068	0.0133	0.0384	-0.116	0.047
XXL_VLDL_P	GIMA	0.0823	0.678	-0.118	0.068	0.0138	0.0384	-0.116	0.047
XXL_VLDL_PL	GIMA	0.0581	0.678	-0.129	0.068	0.00862	0.0303	-0.123	0.047
XXL_VLDL_TG	GIMA	0.086	0.678	-0.117	0.068	0.0307	0.0618	-0.102	0.047

## Sheet: GIMB
Comparison of metabolite measure-module association in DILGOM07 with those in the followup cohort DILGOM14; FDR < 6.25E-03 was used as significance threshold
		DILGOM14 (N=216)				DILGOM07 (N=440)
Metabolite.measure	Module	Pvalue	FDR	Beta	SE	Pvalue	FDR	Beta	SE
ACACE	GIMB	0.187275	0.270698	0.0892523	0.0674643	0.557476	0.736837	-0.0291305	0.049622
ACE	GIMB	0.126795	0.216778	-0.104558	0.06821	0.508346	0.72167	-0.0329482	0.0497736
ALA	GIMB	0.00987069	0.0653934	-0.17359	0.0666671	0.723209	0.85178	-0.0174076	0.0491181
ALB	GIMB	0.270172	0.360986	-0.0706568	0.0639106	0.870557	0.954611	-0.00784859	0.048137
APOA1	GIMB	0.478445	0.539524	0.0462473	0.0651313	0.00194885	0.0539073	-0.141321	0.0453403
APOB	GIMB	0.00650015	0.0469784	-0.184372	0.0670773	0.0986076	0.285066	-0.078373	0.0473499
APOB/APOA1	GIMB	0.00240147	0.0254555	-0.200448	0.0652404	0.916755	0.978282	0.0047324	0.0452503
BOHBUT	GIMB	0.000949723	0.0215723	0.222635	0.066417	0.553279	0.736837	0.0291252	0.0490888
CIT	GIMB	0.637107	0.675334	-0.0297871	0.063051	0.520201	0.72323	-0.030028	0.0466593
CREA	GIMB	0.461442	0.524067	-0.0406246	0.0550562	0.336272	0.581165	0.0429098	0.0445759
CRP	GIMB	0.178276	0.262462	0.0924602	0.0684606	0.0010883	0.0539073	0.155976	0.0474279
DHA	GIMB	0.58969	0.633518	-0.0363174	0.0672405	0.00658996	0.0780975	-0.128007	0.0468874
DHA/FA	GIMB	0.138777	0.22748	0.0999822	0.0672836	0.115495	0.309345	-0.0768871	0.0487511
EST_C	GIMB	0.167788	0.251682	-0.0941386	0.068015	0.0119322	0.101334	-0.122186	0.048395
FAW3	GIMB	0.20667	0.293398	-0.0851303	0.067208	0.00210722	0.0539073	-0.145383	0.0469985
FAW3/FA	GIMB	0.581625	0.629105	0.0372678	0.0675306	0.0301752	0.159928	-0.105729	0.0486125
FAW6	GIMB	0.054662	0.171851	-0.129865	0.0672074	0.0186378	0.121974	-0.114886	0.0486474
FAW6/FA	GIMB	0.0568298	0.171851	0.130213	0.0679921	0.528301	0.72323	0.0310312	0.0491691
FREE_C	GIMB	0.259348	0.352447	-0.0759027	0.0671133	0.00992445	0.0999768	-0.123626	0.0477353
GLC	GIMB	0.297214	0.378057	-0.0687468	0.0657866	0.937403	0.983692	0.00367168	0.0467255
GLN	GIMB	0.793226	0.81898	0.0162563	0.0619396	0.484799	0.714811	-0.0330882	0.0473227
GLOL	GIMB	0.420954	0.492145	-0.0533205	0.0661167	0.401454	0.639231	0.0396395	0.0471978
GLY	GIMB	0.094626	0.183482	-0.109859	0.0654315	0.514822	0.72323	0.0311149	0.0477309
GlycA	GIMB	0.459667	0.524067	-0.0505234	0.0682061	0.00473628	0.0753069	0.136816	0.0481902
HDL_C	GIMB	0.080519	0.177952	0.112691	0.0641721	0.0121091	0.101334	-0.11241	0.0446156
HDL_D	GIMB	0.0734859	0.177952	0.113404	0.0630471	0.000531625	0.0539073	-0.152766	0.0437682
HDL_TG	GIMB	0.0883724	0.180706	-0.112222	0.0655528	0.203156	0.414126	-0.0607583	0.0476712
HDL2_C	GIMB	0.0772289	0.177952	0.114267	0.0643529	0.0179512	0.121974	-0.106494	0.0448278
HDL3_C	GIMB	0.342777	0.425793	0.0615014	0.0646822	0.0525312	0.209793	-0.0880624	0.0452979
HIS	GIMB	0.227684	0.314798	-0.0819328	0.0677215	0.0622218	0.215071	-0.0911909	0.0487777
IDL_C	GIMB	0.159076	0.245564	-0.0963498	0.0681806	0.0504045	0.209793	-0.0950671	0.0484552
IDL_CE	GIMB	0.129872	0.216966	-0.103695	0.0681973	0.0466288	0.204936	-0.0966063	0.0484159
IDL_FC	GIMB	0.285808	0.36946	-0.0728552	0.068085	0.0822611	0.26159	-0.0846697	0.0486122
IDL_L	GIMB	0.130193	0.216966	-0.103108	0.0678682	0.0566446	0.214391	-0.0920215	0.0481503
IDL_P	GIMB	0.108192	0.195483	-0.109266	0.0677331	0.0555041	0.214391	-0.0922395	0.0480399
IDL_PL	GIMB	0.14407	0.233637	-0.0996454	0.0679606	0.0803913	0.260862	-0.0847165	0.0483402
IDL_TG	GIMB	0.0575272	0.171851	-0.12444	0.0651635	0.497313	0.718806	-0.0319895	0.0470922
ILE	GIMB	0.0392122	0.141699	-0.12947	0.0624013	0.419217	0.653486	-0.0360041	0.0445294
L_HDL_C	GIMB	0.0318268	0.123426	0.138384	0.0640412	0.0285645	0.156612	-0.0972155	0.0442541
L_HDL_CE	GIMB	0.0300101	0.123426	0.139355	0.0637879	0.0238966	0.140725	-0.0999632	0.0441001
L_HDL_FC	GIMB	0.0458753	0.15418	0.131324	0.0653894	0.0843495	0.262972	-0.0779388	0.0450527
L_HDL_L	GIMB	0.0355269	0.133665	0.13446	0.0635498	0.0207888	0.127132	-0.101988	0.0439554
L_HDL_P	GIMB	0.0361483	0.133665	0.133788	0.0634469	0.0189736	0.121974	-0.103351	0.0438884
L_HDL_PL	GIMB	0.0427737	0.151134	0.129554	0.0635636	0.0269173	0.152852	-0.0978123	0.0440549
L_HDL_TG	GIMB	0.174407	0.259166	0.085105	0.0624509	0.127131	0.31766	-0.0703937	0.0460561
L_LDL_C	GIMB	0.101865	0.186168	-0.11199	0.0681619	0.131859	0.31766	-0.0727288	0.0481759
L_LDL_CE	GIMB	0.0831347	0.178627	-0.118625	0.0681361	0.137634	0.321482	-0.0714518	0.0480381
L_LDL_FC	GIMB	0.203923	0.292106	-0.08691	0.0681977	0.129648	0.31766	-0.0737063	0.0485431
L_LDL_L	GIMB	0.0909211	0.180706	-0.115474	0.0679947	0.109907	0.301296	-0.076982	0.0480571
L_LDL_P	GIMB	0.081701	0.177952	-0.118804	0.0679183	0.107838	0.300812	-0.0772873	0.0479656
L_LDL_PL	GIMB	0.0881106	0.180706	-0.116598	0.0680525	0.0956627	0.281673	-0.0806352	0.048288
L_LDL_TG	GIMB	0.166364	0.251682	-0.0893126	0.0643112	0.27608	0.522961	-0.0505297	0.0463346
L_VLDL_C	GIMB	0.0261067	0.112188	-0.1484	0.0662404	0.651912	0.797727	0.022009	0.0487551
L_VLDL_CE	GIMB	0.031244	0.123426	-0.143789	0.0663122	0.690748	0.838389	0.0194363	0.0488221
L_VLDL_FC	GIMB	0.0190244	0.0864251	-0.156346	0.0661597	0.605735	0.76438	0.0251427	0.0486747
L_VLDL_L	GIMB	0.0160153	0.077723	-0.161096	0.0663485	0.601124	0.76438	0.0254996	0.0487408
L_VLDL_P	GIMB	0.01662	0.077723	-0.160231	0.066371	0.596307	0.76438	0.0258405	0.0487457
L_VLDL_PL	GIMB	0.0106947	0.0680181	-0.170566	0.0662305	0.632425	0.785591	0.0233369	0.0487553
L_VLDL_TG	GIMB	0.0207927	0.0918344	-0.154772	0.0664501	0.569151	0.736837	0.0277886	0.0487746
LA	GIMB	0.0161093	0.077723	-0.16202	0.0667864	0.136639	0.321482	-0.0740403	0.0496517
LA/FA	GIMB	0.503508	0.552122	0.0458914	0.0684814	0.35506	0.60058	0.0459058	0.0495845
LAC	GIMB	0.625602	0.667589	-0.0325631	0.0666404	0.0191784	0.121974	0.11451	0.048711
LDL_C	GIMB	0.0972574	0.184094	-0.113475	0.0681263	0.186363	0.389891	-0.0635206	0.0479943
LDL_D	GIMB	0.0808548	0.177952	0.116177	0.0662309	0.816745	0.901823	-0.0110914	0.0478339
LDL_TG	GIMB	0.100119	0.185104	-0.106605	0.0645506	0.292325	0.529172	-0.0488438	0.0463277
LEU	GIMB	0.154325	0.243555	-0.0875664	0.0612556	0.402032	0.639231	-0.0371204	0.0442532
M_HDL_C	GIMB	0.496799	0.548549	0.0453	0.0665483	0.424725	0.655643	-0.037809	0.0473203
M_HDL_CE	GIMB	0.492634	0.547754	0.0458145	0.066657	0.482035	0.714811	-0.0334572	0.047549
M_HDL_FC	GIMB	0.522918	0.56948	0.0422486	0.0660221	0.276281	0.522961	-0.0507345	0.046542
M_HDL_L	GIMB	0.753988	0.788711	0.0207276	0.0660553	0.246172	0.483227	-0.0540834	0.046573
M_HDL_P	GIMB	0.839352	0.855494	0.0134035	0.0660364	0.242119	0.483227	-0.054518	0.0465448
M_HDL_PL	GIMB	0.69263	0.729326	0.0258558	0.0653208	0.180963	0.389891	-0.0615233	0.0459148
M_HDL_TG	GIMB	0.012632	0.0740385	-0.170436	0.0677573	0.999596	0.999596	-2.48442e-05	0.0490267
M_LDL_C	GIMB	0.0871712	0.180706	-0.116895	0.0680228	0.284528	0.529172	-0.051191	0.047774
M_LDL_CE	GIMB	0.0961263	0.184094	-0.113887	0.0681407	0.561841	0.736837	-0.0277714	0.0478359
M_LDL_FC	GIMB	0.123564	0.213551	-0.105163	0.0680167	0.116734	0.309345	-0.0756199	0.0481117
M_LDL_L	GIMB	0.0658369	0.177952	-0.125517	0.0678801	0.189331	0.390956	-0.062695	0.0476906
M_LDL_P	GIMB	0.0610887	0.171851	-0.127721	0.0678336	0.186255	0.389891	-0.0630646	0.047638
M_LDL_PL	GIMB	0.046545	0.15418	-0.135816	0.0678359	0.0908503	0.276404	-0.0811011	0.0478561
M_LDL_TG	GIMB	0.130998	0.216966	-0.0972791	0.0641665	0.352267	0.60058	-0.0428965	0.0460658
M_VLDL_C	GIMB	0.000416842	0.0140126	-0.236082	0.0658346	0.758022	0.885617	-0.014811	0.0480452
M_VLDL_CE	GIMB	0.000339891	0.0140126	-0.240689	0.0660842	0.501808	0.718806	-0.0325662	0.0484466
M_VLDL_FC	GIMB	0.00121834	0.0242144	-0.215558	0.0657425	0.630441	0.785591	0.0230437	0.0478634
M_VLDL_L	GIMB	0.000404711	0.0140126	-0.235929	0.0656422	0.80531	0.895414	0.0117695	0.0477209
M_VLDL_P	GIMB	0.000379311	0.0140126	-0.237073	0.065634	0.770626	0.885617	0.0139165	0.0477019
M_VLDL_PL	GIMB	0.000528778	0.0140126	-0.231002	0.0656318	0.798336	0.893912	0.0121587	0.0475587
M_VLDL_TG	GIMB	0.000443573	0.0140126	-0.235217	0.0659101	0.570006	0.736837	0.0271028	0.0476764
MUFA	GIMB	0.0095305	0.0653934	-0.175501	0.0670788	0.167326	0.369512	-0.0666798	0.048208
MUFA/FA	GIMB	0.0505784	0.164122	-0.134105	0.0682026	0.313433	0.553732	0.0499721	0.0495157
PC	GIMB	0.230685	0.316197	-0.0801695	0.0666939	0.00687651	0.0780975	-0.127156	0.046822
PHE	GIMB	0.382942	0.461271	-0.058311	0.0666941	0.0603574	0.214391	0.0892556	0.0473989
PUFA	GIMB	0.061607	0.171851	-0.126318	0.0672221	0.006868	0.0780975	-0.130593	0.0480793
PUFA/FA	GIMB	0.0575665	0.171851	0.130327	0.0682554	0.889247	0.961838	-0.00691001	0.0495911
PYR	GIMB	0.120894	0.213551	-0.106511	0.0683939	0.272638	0.522961	0.0548008	0.0498913
REMNANT_C	GIMB	0.0164232	0.077723	-0.162811	0.0673152	0.0766539	0.258914	-0.0843455	0.0475278
S_HDL_C	GIMB	0.379163	0.460206	-0.0593377	0.0673311	0.0455611	0.204936	0.0974312	0.0485893
S_HDL_CE	GIMB	0.334165	0.418365	-0.0649191	0.0670677	0.039296	0.189335	0.100673	0.0486977
S_HDL_FC	GIMB	0.814577	0.835599	0.0161644	0.0688384	0.532188	0.72323	0.0298618	0.0477661
S_HDL_L	GIMB	0.488206	0.546653	-0.0475415	0.0684664	0.148151	0.336514	0.0698502	0.0482168
S_HDL_P	GIMB	0.399958	0.471062	-0.0577294	0.0684488	0.139511	0.321482	0.0712833	0.0481538
S_HDL_PL	GIMB	0.974116	0.974116	-0.00223377	0.0687625	0.485532	0.714811	0.0338189	0.0484492
S_HDL_TG	GIMB	0.0313453	0.123426	-0.145192	0.0669998	0.185388	0.389891	0.0636301	0.0479704
S_LDL_C	GIMB	0.122379	0.213551	-0.105794	0.0682076	0.245946	0.483227	-0.0556239	0.0478765
S_LDL_CE	GIMB	0.158963	0.245564	-0.096665	0.0683849	0.492504	0.718423	-0.0329111	0.0479116
S_LDL_FC	GIMB	0.154711	0.243555	-0.0972934	0.068124	0.0781627	0.258914	-0.085162	0.0482338
S_LDL_L	GIMB	0.0773301	0.177952	-0.120695	0.0679966	0.128537	0.31766	-0.0727785	0.0477928
S_LDL_P	GIMB	0.0675106	0.177952	-0.124846	0.0679373	0.121698	0.317212	-0.0739946	0.0477165
S_LDL_PL	GIMB	0.0780871	0.177952	-0.120369	0.0679872	0.0435645	0.203728	-0.0974358	0.0481364
S_LDL_TG	GIMB	0.0130382	0.0740385	-0.16467	0.0657663	0.303375	0.541985	-0.0482851	0.0468586
S_VLDL_C	GIMB	0.00594647	0.0450233	-0.183661	0.0660944	0.712392	0.850574	-0.0172656	0.0468046
S_VLDL_CE	GIMB	0.0120909	0.0739405	-0.167996	0.0663687	0.796584	0.893912	-0.012344	0.0478582
S_VLDL_FC	GIMB	0.00351564	0.0328816	-0.194852	0.0660125	0.779789	0.885617	0.013149	0.0469995
S_VLDL_L	GIMB	0.00206753	0.0252875	-0.205281	0.0658186	0.774839	0.885617	0.0134295	0.0469187
S_VLDL_P	GIMB	0.00190648	0.0252875	-0.206895	0.0658099	0.708651	0.850574	0.0175634	0.0469718
S_VLDL_PL	GIMB	0.00326168	0.0324129	-0.197119	0.0662411	0.716836	0.850574	0.0170755	0.0470495
S_VLDL_TG	GIMB	0.00224587	0.0254555	-0.204047	0.0659641	0.361311	0.60472	0.0433834	0.0474741
SERUM_C	GIMB	0.186844	0.270698	-0.0897892	0.0678035	0.0110941	0.101334	-0.122921	0.0481921
SERUM_TG	GIMB	0.0019984	0.0252875	-0.208208	0.0665336	0.949336	0.983692	-0.00306039	0.0481363
SFA	GIMB	0.0157671	0.077723	-0.162977	0.0669602	0.01372	0.109074	-0.11815	0.0477449
SFA/FA	GIMB	0.791328	0.81898	-0.0182403	0.0688516	0.53905	0.726347	-0.0308606	0.0502011
SM	GIMB	0.870747	0.881839	0.01079	0.0662339	0.0476896	0.204936	-0.0955369	0.0481115
TG/PG	GIMB	0.00377463	0.0333426	-0.193837	0.0661828	0.288746	0.529172	0.0502878	0.0473443
TOT_CHO	GIMB	0.280231	0.365219	-0.0715732	0.0661144	0.00271232	0.0539073	-0.14049	0.0465832
TOT_FA	GIMB	0.0154581	0.077723	-0.163387	0.0669261	0.0162828	0.121974	-0.115093	0.047718
TOT_PG	GIMB	0.225492	0.314502	-0.0810599	0.0666834	0.00412589	0.0728907	-0.13493	0.0467912
TYR	GIMB	0.376193	0.460112	-0.0577035	0.0650695	0.767292	0.885617	-0.0142049	0.0479725
UNSAT	GIMB	0.0766802	0.177952	0.121612	0.0683598	0.158916	0.355882	-0.0696355	0.0493464
VAL	GIMB	0.360693	0.444575	-0.0571844	0.0624266	0.952664	0.983692	0.0027468	0.0462454
VLDL_C	GIMB	0.00409423	0.0342622	-0.192908	0.0664648	0.292875	0.529172	-0.0497798	0.0472693
VLDL_D	GIMB	0.00186002	0.0252875	-0.20828	0.0660918	0.389417	0.639009	0.0416798	0.0483784
VLDL_TG	GIMB	0.00175812	0.0252875	-0.209784	0.0662078	0.65223	0.797727	0.0216029	0.0479022
XL_HDL_C	GIMB	0.0770282	0.177952	0.117613	0.066192	0.00603147	0.0780975	-0.129338	0.0468682
XL_HDL_CE	GIMB	0.0735474	0.177952	0.121107	0.0673443	0.0100606	0.0999768	-0.122655	0.0474474
XL_HDL_FC	GIMB	0.211541	0.297654	0.0831079	0.0663205	0.00259009	0.0539073	-0.139344	0.0459859
XL_HDL_L	GIMB	0.0901285	0.180706	0.11027	0.0647695	0.00168936	0.0539073	-0.142493	0.0450967
XL_HDL_P	GIMB	0.0902171	0.180706	0.109974	0.0646137	0.00145042	0.0539073	-0.144072	0.0449532
XL_HDL_PL	GIMB	0.0942932	0.183482	0.110603	0.0658074	0.0527782	0.209793	-0.0878863	0.0452548
XL_HDL_TG	GIMB	0.878331	0.88389	0.0104047	0.0678847	0.0606766	0.214391	-0.0910461	0.04841
XL_VLDL_C	GIMB	0.122338	0.213551	-0.103687	0.0668419	0.954098	0.983692	-0.00283158	0.0491638
XL_VLDL_CE	GIMB	0.0805072	0.177952	-0.117269	0.0667761	0.962936	0.983692	-0.00228806	0.0492093
XL_VLDL_FC	GIMB	0.145472	0.233637	-0.0977499	0.0669022	0.886289	0.961838	-0.00702827	0.0491192
XL_VLDL_L	GIMB	0.0724165	0.177952	-0.120511	0.066747	0.977505	0.983692	0.00138714	0.0491664
XL_VLDL_P	GIMB	0.0806127	0.177952	-0.117214	0.0667686	0.968739	0.983692	0.0019282	0.0491734
XL_VLDL_PL	GIMB	0.0984722	0.184201	-0.110764	0.0667409	0.974938	0.983692	-0.00154435	0.0491303
XL_VLDL_TG	GIMB	0.165467	0.251682	-0.0931564	0.0669364	0.958939	0.983692	0.00253467	0.0492031
XS_VLDL_C	GIMB	0.278811	0.365219	-0.0732068	0.0674235	0.039037	0.189335	-0.0974032	0.0470535
XS_VLDL_CE	GIMB	0.450211	0.518722	-0.0510395	0.0674712	0.0352807	0.180956	-0.0993545	0.0470492
XS_VLDL_FC	GIMB	0.0728684	0.177952	-0.121192	0.0672313	0.0583069	0.214391	-0.0896831	0.0472417
XS_VLDL_L	GIMB	0.0595338	0.171851	-0.126987	0.0670333	0.10071	0.285944	-0.077144	0.0468985
XS_VLDL_P	GIMB	0.0442611	0.152989	-0.13543	0.0669234	0.130901	0.31766	-0.0709399	0.046874
XS_VLDL_PL	GIMB	0.0615183	0.171851	-0.126794	0.0674535	0.0921347	0.276404	-0.0800269	0.0474103
XS_VLDL_TG	GIMB	0.00533119	0.042383	-0.186969	0.0664098	0.907554	0.975008	0.00551888	0.0474982
XXL_VLDL_C	GIMB	0.26929	0.360986	-0.07495	0.0676688	0.441257	0.674613	-0.037922	0.0491996
XXL_VLDL_CE	GIMB	0.273413	0.362273	-0.0743897	0.067745	0.415311	0.653486	-0.0401258	0.0492122
XXL_VLDL_FC	GIMB	0.292785	0.375426	-0.0712738	0.0675804	0.53184	0.72323	-0.0308014	0.0492271
XXL_VLDL_L	GIMB	0.386909	0.462545	-0.0590162	0.0680675	0.393855	0.639009	-0.0420156	0.0492277
XXL_VLDL_P	GIMB	0.398206	0.471062	-0.057638	0.0680866	0.390934	0.639009	-0.0422823	0.0492352
XXL_VLDL_PL	GIMB	0.30212	0.381246	-0.0703878	0.0680458	0.331051	0.57843	-0.0478288	0.0491516
XXL_VLDL_TG	GIMB	0.433073	0.502618	-0.0535106	0.0681284	0.449508	0.680684	-0.0372966	0.0492742

## Sheet: CCLM
Comparison of metabolite measure-module association in DILGOM07 with those in the followup cohort, DILGOM14; FDR < 6.25E-03 was used as significance threshold
		DILGOM14 (N=216)				DILGOM07 (N=440)
Metabolite.measure	Module	Pvalue	FDR	Beta	SE	Pvalue	FDR	Beta	SE
ACACE	CCLM	0.393499	0.997643	-0.0594331	0.0695099	0.540111	0.862216	0.0310015	0.0505626
ACE	CCLM	0.124673	0.997643	0.108073	0.0701061	0.821379	0.90694	0.0114629	0.0507415
ALA	CCLM	0.81708	0.997643	0.0161194	0.0696029	0.762071	0.883309	0.0151636	0.0500529
ALB	CCLM	0.876192	0.997643	-0.0102759	0.0658767	0.0304146	0.439629	0.105957	0.0487889
APOA1	CCLM	0.364816	0.997643	0.060753	0.0668955	0.330968	0.862216	0.0454156	0.0466637
APOB	CCLM	0.669458	0.997643	0.0299813	0.0701338	0.221373	0.814567	0.0591718	0.0483176
APOB/APOA1	CCLM	0.932374	0.997643	-0.00582257	0.0685337	0.520982	0.862216	0.0296051	0.0460885
BOHBUT	CCLM	0.267562	0.997643	-0.0776466	0.0698501	0.708994	0.862216	0.0187049	0.0500863
CIT	CCLM	0.804918	0.997643	-0.0160329	0.0648325	0.263502	0.853919	0.0531806	0.0474997
CREA	CCLM	0.841593	0.997643	-0.0113373	0.0566546	0.513109	0.862216	0.0297479	0.0454485
CRP	CCLM	0.175279	0.997643	-0.0956939	0.0703639	0.0021983	0.203737	-0.149094	0.0484007
DHA	CCLM	0.255993	0.997643	0.0785579	0.0689707	0.00520656	0.203737	0.134288	0.0478191
DHA/FA	CCLM	0.221592	0.997643	0.0849492	0.0692937	0.0217307	0.389069	0.114211	0.049584
EST_C	CCLM	0.418108	0.997643	0.056885	0.0701165	0.347809	0.862216	0.0466396	0.0496238
FAW3	CCLM	0.348386	0.997643	0.065053	0.0692187	0.00320094	0.203737	0.142283	0.0479984
FAW3/FA	CCLM	0.283093	0.997643	0.0745693	0.0692931	0.00730248	0.203737	0.133318	0.0494597
FAW6	CCLM	0.456552	0.997643	0.0519285	0.0696176	0.0529171	0.600988	0.0965434	0.0497412
FAW6/FA	CCLM	0.393488	0.997643	0.0601882	0.0703906	0.80482	0.899452	0.0124103	0.0501903
FREE_C	CCLM	0.447944	0.997643	0.0525316	0.0690969	0.168968	0.814567	0.0673874	0.0489088
GLC	CCLM	0.699947	0.997643	-0.0261533	0.0677697	0.443377	0.862216	0.0365043	0.0475811
GLN	CCLM	0.218603	0.997643	0.0782895	0.0634483	0.946404	0.974784	0.00324528	0.0482483
GLOL	CCLM	0.629532	0.997643	-0.0334968	0.0693308	0.218739	0.814567	0.0593209	0.0481624
GLY	CCLM	0.164835	0.997643	0.0939316	0.0673922	0.514878	0.862216	0.0317016	0.0486374
GlycA	CCLM	0.722606	0.997643	-0.0249441	0.0701762	0.510233	0.862216	-0.0326435	0.0495336
HDL_C	CCLM	0.523042	0.997643	0.0424612	0.0663741	0.739893	0.865022	0.015211	0.0457877
HDL_D	CCLM	0.492156	0.997643	0.0448789	0.0652235	0.205622	0.814567	0.0572144	0.0451364
HDL_TG	CCLM	0.484617	0.997643	0.047444	0.0677651	0.14225	0.814567	0.0713698	0.0485467
HDL2_C	CCLM	0.598105	0.997643	0.0351556	0.0665922	0.768326	0.883309	0.0135496	0.0459699
HDL3_C	CCLM	0.378407	0.997643	0.0587019	0.066504	0.859991	0.923909	-0.0081815	0.0463567
HIS	CCLM	0.27318	0.997643	0.0765191	0.0696503	0.0924934	0.814567	0.0838684	0.0497411
IDL_C	CCLM	0.414243	0.997643	0.0575083	0.0702987	0.30678	0.855755	0.0506833	0.0495339
IDL_CE	CCLM	0.436322	0.997643	0.0548873	0.0703778	0.277307	0.853919	0.0538366	0.0494934
IDL_FC	CCLM	0.358495	0.997643	0.0644451	0.070031	0.442143	0.862216	0.0382134	0.0496741
IDL_L	CCLM	0.484664	0.997643	0.0490433	0.0700569	0.297639	0.855755	0.0513129	0.0492088
IDL_P	CCLM	0.512614	0.997643	0.0458953	0.0699754	0.283816	0.853919	0.0526837	0.0490944
IDL_PL	CCLM	0.501105	0.997643	0.0472626	0.0701324	0.36888	0.862216	0.044423	0.0493859
IDL_TG	CCLM	0.804541	0.997643	-0.0167361	0.067543	0.528393	0.862216	0.0302802	0.0479901
ILE	CCLM	0.158658	0.997643	-0.0912182	0.0644843	0.0150287	0.341366	0.110109	0.0451012
L_HDL_C	CCLM	0.600345	0.997643	0.0348938	0.0665034	0.717711	0.862216	0.016401	0.0453372
L_HDL_CE	CCLM	0.584921	0.997643	0.0362432	0.0662523	0.691709	0.862216	0.017933	0.0451941
L_HDL_FC	CCLM	0.807727	0.997643	0.0165296	0.0678381	0.877629	0.93653	0.00709702	0.0460648
L_HDL_L	CCLM	0.537593	0.997643	0.0407199	0.0659473	0.65334	0.862216	0.0202498	0.045056
L_HDL_P	CCLM	0.526051	0.997643	0.0418098	0.0658324	0.630604	0.862216	0.0216519	0.0449941
L_HDL_PL	CCLM	0.542787	0.997643	0.0401803	0.0659139	0.73207	0.862216	0.0154643	0.0451391
L_HDL_TG	CCLM	0.191467	0.997643	0.0841455	0.064212	0.475848	0.862216	0.0335606	0.0470291
L_LDL_C	CCLM	0.392946	0.997643	0.0602511	0.0703841	0.470475	0.862216	0.0355316	0.0491898
L_LDL_CE	CCLM	0.372706	0.997643	0.0628897	0.070401	0.446155	0.862216	0.0373962	0.049042
L_LDL_FC	CCLM	0.448817	0.997643	0.053321	0.0702705	0.551081	0.862216	0.0295771	0.0495756
L_LDL_L	CCLM	0.467363	0.997643	0.0511665	0.0702752	0.427369	0.862216	0.0389902	0.0490785
L_LDL_P	CCLM	0.47544	0.997643	0.050208	0.0702281	0.417945	0.862216	0.0397154	0.0489852
L_LDL_PL	CCLM	0.56322	0.997643	0.0407459	0.0703756	0.455427	0.862216	0.0368535	0.0493309
L_LDL_TG	CCLM	0.968922	0.997643	-0.00259017	0.0664028	0.524607	0.862216	0.0300921	0.0472571
L_VLDL_C	CCLM	0.328337	0.997643	-0.0673384	0.0687318	0.639953	0.862216	0.0232549	0.0496802
L_VLDL_CE	CCLM	0.284312	0.997643	-0.0737694	0.068725	0.602358	0.862216	0.0259356	0.0497428
L_VLDL_FC	CCLM	0.496834	0.997643	-0.046841	0.0688178	0.632964	0.862216	0.0237043	0.0496013
L_VLDL_L	CCLM	0.395018	0.997643	-0.0588253	0.0690207	0.662036	0.862216	0.0217264	0.0496712
L_VLDL_P	CCLM	0.395999	0.997643	-0.0587144	0.069034	0.666075	0.862216	0.0214522	0.0496769
L_VLDL_PL	CCLM	0.366121	0.997643	-0.0624928	0.0689992	0.682072	0.862216	0.0203664	0.0496847
L_VLDL_TG	CCLM	0.41936	0.997643	-0.0558797	0.0690633	0.700367	0.862216	0.0191426	0.049711
LA	CCLM	0.399289	0.997643	0.0587011	0.0695014	0.0813858	0.814567	0.088413	0.0506151
LA/FA	CCLM	0.364782	0.997643	0.0638936	0.070348	0.717086	0.862216	0.0183606	0.0506369
LAC	CCLM	0.377216	0.997643	-0.0605351	0.0684094	0.190833	0.814567	-0.0653143	0.0498522
LDL_C	CCLM	0.394482	0.997643	0.0600353	0.0703604	0.58534	0.862216	0.0267475	0.0489874
LDL_D	CCLM	0.695293	0.997643	0.0268839	0.0685437	0.232482	0.814567	0.0581872	0.0486655
LDL_TG	CCLM	0.971366	0.997643	0.00239968	0.0667744	0.538195	0.862216	0.0291058	0.0472472
LEU	CCLM	0.780621	0.997643	-0.0176391	0.0632534	0.00717216	0.203737	0.12091	0.0447563
M_HDL_C	CCLM	0.625292	0.997643	0.0334718	0.0684386	0.950262	0.974784	-0.00301175	0.0482541
M_HDL_CE	CCLM	0.623915	0.997643	0.0336607	0.0685516	0.99085	0.992764	-0.000556275	0.0484796
M_HDL_FC	CCLM	0.655446	0.997643	0.0303383	0.0678952	0.772201	0.883309	-0.0137556	0.0474861
M_HDL_L	CCLM	0.689807	0.997643	0.0271315	0.0678859	0.976352	0.98879	-0.00140973	0.0475309
M_HDL_P	CCLM	0.704064	0.997643	0.0258107	0.0678598	0.992764	0.992764	-0.000431053	0.0475035
M_HDL_PL	CCLM	0.791617	0.997643	0.0177654	0.0671545	0.890418	0.937592	-0.006463	0.0468822
M_HDL_TG	CCLM	0.939863	0.997643	-0.00533827	0.0706759	0.595303	0.862216	0.0265469	0.0499416
M_LDL_C	CCLM	0.378699	0.997643	0.0619921	0.0702745	0.676598	0.862216	0.0203419	0.0487357
M_LDL_CE	CCLM	0.299874	0.997643	0.0730801	0.0703203	0.632867	0.862216	0.0233043	0.0487505
M_LDL_FC	CCLM	0.657402	0.997643	0.0312099	0.0702721	0.701182	0.862216	0.0188749	0.0491561
M_LDL_L	CCLM	0.477097	0.997643	0.0500336	0.0702478	0.589284	0.862216	0.0262987	0.0486765
M_LDL_P	CCLM	0.475798	0.997643	0.0501612	0.0702197	0.560936	0.862216	0.0282928	0.0486215
M_LDL_PL	CCLM	0.760677	0.997643	0.0214608	0.0703667	0.528008	0.862216	0.0308852	0.0489033
M_LDL_TG	CCLM	0.925062	0.997643	0.00624449	0.0663095	0.610509	0.862216	0.0239431	0.0469734
M_VLDL_C	CCLM	0.790767	0.997643	0.0185103	0.0696793	0.370829	0.862216	0.0438231	0.0489179
M_VLDL_CE	CCLM	0.579687	0.997643	0.0388108	0.0699675	0.334235	0.862216	0.047696	0.0493393
M_VLDL_FC	CCLM	0.894212	0.997643	0.00922151	0.0692635	0.703037	0.862216	0.0186073	0.0487772
M_VLDL_L	CCLM	0.938398	0.997643	0.00537723	0.0694954	0.574242	0.862216	0.0273322	0.0486129
M_VLDL_P	CCLM	0.898815	0.997643	0.00884873	0.0695049	0.593566	0.862216	0.025954	0.0485967
M_VLDL_PL	CCLM	0.971433	0.997643	-0.00248833	0.0694033	0.589534	0.862216	0.0261584	0.0484493
M_VLDL_TG	CCLM	0.437603	0.997643	0.0541698	0.0696525	0.72034	0.862216	0.0174077	0.0485928
MUFA	CCLM	0.955544	0.997643	0.00391117	0.0700777	0.274382	0.853919	0.0538787	0.0492306
MUFA/FA	CCLM	0.631476	0.997643	-0.0339726	0.0707247	0.844514	0.91971	-0.00992616	0.0505815
PC	CCLM	0.542878	0.997643	0.0418846	0.0687251	0.618086	0.862216	0.0239983	0.0481003
PHE	CCLM	0.517446	0.997643	-0.0444834	0.0686079	0.730369	0.862216	-0.0167217	0.0484889
PUFA	CCLM	0.426651	0.997643	0.0554244	0.0695871	0.0220227	0.389069	0.113019	0.0491759
PUFA/FA	CCLM	0.269542	0.997643	0.0781309	0.0705772	0.286342	0.853919	0.053947	0.050536
PYR	CCLM	0.296972	0.997643	-0.073421	0.0702234	0.434567	0.862216	-0.0395349	0.0505478
REMNANT_C	CCLM	0.533337	0.997643	0.0437224	0.0700746	0.155844	0.814567	0.0689401	0.0484929
S_HDL_C	CCLM	0.900055	0.997643	-0.0087179	0.0693312	0.0362996	0.48097	-0.103932	0.0494902
S_HDL_CE	CCLM	0.97882	0.997643	-0.00183635	0.0690884	0.0283605	0.439629	-0.10908	0.0495908
S_HDL_FC	CCLM	0.843332	0.997643	-0.0140015	0.0707591	0.422835	0.862216	-0.0390377	0.0486591
S_HDL_L	CCLM	0.642358	0.997643	-0.0327494	0.0704181	0.157832	0.814567	-0.0695222	0.049138
S_HDL_P	CCLM	0.646591	0.997643	-0.0323426	0.0704389	0.169479	0.814567	-0.0675492	0.0490851
S_HDL_PL	CCLM	0.689522	0.997643	-0.0282644	0.0706519	0.495497	0.862216	-0.0336789	0.0493706
S_HDL_TG	CCLM	0.437005	0.997643	-0.0541421	0.0695258	0.683825	0.862216	-0.0199567	0.0489708
S_LDL_C	CCLM	0.411659	0.997643	0.0579049	0.0703924	0.795662	0.897236	0.0126602	0.0488577
S_LDL_CE	CCLM	0.334746	0.997643	0.068126	0.0704656	0.902767	0.944342	0.00597099	0.0488472
S_LDL_FC	CCLM	0.720404	0.997643	0.0252084	0.0703368	0.844118	0.91971	0.00970417	0.0493234
S_LDL_L	CCLM	0.531555	0.997643	0.0440816	0.0703435	0.682178	0.862216	0.0200051	0.0488207
S_LDL_P	CCLM	0.529182	0.997643	0.0443211	0.0703184	0.644618	0.862216	0.0224994	0.048745
S_LDL_PL	CCLM	0.860427	0.997643	0.0123919	0.0703911	0.724559	0.862216	0.017374	0.0492741
S_LDL_TG	CCLM	0.828082	0.997643	0.0149121	0.0685833	0.477707	0.862216	0.0339523	0.0477791
S_VLDL_C	CCLM	0.509178	0.997643	0.0456855	0.0690909	0.392264	0.862216	0.0408153	0.0476608
S_VLDL_CE	CCLM	0.339	0.997643	0.0662109	0.0690916	0.495356	0.862216	0.0332629	0.0487448
S_VLDL_FC	CCLM	0.898017	0.997643	0.00888354	0.0692293	0.72725	0.862216	0.0167141	0.0478897
S_VLDL_L	CCLM	0.97426	0.997643	-0.00223498	0.0691869	0.646251	0.862216	0.0219556	0.0478027
S_VLDL_P	CCLM	0.898813	0.997643	-0.00881004	0.0691997	0.669516	0.862216	0.0204418	0.0478615
S_VLDL_PL	CCLM	0.858347	0.997643	-0.0124174	0.0694889	0.885955	0.937592	0.00688111	0.0479491
S_VLDL_TG	CCLM	0.612162	0.997643	-0.0351729	0.0692731	0.859254	0.923909	0.00859119	0.0484204
SERUM_C	CCLM	0.423565	0.997643	0.0560255	0.0698744	0.29001	0.853919	0.052344	0.0494096
SERUM_TG	CCLM	0.723371	0.997643	-0.0247845	0.0699283	0.50492	0.862216	0.0327159	0.0490256
SFA	CCLM	0.987303	0.999864	0.00111224	0.0698062	0.302323	0.855755	0.0506027	0.0490005
SFA/FA	CCLM	0.19894	0.997643	-0.0908815	0.0705259	0.0879166	0.814567	-0.0873544	0.0510739
SM	CCLM	0.746401	0.997643	0.0220407	0.0680667	0.179137	0.814567	0.0661285	0.0491448
TG/PG	CCLM	0.505813	0.997643	-0.0462	0.0693168	0.313611	0.859726	0.0486762	0.0482495
TOT_CHO	CCLM	0.561466	0.997643	0.0395998	0.0680898	0.456146	0.862216	0.0357505	0.047931
TOT_FA	CCLM	0.77093	0.997643	0.020338	0.0697624	0.119575	0.814567	0.0762337	0.048879
TOT_PG	CCLM	0.545714	0.997643	0.0415875	0.0687205	0.531362	0.862216	0.0301386	0.0481118
TYR	CCLM	0.995145	0.999864	0.000408196	0.0670064	0.468531	0.862216	0.0354475	0.048859
UNSAT	CCLM	0.136872	0.997643	0.105182	0.0704394	0.0514188	0.600988	0.09815	0.0502464
VAL	CCLM	0.89095	0.997643	0.00882488	0.0642899	0.00768818	0.203737	0.125156	0.0467356
VLDL_C	CCLM	0.720394	0.997643	0.0249594	0.0696396	0.199715	0.814567	0.0618234	0.0481372
VLDL_D	CCLM	0.494413	0.997643	-0.0475239	0.0694296	0.920187	0.956273	0.00494653	0.0493387
VLDL_TG	CCLM	0.618808	0.997643	-0.0346821	0.0696045	0.683458	0.862216	0.0199172	0.048814
XL_HDL_C	CCLM	0.999864	0.999864	1.16556e-05	0.068541	0.787672	0.89457	-0.012982	0.0481706
XL_HDL_CE	CCLM	0.87849	0.997643	-0.0106754	0.0697427	0.659696	0.862216	-0.0214623	0.0487076
XL_HDL_FC	CCLM	0.785449	0.997643	-0.0186461	0.0684084	0.970885	0.98879	0.00172923	0.0473512
XL_HDL_L	CCLM	0.822922	0.997643	0.0150168	0.0670197	0.730761	0.862216	0.0160016	0.0464712
XL_HDL_P	CCLM	0.792873	0.997643	0.0175771	0.0668553	0.669469	0.862216	0.0197927	0.0463349
XL_HDL_PL	CCLM	0.872349	0.997643	0.010953	0.0680859	0.808941	0.899452	-0.0112044	0.0463106
XL_HDL_TG	CCLM	0.540317	0.997643	0.0427602	0.0697182	0.203432	0.814567	0.062971	0.0494375
XL_VLDL_C	CCLM	0.767857	0.997643	0.0204168	0.0690788	0.194771	0.814567	0.0649309	0.0500008
XL_VLDL_CE	CCLM	0.686426	0.997643	0.0279376	0.0691074	0.202996	0.814567	0.0638136	0.0500506
XL_VLDL_FC	CCLM	0.817269	0.997643	0.0159867	0.0691029	0.232336	0.814567	0.0597671	0.0499712
XL_VLDL_L	CCLM	0.95618	0.997643	0.00380311	0.0691317	0.24518	0.814567	0.0582116	0.0500224
XL_VLDL_P	CCLM	0.953762	0.997643	0.00401284	0.0691254	0.245907	0.814567	0.0581304	0.0500298
XL_VLDL_PL	CCLM	0.959152	0.997643	0.00354049	0.0690442	0.326066	0.862216	0.0491667	0.0500079
XL_VLDL_TG	CCLM	0.875811	0.997643	0.0108139	0.069111	0.23352	0.814567	0.0597166	0.0500559
XS_VLDL_C	CCLM	0.478976	0.997643	0.0492276	0.0694122	0.16279	0.814567	0.0672143	0.0480748
XS_VLDL_CE	CCLM	0.438922	0.997643	0.0537765	0.0693464	0.116681	0.814567	0.0755364	0.0480516
XS_VLDL_FC	CCLM	0.561777	0.997643	0.0404324	0.0695767	0.361915	0.862216	0.044075	0.0482917
XS_VLDL_L	CCLM	0.641332	0.997643	0.0323971	0.069446	0.229944	0.814567	0.0575345	0.0478581
XS_VLDL_P	CCLM	0.694625	0.997643	0.027292	0.0694239	0.239711	0.814567	0.0562922	0.0478137
XS_VLDL_PL	CCLM	0.554943	0.997643	0.0413034	0.0698507	0.361944	0.862216	0.0441916	0.0484223
XS_VLDL_TG	CCLM	0.750273	0.997643	-0.0221517	0.0695078	0.602647	0.862216	0.025208	0.0483859
XXL_VLDL_C	CCLM	0.0555135	0.997643	0.133149	0.0691531	0.19348	0.814567	0.0652106	0.0500707
XXL_VLDL_CE	CCLM	0.0572118	0.997643	0.132386	0.0692358	0.190981	0.814567	0.0655995	0.0500865
XXL_VLDL_FC	CCLM	0.0760324	0.997643	0.123251	0.069129	0.152837	0.814567	0.0716999	0.0500667
XXL_VLDL_L	CCLM	0.0441672	0.997643	0.140545	0.06942	0.15494	0.814567	0.0713639	0.0500879
XXL_VLDL_P	CCLM	0.0435091	0.997643	0.141008	0.0694297	0.155208	0.814567	0.0713292	0.0500962
XXL_VLDL_PL	CCLM	0.042454	0.997643	0.14175	0.0694389	0.139529	0.814567	0.0740332	0.0500138
XXL_VLDL_TG	CCLM	0.0425455	0.997643	0.141709	0.0694498	0.185188	0.814567	0.0665405	0.0501417

## Sheet: PM
Comparison of metabolite measure-module association in DILGOM07 with those in the followup cohort, DILGOM14; FDR < 6.25E-03 was used as significance threshold
		DILGOM14 (N=216)				DILGOM07 (N=440)
Metabolite.measure	Module	Pvalue	FDR	Beta	SE	Pvalue	FDR	Beta	SE
ACACE	PM	0.814482	0.918499	-0.0159092	0.067716	0.0529428	0.162014	-0.0923505	0.0475867
ACE	PM	0.647775	0.81743	-0.0313555	0.0685355	0.134174	0.250984	-0.0717604	0.0478198
ALA	PM	0.925646	0.956712	0.0063261	0.067706	0.0540045	0.162014	0.090986	0.0470934
ALB	PM	0.991806	0.998084	0.000658828	0.0640781	0.996501	0.996501	-0.000203376	0.046345
APOA1	PM	0.445381	0.692303	-0.0497748	0.0651022	0.293386	0.431929	0.0463718	0.0440799
APOB	PM	0.233514	0.692303	0.081263	0.0680159	0.540597	0.636703	0.0279922	0.0457095
APOB/APOA1	PM	0.112338	0.636564	0.105651	0.0662639	0.992359	0.996501	-0.000417458	0.0435651
BOHBUT	PM	0.875164	0.933899	0.0107168	0.0681329	0.213751	0.354026	-0.0587804	0.0472077
CIT	PM	0.586787	0.785909	0.0343058	0.063024	0.519262	0.620772	-0.0289743	0.0449209
CREA	PM	0.401325	0.692303	0.0466672	0.0554887	0.086527	0.197407	0.0735534	0.0428159
CRP	PM	0.280159	0.692303	0.0742183	0.0685476	0.0656642	0.171158	0.0849702	0.0460452
DHA	PM	0.384978	0.692303	0.0584756	0.0671694	0.063809	0.169094	0.08452	0.0454832
DHA/FA	PM	0.502844	0.70757	0.0453483	0.0675656	0.0128484	0.0680964	0.117106	0.0468742
EST_C	PM	0.361171	0.692303	0.062383	0.0681696	0.0571946	0.163277	0.0891224	0.0467373
FAW3	PM	0.416017	0.692303	0.0548954	0.06736	0.0751022	0.189544	0.0815607	0.0457145
FAW3/FA	PM	0.49129	0.70757	0.046543	0.0675063	0.00860106	0.0577872	0.123591	0.0468224
FAW6	PM	0.340744	0.692303	0.0646019	0.0676564	0.183072	0.312994	0.0629147	0.0471804
FAW6/FA	PM	0.387531	0.692303	0.0592809	0.068462	0.00472682	0.0409494	0.133655	0.047065
FREE_C	PM	0.469868	0.704801	0.0486633	0.0672151	0.229024	0.367827	0.0556907	0.0462328
GLC	PM	0.292489	0.692303	0.0694033	0.0657664	0.496075	0.597545	0.0306298	0.0449611
GLN	PM	0.962387	0.980718	-0.00292415	0.0619335	0.969451	0.988095	-0.00174676	0.0455852
GLOL	PM	0.132219	0.636564	0.10084	0.0667064	0.638862	0.70541	-0.0213201	0.0453982
GLY	PM	0.968382	0.980718	-0.00261318	0.0658479	0.494127	0.597545	0.0314455	0.0459504
GlycA	PM	0.500006	0.70757	0.0460809	0.0682033	0.297462	0.433912	0.0487818	0.0467643
HDL_C	PM	0.30767	0.692303	-0.0659175	0.0644618	0.224555	0.36433	0.052532	0.0431924
HDL_D	PM	0.0840794	0.636564	-0.109456	0.0630636	0.899019	0.934274	-0.00542473	0.0427228
HDL_TG	PM	0.259469	0.692303	-0.0743864	0.0657893	0.000424864	0.00959514	-0.160984	0.0453283
HDL2_C	PM	0.343762	0.692303	-0.0613696	0.0646758	0.20222	0.338453	0.0553728	0.0433556
HDL3_C	PM	0.502864	0.70757	-0.0434458	0.0647346	0.271704	0.411437	0.0481362	0.0437385
HIS	PM	0.615479	0.787881	-0.0341529	0.0678969	0.568126	0.652939	0.0269235	0.0471311
IDL_C	PM	0.188171	0.664872	0.0900465	0.0682035	0.0869085	0.197407	0.0801253	0.0466982
IDL_CE	PM	0.198448	0.679882	0.0880868	0.0682831	0.143932	0.260059	0.0683809	0.0467101
IDL_FC	PM	0.171865	0.636564	0.0931515	0.0679506	0.0197569	0.0862576	0.109191	0.0466713
IDL_L	PM	0.170707	0.636564	0.0933589	0.0679171	0.180207	0.311446	0.0623547	0.0464545
IDL_P	PM	0.172153	0.636564	0.0929242	0.0678305	0.255655	0.393304	0.052787	0.0463768
IDL_PL	PM	0.137517	0.636564	0.101268	0.0679317	0.106674	0.232005	0.075278	0.0465636
IDL_TG	PM	0.47968	0.70757	0.0464685	0.0656272	0.10565	0.232005	-0.0733299	0.0452254
ILE	PM	0.682515	0.834641	-0.0258008	0.0629906	0.0855296	0.197407	-0.0736866	0.0427569
L_HDL_C	PM	0.246452	0.692303	-0.0749875	0.0645208	0.406935	0.533941	0.0355344	0.0428072
L_HDL_CE	PM	0.222081	0.692303	-0.0786915	0.0642585	0.47696	0.587961	0.0303819	0.0426823
L_HDL_FC	PM	0.459867	0.69637	-0.0487981	0.0659064	0.17698	0.311446	0.0587334	0.0434321
L_HDL_L	PM	0.26974	0.692303	-0.0708376	0.0640162	0.449719	0.572042	0.0321926	0.0425509
L_HDL_P	PM	0.265751	0.692303	-0.0713081	0.0639049	0.478311	0.587961	0.0301575	0.0424972
L_HDL_PL	PM	0.370682	0.692303	-0.0574553	0.0640454	0.349593	0.491905	0.0398998	0.0426103
L_HDL_TG	PM	0.108673	0.636564	-0.100408	0.0623274	0.737487	0.786983	-0.0149096	0.0444534
L_LDL_C	PM	0.0975015	0.636564	0.113404	0.0681331	0.0118288	0.0671824	0.116698	0.0461646
L_LDL_CE	PM	0.0890158	0.636564	0.116408	0.0681364	0.0114016	0.0671824	0.116949	0.0460256
L_LDL_FC	PM	0.132653	0.636564	0.102763	0.068076	0.0118309	0.0671824	0.117588	0.0465179
L_LDL_L	PM	0.108373	0.636564	0.109676	0.0680223	0.0387153	0.137462	0.0957439	0.0461754
L_LDL_P	PM	0.110222	0.636564	0.109031	0.0679779	0.0529941	0.162014	0.0894791	0.0461171
L_LDL_PL	PM	0.127519	0.636564	0.104235	0.0681294	0.0515005	0.162014	0.0906714	0.0464348
L_LDL_TG	PM	0.441939	0.692303	0.0496859	0.0644962	0.179158	0.311446	-0.0599789	0.0445767
L_VLDL_C	PM	0.542047	0.744038	-0.0408831	0.0669438	0.0519907	0.162014	-0.0910877	0.0467462
L_VLDL_CE	PM	0.542821	0.744038	-0.0408194	0.0669677	0.0605869	0.163277	-0.0880897	0.0468217
L_VLDL_FC	PM	0.606808	0.787881	-0.0345147	0.0669663	0.0488797	0.162014	-0.0921755	0.0466669
L_VLDL_L	PM	0.617486	0.787881	-0.0336142	0.0672078	0.0524826	0.162014	-0.0908789	0.046737
L_VLDL_P	PM	0.619403	0.787881	-0.0334374	0.0672207	0.0531911	0.162014	-0.0906187	0.0467433
L_VLDL_PL	PM	0.674277	0.834641	-0.028288	0.0672132	0.0599568	0.163277	-0.0881917	0.0467605
L_VLDL_TG	PM	0.616797	0.787881	-0.0336951	0.0672378	0.0588175	0.163277	-0.0886307	0.0467824
LA	PM	0.260497	0.692303	0.0761691	0.067511	0.233863	0.371842	0.05721	0.0479897
LA/FA	PM	0.326308	0.692303	0.0672969	0.0684005	0.0699302	0.179337	0.0867481	0.0477462
LAC	PM	0.998709	0.998709	-0.000107976	0.0666607	0.0797598	0.192416	0.082588	0.0470268
LDL_C	PM	0.0876513	0.636564	0.116818	0.0680819	0.00342179	0.0362709	0.134933	0.0458449
LDL_D	PM	0.487933	0.70757	-0.0462863	0.0666169	2.64996e-06	0.000210672	-0.21369	0.0449005
LDL_TG	PM	0.393325	0.692303	0.0554573	0.064836	0.217479	0.356487	-0.0550591	0.0445806
LEU	PM	0.834914	0.929891	-0.0128384	0.061528	0.0786106	0.192416	-0.0749035	0.0424875
M_HDL_C	PM	0.814518	0.918499	0.0156428	0.0665952	0.133892	0.250984	0.0682884	0.0454731
M_HDL_CE	PM	0.78437	0.903731	0.0182748	0.0667023	0.110661	0.232005	0.0730023	0.0456697
M_HDL_FC	PM	0.908447	0.956577	0.00760662	0.0660668	0.28499	0.423489	0.0479692	0.0448102
M_HDL_L	PM	0.926815	0.956712	0.00607435	0.0660523	0.578519	0.652939	0.0249581	0.0448914
M_HDL_P	PM	0.932644	0.956712	0.005587	0.0660247	0.686695	0.746161	0.0181114	0.044873
M_HDL_PL	PM	0.901552	0.955645	-0.00809055	0.0653258	0.991221	0.996501	-0.000487686	0.0442953
M_HDL_TG	PM	0.668881	0.834641	0.0294288	0.0687136	0.00700736	0.0530557	-0.126817	0.0468069
M_LDL_C	PM	0.0723797	0.636564	0.122711	0.0679567	0.000944179	0.0150124	0.151421	0.045479
M_LDL_CE	PM	0.0624533	0.636564	0.127379	0.0680101	0.000168804	0.0044733	0.172002	0.0453275
M_LDL_FC	PM	0.168126	0.636564	0.0941465	0.0680751	0.01671	0.0830279	0.110856	0.0461456
M_LDL_L	PM	0.0829869	0.636564	0.118312	0.0679234	0.00872259	0.0577872	0.120252	0.0456423
M_LDL_P	PM	0.0800999	0.636564	0.119382	0.0678875	0.0126193	0.0680964	0.114285	0.0456277
M_LDL_PL	PM	0.154296	0.636564	0.0973991	0.068129	0.132784	0.250984	0.0694357	0.046105
M_LDL_TG	PM	0.292993	0.692303	0.0678148	0.0643284	0.345692	0.491905	-0.041865	0.0443484
M_VLDL_C	PM	0.41459	0.692303	0.0553231	0.0676778	0.158908	0.283892	-0.0651324	0.0461548
M_VLDL_CE	PM	0.288168	0.692303	0.0723241	0.0679214	0.40969	0.533941	-0.0384802	0.0466294
M_VLDL_FC	PM	0.520191	0.725529	0.0433533	0.0673057	0.125937	0.2503	-0.0704819	0.0459684
M_VLDL_L	PM	0.457037	0.69637	0.0502992	0.0675068	0.115273	0.232005	-0.0723004	0.0458153
M_VLDL_P	PM	0.442654	0.692303	0.0519275	0.0675119	0.115051	0.232005	-0.0723177	0.0457982
M_VLDL_PL	PM	0.431893	0.692303	0.0530797	0.0674063	0.137664	0.254176	-0.0679307	0.0456743
M_VLDL_TG	PM	0.324043	0.692303	0.0669082	0.0676877	0.112495	0.232005	-0.0728106	0.0457844
MUFA	PM	0.588196	0.785909	0.0369369	0.0681137	0.246985	0.385006	-0.054001	0.0465819
MUFA/FA	PM	0.679355	0.834641	0.0284773	0.0687996	0.0145127	0.0744361	-0.116674	0.0475408
PC	PM	0.716242	0.85097	0.0243434	0.0668827	0.348117	0.491905	0.0426539	0.0454122
PHE	PM	0.138633	0.636564	0.0987803	0.0664517	0.11164	0.232005	0.0728271	0.0456854
PUFA	PM	0.314911	0.692303	0.068121	0.0676227	0.129621	0.250984	0.0709084	0.0466968
PUFA/FA	PM	0.286796	0.692303	0.0733208	0.0686603	0.000482774	0.00959514	0.166061	0.0472184
PYR	PM	0.754509	0.88211	-0.0214028	0.0683563	0.257255	0.393304	0.054149	0.0477337
REMNANT_C	PM	0.20316	0.679882	0.0867531	0.0679594	0.780875	0.827728	0.0127814	0.0459184
S_HDL_C	PM	0.00625702	0.331622	0.182971	0.0662558	2.11808e-05	0.00112258	0.197878	0.0460272
S_HDL_CE	PM	0.00292014	0.331622	0.198141	0.0658061	2.18351e-06	0.000210672	0.22039	0.0459129
S_HDL_FC	PM	0.852776	0.929891	0.0127878	0.0688241	0.634689	0.70541	-0.0218695	0.0459952
S_HDL_L	PM	0.106241	0.636564	0.110482	0.0681052	0.362772	0.501572	0.042353	0.046488
S_HDL_P	PM	0.120787	0.636564	0.106171	0.068157	0.480723	0.587961	0.0327819	0.0464499
S_HDL_PL	PM	0.71905	0.85097	0.024755	0.068724	0.360133	0.501572	-0.0427125	0.0466254
S_HDL_TG	PM	0.853862	0.929891	0.0124879	0.067715	0.00169425	0.0244896	-0.144533	0.0457547
S_LDL_C	PM	0.107799	0.636564	0.110075	0.0681579	0.000608912	0.0107575	0.15726	0.0455444
S_LDL_CE	PM	0.100289	0.636564	0.11266	0.0682516	9.70925e-05	0.00385943	0.178429	0.0453518
S_LDL_FC	PM	0.284357	0.692303	0.0732508	0.0682482	0.017868	0.0852218	0.11008	0.0463031
S_LDL_L	PM	0.134455	0.636564	0.102352	0.0681207	0.00790556	0.0571356	0.122112	0.0457617
S_LDL_P	PM	0.129788	0.636564	0.103552	0.0680883	0.0114983	0.0671824	0.116056	0.0457283
S_LDL_PL	PM	0.314589	0.692303	0.0688555	0.0683069	0.110505	0.232005	0.0742416	0.0464246
S_LDL_TG	PM	0.448473	0.692303	0.0505925	0.066624	0.236245	0.37191	-0.0534856	0.0450951
S_VLDL_C	PM	0.0956585	0.636564	0.111855	0.0668299	0.579022	0.652939	0.0250143	0.045052
S_VLDL_CE	PM	0.0570401	0.636564	0.127765	0.0667727	0.0935015	0.209391	0.0772032	0.0459298
S_VLDL_FC	PM	0.2855	0.692303	0.0719079	0.0671567	0.81759	0.855242	-0.010443	0.0452499
S_VLDL_L	PM	0.266269	0.692303	0.0747898	0.067098	0.643788	0.705947	-0.0208988	0.0451639
S_VLDL_P	PM	0.295877	0.692303	0.0703514	0.0671356	0.559934	0.64985	-0.0263758	0.0452114
S_VLDL_PL	PM	0.315679	0.692303	0.0678205	0.0674323	0.636958	0.70541	-0.0213908	0.0452919
S_VLDL_TG	PM	0.549771	0.747124	0.0403541	0.067362	0.460926	0.580583	-0.0337408	0.0457207
SERUM_C	PM	0.390005	0.692303	0.0585279	0.067947	0.0851728	0.197407	0.0803729	0.0465833
SERUM_TG	PM	0.852991	0.929891	0.0126216	0.0680299	0.026234	0.101737	-0.102775	0.0460804
SFA	PM	0.932511	0.956712	-0.00575663	0.0678954	0.434359	0.561488	-0.0363043	0.0463963
SFA/FA	PM	0.0041876	0.331622	-0.195535	0.0675376	0.0389042	0.137462	-0.0999674	0.0482586
SM	PM	0.782552	0.903731	0.0182966	0.0662091	0.397483	0.533907	0.0393754	0.0464903
TG/PG	PM	0.68766	0.834641	0.0271604	0.0674653	0.0560132	0.163277	-0.0870811	0.0454481
TOT_CHO	PM	0.86086	0.929903	0.0116308	0.0662751	0.281319	0.421979	0.0488152	0.0452537
TOT_FA	PM	0.601448	0.787881	0.0354791	0.0678237	0.8121	0.855125	-0.0110329	0.0463837
TOT_PG	PM	0.86557	0.929903	0.0113381	0.0668937	0.406472	0.533941	0.0377576	0.0454405
TYR	PM	0.848808	0.929891	0.0124387	0.0651677	0.372017	0.509919	0.0412387	0.0461476
UNSAT	PM	0.390108	0.692303	0.0592096	0.0687528	0.000158698	0.0044733	0.179018	0.0469788
VAL	PM	0.722522	0.85097	0.0222281	0.0625153	0.946305	0.970726	-0.00300244	0.0445553
VLDL_C	PM	0.269482	0.692303	0.0747993	0.06756	0.463736	0.580583	-0.0333957	0.0455381
VLDL_D	PM	0.796518	0.911125	-0.0174515	0.0675942	0.0182235	0.0852218	-0.109773	0.0463177
VLDL_TG	PM	0.712782	0.85097	0.024962	0.0677182	0.0585097	0.163277	-0.087139	0.0459388
XL_HDL_C	PM	0.0466805	0.636564	-0.132149	0.0660452	0.399591	0.533907	0.0383464	0.0454783
XL_HDL_CE	PM	0.0942793	0.636564	-0.113269	0.067391	0.395773	0.533907	0.039094	0.0459911
XL_HDL_FC	PM	0.159097	0.636564	-0.0935992	0.0662374	0.550328	0.643398	0.0267302	0.0447192
XL_HDL_L	PM	0.0928603	0.636564	-0.109322	0.0647602	0.539398	0.636703	0.0269595	0.043893
XL_HDL_P	PM	0.093434	0.636564	-0.108869	0.0646057	0.572092	0.652939	0.0247479	0.0437704
XL_HDL_PL	PM	0.303947	0.692303	-0.0680773	0.0660621	0.196704	0.332722	0.056469	0.0436734
XL_HDL_TG	PM	0.205248	0.679882	-0.0859135	0.0676141	0.302103	0.436676	-0.0482882	0.0467383
XL_VLDL_C	PM	0.429395	0.692303	-0.053129	0.0671038	0.0227309	0.0926722	-0.10756	0.0470506
XL_VLDL_CE	PM	0.423108	0.692303	-0.0538869	0.0671408	0.0235234	0.0935053	-0.107044	0.0470973
XL_VLDL_FC	PM	0.391096	0.692303	-0.0576686	0.0671041	0.0281327	0.106502	-0.103595	0.0470288
XL_VLDL_L	PM	0.406518	0.692303	-0.0558328	0.0671315	0.020146	0.0862576	-0.10971	0.0470416
XL_VLDL_P	PM	0.411858	0.692303	-0.055196	0.0671279	0.0199824	0.0862576	-0.109869	0.0470476
XL_VLDL_PL	PM	0.399742	0.692303	-0.05657	0.0670433	0.0303538	0.112238	-0.102208	0.0470455
XL_VLDL_TG	PM	0.444295	0.692303	-0.051449	0.0671313	0.020615	0.0862576	-0.109386	0.0470789
XS_VLDL_C	PM	0.167843	0.636564	0.093123	0.0672901	0.447278	0.572042	0.0346041	0.0454928
XS_VLDL_CE	PM	0.163215	0.636564	0.0940754	0.0672352	0.689847	0.746161	0.0181773	0.0455196
XS_VLDL_FC	PM	0.18442	0.664872	0.089811	0.0674457	0.139078	0.254176	0.0675101	0.0455549
XS_VLDL_L	PM	0.15041	0.636564	0.0970642	0.0672513	0.733474	0.786983	0.0154299	0.0452854
XS_VLDL_P	PM	0.15353	0.636564	0.0962862	0.0672248	0.912664	0.942296	0.00496538	0.0452458
XS_VLDL_PL	PM	0.0951848	0.636564	0.113223	0.0675497	0.128018	0.250984	0.0696428	0.0456713
XS_VLDL_TG	PM	0.492534	0.70757	0.0464372	0.0675472	0.0798708	0.192416	-0.0799968	0.0455682
XXL_VLDL_C	PM	0.35842	0.692303	-0.0623206	0.0677117	0.00409464	0.0406905	-0.135507	0.0469516
XXL_VLDL_CE	PM	0.435869	0.692303	-0.0529468	0.0678225	0.00515086	0.0409494	-0.132122	0.0469899
XXL_VLDL_FC	PM	0.269677	0.692303	-0.0747524	0.0675452	0.00513796	0.0409494	-0.132158	0.0469892
XXL_VLDL_L	PM	0.357565	0.692303	-0.0627291	0.0680343	0.00270777	0.0307525	-0.141606	0.046945
XXL_VLDL_P	PM	0.358722	0.692303	-0.062591	0.0680484	0.00268421	0.0307525	-0.141753	0.0469517
XXL_VLDL_PL	PM	0.384741	0.692303	-0.0592958	0.0680781	0.00493487	0.0409494	-0.132647	0.0469431
XXL_VLDL_TG	PM	0.359038	0.692303	-0.0625737	0.0680744	0.00258009	0.0307525	-0.142401	0.0469761

## Sheet: VRM
Comparison of metabolite measure-module association in DILGOM07 with those in the followup cohort, DILGOM14; FDR < 6.25E-03 was used as significance threshold
		DILGOM14 (N=216)				DILGOM07 (N=440)
Metabolite.measure	Module	Pvalue	FDR	Beta	SE	Pvalue	FDR	Beta	SE
ACACE	VRM	0.810209	0.999316	-0.0162562	0.0676056	0.0579773	0.167607	0.0902929	0.0475004
ACE	VRM	0.713946	0.999316	-0.0251197	0.0684363	0.818668	0.885498	0.0109756	0.0478452
ALA	VRM	0.078706	0.999316	-0.118559	0.0671052	0.0667832	0.183078	-0.0864082	0.0470188
ALB	VRM	0.264363	0.999316	-0.071383	0.063786	0.68351	0.817129	-0.0188653	0.0462441
APOA1	VRM	0.198446	0.999316	-0.0836354	0.0648321	0.178632	0.383817	-0.0592163	0.0439566
APOB	VRM	0.623905	0.999316	-0.0334375	0.068095	0.0936363	0.23632	-0.0764338	0.0454909
APOB/APOA1	VRM	0.835139	0.999316	0.013866	0.0665449	0.388096	0.646424	-0.0375307	0.0434412
BOHBUT	VRM	0.902964	0.999316	0.00830324	0.0680239	0.0322751	0.122689	0.100717	0.0468909
CIT	VRM	0.674265	0.999316	-0.0264903	0.0629393	0.480087	0.713401	0.0316826	0.0448273
CREA	VRM	0.339274	0.999316	0.0533145	0.0556602	0.541307	0.782435	-0.0261994	0.0428571
CRP	VRM	0.00468476	0.744877	0.192474	0.06734	0.02027	0.122207	0.10682	0.0458481
DHA	VRM	0.168424	0.999316	-0.0924985	0.0669294	0.0871748	0.227226	-0.077632	0.0452829
DHA/FA	VRM	0.345669	0.999316	-0.063737	0.0674366	0.643404	0.794914	-0.0217568	0.0469636
EST_C	VRM	0.36119	0.999316	-0.0622793	0.0680589	0.276767	0.520988	-0.0509371	0.0467752
FAW3	VRM	0.230727	0.999316	-0.0807451	0.067178	0.0168647	0.122207	-0.108799	0.0453528
FAW3/FA	VRM	0.432685	0.999316	-0.0530035	0.0674251	0.171682	0.373938	-0.0641564	0.0468608
FAW6	VRM	0.308636	0.999316	-0.068966	0.0675772	0.0188687	0.122207	-0.110171	0.0467424
FAW6/FA	VRM	0.785774	0.999316	0.0186455	0.0685121	0.734336	0.852259	0.0160479	0.047258
FREE_C	VRM	0.596547	0.999316	-0.0355981	0.0671444	0.382131	0.646371	-0.0403987	0.0461772
GLC	VRM	0.494129	0.999316	0.0450412	0.0657591	0.92518	0.93684	0.00421861	0.0448952
GLN	VRM	0.926492	0.999316	-0.00571135	0.061832	0.169103	0.373938	-0.0625273	0.0453958
GLOL	VRM	0.892588	0.999316	0.00871144	0.0644309	0.366835	0.642941	0.0408089	0.0451741
GLY	VRM	0.389116	0.999316	-0.056635	0.0656261	0.330726	0.590847	-0.0446303	0.0458338
GlycA	VRM	0.371174	0.999316	0.0609734	0.0680371	0.268103	0.519529	0.0517436	0.0466637
HDL_C	VRM	0.325851	0.999316	-0.0633893	0.0643686	0.46486	0.713401	-0.0315671	0.0431532
HDL_D	VRM	0.922357	0.999316	-0.00618722	0.0634055	0.930948	0.93684	0.00369683	0.0426383
HDL_TG	VRM	0.644529	0.999316	0.0304238	0.0658471	0.381063	0.646371	-0.0402017	0.0458489
HDL2_C	VRM	0.342038	0.999316	-0.0614887	0.0645698	0.367973	0.642941	-0.0390316	0.04331
HDL3_C	VRM	0.451086	0.999316	-0.0487816	0.0646113	0.595263	0.794914	-0.0232307	0.0436981
HIS	VRM	0.0311981	0.999316	-0.145509	0.0670869	0.0929311	0.23632	-0.0789759	0.0469024
IDL_C	VRM	0.630334	0.999316	-0.0329344	0.0683347	0.555837	0.78909	-0.0275553	0.0467442
IDL_CE	VRM	0.583801	0.999316	-0.0375248	0.0683907	0.431813	0.707818	-0.0367437	0.0466987
IDL_FC	VRM	0.74645	0.999316	-0.0220547	0.0681235	0.960851	0.960851	-0.00230198	0.0468706
IDL_L	VRM	0.719219	0.999316	-0.0245103	0.0680875	0.624502	0.794914	-0.0227502	0.0464453
IDL_P	VRM	0.729848	0.999316	-0.0235134	0.0680003	0.595936	0.794914	-0.0245892	0.0463385
IDL_PL	VRM	0.720242	0.999316	-0.0244413	0.0681553	0.793168	0.884531	-0.0122278	0.0466067
IDL_TG	VRM	0.706403	0.999316	0.0247352	0.065576	0.833531	0.892812	-0.00952024	0.0452694
ILE	VRM	0.791774	0.999316	-0.0166278	0.0629028	0.0665801	0.183078	-0.0784415	0.0426518
L_HDL_C	VRM	0.927137	0.999316	-0.00591631	0.0646197	0.631758	0.794914	-0.0205	0.0427446
L_HDL_CE	VRM	0.912557	0.999316	-0.00707817	0.0643788	0.625109	0.794914	-0.0208353	0.0426105
L_HDL_FC	VRM	0.932684	0.999316	0.00557166	0.0658833	0.640688	0.794914	-0.0202827	0.0434258
L_HDL_L	VRM	0.942713	0.999316	-0.00461137	0.0640958	0.694977	0.824637	-0.0166705	0.0424867
L_HDL_P	VRM	0.955038	0.999316	-0.00361195	0.0639878	0.702085	0.8269	-0.0162405	0.0424301
L_HDL_PL	VRM	0.882528	0.999316	-0.00947713	0.0640593	0.678697	0.817129	-0.017642	0.0425601
L_HDL_TG	VRM	0.149625	0.999316	0.0900915	0.0622994	0.847974	0.898852	-0.00851078	0.0443689
L_LDL_C	VRM	0.553772	0.999316	-0.0405706	0.0684088	0.621289	0.794914	-0.0229376	0.046397
L_LDL_CE	VRM	0.535935	0.999316	-0.0424256	0.0684304	0.52943	0.772287	-0.0291106	0.0462527
L_LDL_FC	VRM	0.608733	0.999316	-0.0350073	0.0682874	0.922108	0.93684	-0.00457526	0.0467646
L_LDL_L	VRM	0.590307	0.999316	-0.0368174	0.0682801	0.625874	0.794914	-0.0225883	0.0462981
L_LDL_P	VRM	0.588202	0.999316	-0.0369995	0.0682308	0.621674	0.794914	-0.0228206	0.0462112
L_LDL_PL	VRM	0.501535	0.999316	-0.0459951	0.0683203	0.511544	0.753106	-0.0305638	0.046522
L_LDL_TG	VRM	0.792848	0.999316	0.0169524	0.0644711	0.801084	0.884531	0.0112379	0.0445773
L_VLDL_C	VRM	0.370279	0.999316	-0.0599474	0.0667671	0.00804647	0.111118	-0.123746	0.0464792
L_VLDL_CE	VRM	0.327545	0.999316	-0.06552	0.0667661	0.00946856	0.111118	-0.121337	0.0465562
L_VLDL_FC	VRM	0.52061	0.999316	-0.0430063	0.0668342	0.00455241	0.111118	-0.132191	0.0463512
L_VLDL_L	VRM	0.454731	0.999316	-0.0502153	0.0670496	0.00712498	0.111118	-0.12561	0.0464576
L_VLDL_P	VRM	0.452793	0.999316	-0.0504404	0.0670613	0.007168	0.111118	-0.12553	0.0464633
L_VLDL_PL	VRM	0.496832	0.999316	-0.045644	0.0670589	0.00934301	0.111118	-0.121393	0.046495
L_VLDL_TG	VRM	0.448768	0.999316	-0.0509035	0.0670773	0.00781758	0.111118	-0.124263	0.0465015
LA	VRM	0.295852	0.999316	-0.0707173	0.0674803	0.0232228	0.122207	-0.108299	0.0475445
LA/FA	VRM	0.853304	0.999316	0.0126801	0.0684923	0.815148	0.885498	-0.0111552	0.0476857
LAC	VRM	0.576929	0.999316	-0.0371581	0.0665036	0.864791	0.904616	0.00802453	0.0470979
LDL_C	VRM	0.539127	0.999316	-0.0420631	0.0683807	0.64493	0.794914	-0.0213027	0.0461959
LDL_D	VRM	0.0618487	0.999316	0.123974	0.0660378	0.278516	0.520988	0.0498034	0.0459011
LDL_TG	VRM	0.975119	0.999316	0.00202475	0.0648422	0.889358	0.918233	0.00620391	0.0445689
LEU	VRM	0.775301	0.999316	-0.0175553	0.0614226	0.479426	0.713401	-0.0301041	0.0425298
M_HDL_C	VRM	0.119482	0.999316	-0.103356	0.0661158	0.0281418	0.122207	-0.0996675	0.0452485
M_HDL_CE	VRM	0.112871	0.999316	-0.105409	0.0662112	0.025613	0.122207	-0.101798	0.0454512
M_HDL_FC	VRM	0.169518	0.999316	-0.0905199	0.065668	0.0527065	0.158119	-0.0866159	0.0445871
M_HDL_L	VRM	0.131158	0.999316	-0.099399	0.0655921	0.0276645	0.122207	-0.0984717	0.0445687
M_HDL_P	VRM	0.128433	0.999316	-0.100061	0.0655595	0.0264213	0.122207	-0.0992126	0.0445389
M_HDL_PL	VRM	0.156383	0.999316	-0.0923317	0.064913	0.052062	0.158119	-0.0857411	0.0440157
M_HDL_TG	VRM	0.968696	0.999316	-0.00269651	0.0686315	0.170132	0.373938	-0.0645867	0.0470045
M_LDL_C	VRM	0.550158	0.999316	-0.0408813	0.0683085	0.678023	0.817129	-0.0190913	0.0459541
M_LDL_CE	VRM	0.594638	0.999316	-0.0364597	0.0684134	0.720061	0.841836	-0.0164864	0.0459732
M_LDL_FC	VRM	0.412688	0.999316	-0.0559468	0.0681623	0.547117	0.783708	-0.0279219	0.046339
M_LDL_L	VRM	0.512681	0.999316	-0.0447417	0.0682275	0.609885	0.794914	-0.0234368	0.0458998
M_LDL_P	VRM	0.529303	0.999316	-0.0429771	0.068206	0.621539	0.794914	-0.0226516	0.0458513
M_LDL_PL	VRM	0.36807	0.999316	-0.0615311	0.0682147	0.271201	0.519529	-0.0507542	0.0460689
M_LDL_TG	VRM	0.97272	0.999316	-0.00220462	0.0643919	0.612286	0.794914	0.0224642	0.0442924
M_VLDL_C	VRM	0.939915	0.999316	-0.00510705	0.0676735	0.0268133	0.122207	-0.101998	0.0459086
M_VLDL_CE	VRM	0.988025	0.999316	-0.00102171	0.0679922	0.0637657	0.181049	-0.0862171	0.0463893
M_VLDL_FC	VRM	0.908387	0.999316	-0.00774911	0.06726	0.011909	0.118346	-0.115331	0.0456673
M_VLDL_L	VRM	0.840465	0.999316	-0.0136001	0.067479	0.00767959	0.111118	-0.121814	0.0454814
M_VLDL_P	VRM	0.829103	0.999316	-0.0145856	0.0674889	0.00678662	0.111118	-0.123639	0.045453
M_VLDL_PL	VRM	0.836113	0.999316	-0.0139576	0.0673884	0.00964418	0.111118	-0.117898	0.0453483
M_VLDL_TG	VRM	0.774195	0.999316	-0.0194532	0.0677202	0.00400128	0.111118	-0.131339	0.0453913
MUFA	VRM	0.341552	0.999316	-0.0647794	0.067956	0.0438197	0.14219	-0.0934111	0.0462037
MUFA/FA	VRM	0.577366	0.999316	-0.0383513	0.0687173	0.390294	0.646424	-0.0409256	0.0475908
PC	VRM	0.222528	0.999316	-0.0814315	0.0665604	0.214606	0.443148	-0.0562839	0.0452875
PHE	VRM	0.961644	0.999316	0.00321089	0.0666883	0.00978398	0.111118	0.117747	0.0453778
PUFA	VRM	0.260734	0.999316	-0.0761449	0.0675233	0.0107123	0.11355	-0.118511	0.0462379
PUFA/FA	VRM	0.934807	0.999316	-0.00563324	0.0687849	0.875556	0.909892	-0.00746626	0.0476477
PYR	VRM	0.698483	0.999316	-0.0264749	0.0682522	0.474163	0.713401	0.0346639	0.0483898
REMNANT_C	VRM	0.817663	0.999316	-0.0157203	0.0681008	0.11167	0.273162	-0.0728409	0.0456979
S_HDL_C	VRM	0.236556	0.999316	-0.0796534	0.0671049	0.773034	0.877945	0.0135339	0.0468969
S_HDL_CE	VRM	0.317645	0.999316	-0.067043	0.0669312	0.379923	0.646371	0.0412904	0.0469779
S_HDL_FC	VRM	0.216962	0.999316	-0.0847895	0.0684707	0.0571088	0.167607	-0.0872221	0.0457249
S_HDL_L	VRM	0.215999	0.999316	-0.0845928	0.0681682	0.162847	0.370693	-0.0647742	0.0463359
S_HDL_P	VRM	0.225142	0.999316	-0.0829627	0.0681971	0.147317	0.349602	-0.0671715	0.0462722
S_HDL_PL	VRM	0.286733	0.999316	-0.0731044	0.0684496	0.0389386	0.135364	-0.0959946	0.0463496
S_HDL_TG	VRM	0.84991	0.999316	0.0128087	0.0676048	0.580894	0.794914	-0.0255077	0.0461683
S_LDL_C	VRM	0.511054	0.999316	-0.0450249	0.0683947	0.659238	0.806299	-0.0203258	0.0460623
S_LDL_CE	VRM	0.587866	0.999316	-0.0371951	0.0685297	0.836661	0.892812	-0.00950126	0.0460577
S_LDL_FC	VRM	0.328669	0.999316	-0.0667405	0.0681683	0.296591	0.548349	-0.0485435	0.046452
S_LDL_L	VRM	0.426669	0.999316	-0.0543721	0.0682692	0.467314	0.713401	-0.0334758	0.0460151
S_LDL_P	VRM	0.42682	0.999316	-0.0543356	0.0682456	0.465027	0.713401	-0.0335974	0.0459458
S_LDL_PL	VRM	0.228523	0.999316	-0.0822724	0.0681253	0.163198	0.370693	-0.0647599	0.0463644
S_LDL_TG	VRM	0.601976	0.999316	-0.0347691	0.0665634	0.452091	0.713401	-0.0339042	0.0450488
S_VLDL_C	VRM	0.874492	0.999316	0.0106206	0.0671569	0.0862893	0.227226	-0.0770655	0.0448264
S_VLDL_CE	VRM	0.737038	0.999316	0.0226005	0.0672196	0.185101	0.392414	-0.0609162	0.0458943
S_VLDL_FC	VRM	0.866785	0.999316	-0.0112901	0.0672242	0.041851	0.138632	-0.0917401	0.044948
S_VLDL_L	VRM	0.917647	0.999316	-0.00695492	0.0671834	0.0324085	0.122689	-0.0962542	0.0448484
S_VLDL_P	VRM	0.897755	0.999316	-0.00864503	0.0671973	0.0283287	0.122207	-0.0987604	0.0448902
S_VLDL_PL	VRM	0.790263	0.999316	-0.0179681	0.067472	0.0402211	0.136067	-0.0925831	0.044995
S_VLDL_TG	VRM	0.85669	0.999316	-0.0121693	0.0673043	0.0187885	0.122207	-0.107005	0.0453692
SERUM_C	VRM	0.416493	0.999316	-0.0552371	0.0678494	0.313418	0.572798	-0.0470258	0.046595
SERUM_TG	VRM	0.708821	0.999316	-0.0253917	0.0679026	0.0273374	0.122207	-0.101834	0.0459926
SFA	VRM	0.455046	0.999316	-0.0507033	0.067748	0.0706819	0.190482	-0.0833932	0.0460232
SFA/FA	VRM	0.323457	0.999316	0.0679398	0.0686473	0.198461	0.415201	0.0620301	0.0481629
SM	VRM	0.503048	0.999316	-0.044305	0.0660434	0.620275	0.794914	-0.0230172	0.046423
TG/PG	VRM	0.840464	0.999316	0.0135793	0.0673751	0.02002	0.122207	-0.105677	0.0452661
TOT_CHO	VRM	0.255056	0.999316	-0.0752877	0.0659699	0.226384	0.455633	-0.0546942	0.045148
TOT_FA	VRM	0.341549	0.999316	-0.0645009	0.0676634	0.0243231	0.122207	-0.103697	0.0458854
TOT_PG	VRM	0.160981	0.999316	-0.0935174	0.0664801	0.162122	0.370693	-0.0634136	0.0452842
TYR	VRM	0.819977	0.999316	-0.0148243	0.0650595	0.225724	0.455633	-0.0558304	0.0460204
UNSAT	VRM	0.881514	0.999316	0.0102686	0.0688103	0.855584	0.900912	-0.00865373	0.0475199
VAL	VRM	0.510911	0.999316	0.0410718	0.0623686	0.930894	0.93684	-0.00385493	0.0444267
VLDL_C	VRM	0.999316	0.999316	-5.80553e-05	0.067645	0.0391619	0.135364	-0.0936174	0.0452536
VLDL_D	VRM	0.537659	0.999316	-0.0416314	0.0674344	0.00778194	0.111118	-0.123384	0.0461455
VLDL_TG	VRM	0.752617	0.999316	-0.021339	0.0676141	0.00789063	0.111118	-0.121881	0.0456643
XL_HDL_C	VRM	0.873484	0.999316	-0.0106105	0.0665537	0.583551	0.794914	-0.0249122	0.0454092
XL_HDL_CE	VRM	0.881154	0.999316	0.0101375	0.0677248	0.471011	0.713401	-0.0331227	0.0459103
XL_HDL_FC	VRM	0.839715	0.999316	0.0134534	0.0664341	0.745466	0.852727	-0.0145015	0.0446432
XL_HDL_L	VRM	0.992791	0.999316	-0.00058876	0.0650882	0.781931	0.881752	-0.0121373	0.0438208
XL_HDL_P	VRM	0.996201	0.999316	0.000309555	0.0649314	0.797341	0.884531	-0.0112276	0.0436961
XL_HDL_PL	VRM	0.592641	0.999316	0.0354047	0.0660751	0.742373	0.852727	0.0143623	0.0436649
XL_HDL_TG	VRM	0.185579	0.999316	0.08962	0.0674807	0.81484	0.885498	-0.0109431	0.0466996
XL_VLDL_C	VRM	0.37307	0.999316	0.0597774	0.0669681	0.0317062	0.122689	-0.101262	0.0469881
XL_VLDL_CE	VRM	0.425373	0.999316	0.0535374	0.0670328	0.0285743	0.122207	-0.103289	0.0470219
XL_VLDL_FC	VRM	0.337759	0.999316	0.0643395	0.0669661	0.0375046	0.135364	-0.0979916	0.046962
XL_VLDL_L	VRM	0.512931	0.999316	0.0439526	0.0670639	0.0281418	0.122207	-0.10348	0.0469794
XL_VLDL_P	VRM	0.506696	0.999316	0.0446002	0.0670558	0.0279792	0.122207	-0.103602	0.0469856
XL_VLDL_PL	VRM	0.418413	0.999316	0.0542748	0.0669431	0.0301244	0.122689	-0.102146	0.0469512
XL_VLDL_TG	VRM	0.409878	0.999316	0.0553309	0.0670074	0.0292067	0.122207	-0.102872	0.047018
XS_VLDL_C	VRM	0.629344	0.999316	0.0326004	0.0674465	0.317241	0.573197	-0.0454391	0.0453803
XS_VLDL_CE	VRM	0.544477	0.999316	0.0409	0.0673767	0.440635	0.713401	-0.0350459	0.0454064
XS_VLDL_FC	VRM	0.850021	0.999316	0.0128004	0.0676115	0.141952	0.341975	-0.0668909	0.045466
XS_VLDL_L	VRM	0.794424	0.999316	0.0176003	0.0674603	0.254539	0.49965	-0.0514934	0.045134
XS_VLDL_P	VRM	0.805573	0.999316	0.016618	0.06743	0.246782	0.490479	-0.05229	0.0450868
XS_VLDL_PL	VRM	0.988204	0.999316	-0.00100483	0.0678854	0.458053	0.713401	-0.0339223	0.0456733
XS_VLDL_TG	VRM	0.986355	0.999316	-0.00115596	0.0675127	0.111534	0.273162	-0.0725621	0.0455056
XXL_VLDL_C	VRM	0.44217	0.999316	0.052083	0.0676422	0.0466519	0.148353	-0.0939504	0.0470899
XXL_VLDL_CE	VRM	0.405966	0.999316	0.0563712	0.067699	0.0497152	0.154994	-0.0927104	0.0471115
XXL_VLDL_FC	VRM	0.491124	0.999316	0.0465936	0.0675544	0.0273217	0.122207	-0.104198	0.0470558
XXL_VLDL_L	VRM	0.525092	0.999316	0.0432834	0.0679949	0.0253042	0.122207	-0.105641	0.0470674
XXL_VLDL_P	VRM	0.52609	0.999316	0.043188	0.0680087	0.0250124	0.122207	-0.105869	0.0470739
XXL_VLDL_PL	VRM	0.665669	0.999316	0.0294495	0.068059	0.0198637	0.122207	-0.109826	0.0469836
XXL_VLDL_TG	VRM	0.523443	0.999316	0.0434808	0.0680337	0.0350543	0.129619	-0.099657	0.0471338

## Sheet: BCM
Comparison of metabolite measure-module association in DILGOM07 with those in the followup cohort, DILGOM14; FDR < 6.25E-03 was used as significance threshold
		DILGOM14 (N=216)				DILGOM07 (N=440)
Metabolite.measure	Module	Pvalue	FDR	Beta	SE	Pvalue	FDR	Beta	SE
ACACE	BCM	0.15997	0.79922	-0.0955376	0.0677515	0.309743	0.472204	-0.048075	0.0472738
ACE	BCM	0.406965	0.862893	0.0571704	0.0688054	0.152373	0.380787	0.067912	0.0473679
ALA	BCM	0.535181	0.906252	-0.0422301	0.0679891	0.351111	0.498452	-0.0436763	0.0467907
ALB	BCM	0.446726	0.862893	-0.0490278	0.0643152	0.651908	0.709954	-0.0207141	0.045886
APOA1	BCM	0.789814	0.944807	0.0174843	0.0655118	0.468513	0.58716	-0.0316933	0.0436826
APOB	BCM	0.312272	0.827129	0.0693068	0.0684255	0.0566631	0.342839	0.0861817	0.045098
APOB/APOA1	BCM	0.400884	0.862893	0.0563008	0.0668866	0.0275105	0.342839	0.0948865	0.0429032
BOHBUT	BCM	0.0253381	0.671461	-0.15242	0.0676779	0.0308354	0.342839	-0.100884	0.0465702
CIT	BCM	0.909977	0.960044	-0.00717549	0.0633861	0.148978	0.380787	-0.0641913	0.0444011
CREA	BCM	0.838455	0.944807	-0.011396	0.0558268	0.580719	0.678192	0.0235087	0.0425305
CRP	BCM	0.000107732	0.00856467	-0.263169	0.0666794	0.00154138	0.245079	-0.144219	0.0452528
DHA	BCM	0.606416	0.918429	0.0349949	0.0678237	0.159577	0.380787	0.0633619	0.044972
DHA/FA	BCM	0.717185	0.944807	0.0247353	0.0681961	0.532661	0.632494	0.0290873	0.0465807
EST_C	BCM	0.259347	0.79922	0.0774085	0.0684445	0.283668	0.439428	0.0498258	0.0464168
FAW3	BCM	0.427549	0.862893	0.0540093	0.0679424	0.031113	0.342839	0.0974231	0.0450475
FAW3/FA	BCM	0.422492	0.862893	0.0546956	0.0680573	0.0901795	0.379732	0.0788568	0.0464342
FAW6	BCM	0.32773	0.827129	0.0669298	0.068228	0.114324	0.380787	0.0736263	0.0465329
FAW6/FA	BCM	0.217027	0.79922	0.0853367	0.0689213	0.863539	0.891576	-0.00806326	0.0468868
FREE_C	BCM	0.286513	0.79922	0.0720788	0.0674583	0.274455	0.439428	0.0501151	0.045799
GLC	BCM	0.0296965	0.674534	-0.143454	0.0655371	0.0807672	0.356722	-0.0777038	0.0443939
GLN	BCM	0.0806285	0.79922	0.108487	0.0618005	0.361352	0.50758	0.0412114	0.0451012
GLOL	BCM	0.109114	0.79922	-0.106076	0.0659055	0.00581878	0.308395	-0.123344	0.0445018
GLY	BCM	0.717216	0.944807	0.0239946	0.0661618	0.016575	0.342839	-0.108794	0.0452306
GlycA	BCM	0.0246519	0.671461	-0.153449	0.0678091	0.0603296	0.342839	-0.0869735	0.046182
HDL_C	BCM	0.879405	0.956684	0.00986555	0.0649449	0.194141	0.405029	-0.0556121	0.0427642
HDL_D	BCM	0.761854	0.944807	0.0193649	0.0638185	0.581153	0.678192	-0.023352	0.0422955
HDL_TG	BCM	0.421954	0.862893	-0.0532814	0.0662212	0.273334	0.439428	0.0498752	0.0454732
HDL2_C	BCM	0.91174	0.960044	0.00722899	0.06514	0.173843	0.380787	-0.0584722	0.0429252
HDL3_C	BCM	0.932481	0.960575	0.00552472	0.0651311	0.826396	0.864453	-0.00951867	0.0433734
HIS	BCM	0.275989	0.79922	0.0743682	0.0680909	0.232526	0.41604	0.0557317	0.0466162
IDL_C	BCM	0.203413	0.79922	0.0874811	0.0685681	0.186037	0.394398	0.0613363	0.0463095
IDL_CE	BCM	0.199702	0.79922	0.0882879	0.0686311	0.145316	0.380787	0.0674871	0.0462591
IDL_FC	BCM	0.212935	0.79922	0.0853847	0.0683463	0.371751	0.509106	0.0415473	0.0464671
IDL_L	BCM	0.275711	0.79922	0.0747197	0.068373	0.180017	0.386792	0.0617786	0.0460052
IDL_P	BCM	0.299593	0.820656	0.0710238	0.0683019	0.1661	0.380787	0.0636645	0.0458952
IDL_PL	BCM	0.228669	0.79922	0.0825763	0.0683986	0.229521	0.41604	0.0555613	0.0461748
IDL_TG	BCM	0.453309	0.862893	-0.0495481	0.0659504	0.311833	0.472204	0.0454339	0.0448703
ILE	BCM	0.281886	0.79922	-0.0681417	0.0631621	0.0691761	0.342839	0.0771093	0.0423265
L_HDL_C	BCM	0.9051	0.960044	-0.00776489	0.0650523	0.146967	0.380787	-0.0614936	0.0423241
L_HDL_CE	BCM	0.890499	0.956684	-0.0089333	0.0648097	0.152967	0.380787	-0.0604075	0.0421948
L_HDL_FC	BCM	0.965069	0.977362	-0.00290812	0.0663261	0.119427	0.380787	-0.0670632	0.0429822
L_HDL_L	BCM	0.855674	0.944807	-0.0117497	0.0645216	0.129511	0.380787	-0.0638789	0.0420557
L_HDL_P	BCM	0.840277	0.944807	-0.0129974	0.0644113	0.130132	0.380787	-0.0636904	0.0419996
L_HDL_PL	BCM	0.80338	0.944807	-0.0160748	0.064483	0.0976213	0.380787	-0.0699014	0.0421075
L_HDL_TG	BCM	0.652254	0.928512	-0.0284283	0.0629957	0.771758	0.812646	-0.0127785	0.0440249
L_LDL_C	BCM	0.16005	0.79922	0.0967212	0.068604	0.24994	0.421464	0.0529734	0.0459826
L_LDL_CE	BCM	0.158097	0.79922	0.0972115	0.0686279	0.222032	0.415331	0.0560559	0.0458388
L_LDL_FC	BCM	0.169459	0.79922	0.0944119	0.0684819	0.363925	0.50758	0.0421359	0.0463611
L_LDL_L	BCM	0.206866	0.79922	0.086762	0.0685268	0.233268	0.41604	0.0547633	0.0458791
L_LDL_P	BCM	0.225492	0.79922	0.0832655	0.0684979	0.214974	0.410827	0.0568593	0.0457872
L_LDL_PL	BCM	0.20092	0.79922	0.087991	0.0685864	0.238324	0.41604	0.0544505	0.0461129
L_LDL_TG	BCM	0.544658	0.906252	-0.0393534	0.0648579	0.414712	0.536091	0.0360882	0.0442035
L_VLDL_C	BCM	0.42676	0.862893	0.0535437	0.0672422	0.0600914	0.342839	0.0872901	0.0463069
L_VLDL_CE	BCM	0.353799	0.827265	0.0624754	0.0672297	0.0487909	0.342839	0.0915848	0.0463495
L_VLDL_FC	BCM	0.558571	0.906252	0.039427	0.0672938	0.106477	0.380787	0.0748673	0.0462833
L_VLDL_L	BCM	0.684926	0.944807	0.0274511	0.0675624	0.0648755	0.342839	0.0856991	0.0463037
L_VLDL_P	BCM	0.698888	0.944807	0.0261758	0.0675773	0.0648118	0.342839	0.0857288	0.0463087
L_VLDL_PL	BCM	0.758081	0.944807	0.0208378	0.0675673	0.0674109	0.342839	0.0849251	0.0463185
L_VLDL_TG	BCM	0.737062	0.944807	0.0227266	0.067601	0.0670184	0.342839	0.0850896	0.0463414
LA	BCM	0.227614	0.79922	0.0823546	0.0680589	0.16213	0.380787	0.0662933	0.0473411
LA/FA	BCM	0.154982	0.79922	0.0982148	0.0688133	0.982803	0.995323	0.00102032	0.0473094
LAC	BCM	0.142322	0.79922	-0.0981669	0.0666589	0.00360483	0.286584	-0.13546	0.0462833
LDL_C	BCM	0.14924	0.79922	0.0992433	0.0685629	0.280224	0.439428	0.0495063	0.0457899
LDL_D	BCM	0.0849142	0.79922	-0.115217	0.0665624	0.861775	0.891576	-0.00794571	0.0456076
LDL_TG	BCM	0.624301	0.918429	-0.0319992	0.0652404	0.468989	0.58716	0.0320344	0.0442
LEU	BCM	0.122988	0.79922	-0.0952336	0.0614997	0.232668	0.41604	0.0503857	0.0421575
M_HDL_C	BCM	0.521905	0.906252	-0.0429002	0.066877	0.111546	0.380787	-0.0717828	0.0450185
M_HDL_CE	BCM	0.526502	0.906252	-0.0424981	0.0669891	0.105893	0.380787	-0.0732769	0.0452243
M_HDL_FC	BCM	0.511556	0.906252	-0.043618	0.0663366	0.169833	0.380787	-0.060967	0.044339
M_HDL_L	BCM	0.460952	0.862893	-0.0489734	0.0663036	0.157514	0.380787	-0.0628257	0.0443709
M_HDL_P	BCM	0.441058	0.862893	-0.0511494	0.0662679	0.174425	0.380787	-0.0603355	0.0443531
M_HDL_PL	BCM	0.451489	0.862893	-0.0494626	0.0655717	0.206275	0.410827	-0.0554232	0.0437864
M_HDL_TG	BCM	0.613297	0.918429	-0.0349479	0.0690505	0.448708	0.57536	0.0354203	0.0467128
M_LDL_C	BCM	0.142129	0.79922	0.100891	0.0684751	0.321996	0.474833	0.0451704	0.0455579
M_LDL_CE	BCM	0.140132	0.79922	0.101534	0.0685648	0.640692	0.70743	0.0213047	0.0456146
M_LDL_FC	BCM	0.162668	0.79922	0.0958478	0.0684125	0.197294	0.405029	0.0592869	0.0459135
M_LDL_L	BCM	0.182761	0.79922	0.0915183	0.068467	0.243344	0.41604	0.0531425	0.0454888
M_LDL_P	BCM	0.199577	0.79922	0.0880937	0.068461	0.242148	0.41604	0.05322	0.0454395
M_LDL_PL	BCM	0.232994	0.79922	0.0820201	0.0685731	0.146266	0.380787	0.0664658	0.0456669
M_LDL_TG	BCM	0.636605	0.920183	-0.0306543	0.0647899	0.694975	0.746628	0.0172474	0.0439566
M_VLDL_C	BCM	0.39966	0.862893	0.0573993	0.0680142	0.039385	0.342839	0.0942051	0.0455897
M_VLDL_CE	BCM	0.240377	0.79922	0.0803254	0.0682257	0.0340398	0.342839	0.0977599	0.0459763
M_VLDL_FC	BCM	0.613145	0.918429	0.0342652	0.0676725	0.0642693	0.342839	0.0843427	0.0454672
M_VLDL_L	BCM	0.556586	0.906252	0.039973	0.0678827	0.0697732	0.342839	0.0824036	0.04533
M_VLDL_P	BCM	0.542193	0.906252	0.0414457	0.0678895	0.0737258	0.344776	0.0812387	0.045318
M_VLDL_PL	BCM	0.629615	0.918429	0.0327503	0.0678101	0.0711554	0.342839	0.0817226	0.0451778
M_VLDL_TG	BCM	0.351835	0.827265	0.0634951	0.0680482	0.0967083	0.380787	0.0754557	0.045329
MUFA	BCM	0.852647	0.944807	-0.0127835	0.0687397	0.284661	0.439428	0.0492674	0.0459912
MUFA/FA	BCM	0.22956	0.79922	-0.0833603	0.0691798	0.911615	0.93514	-0.00524812	0.0472519
PC	BCM	0.886977	0.956684	-0.00956837	0.0672399	0.739046	0.788646	0.0150041	0.0450128
PHE	BCM	0.000105716	0.00856467	-0.256035	0.0647923	0.0114281	0.342839	-0.114414	0.0450427
PUFA	BCM	0.327411	0.827129	0.0669568	0.0682105	0.0661987	0.342839	0.0847873	0.0460368
PUFA/FA	BCM	0.173708	0.79922	0.0943635	0.069131	0.691124	0.746628	0.0187909	0.0472615
PYR	BCM	0.0152625	0.606683	-0.166769	0.0681794	0.00834865	0.331859	-0.125548	0.0473802
REMNANT_C	BCM	0.349172	0.827265	0.0642008	0.0684244	0.0366687	0.342839	0.0948402	0.0452504
S_HDL_C	BCM	0.788988	0.944807	-0.0181593	0.0677677	0.130984	0.380787	-0.0702348	0.0464183
S_HDL_CE	BCM	0.944714	0.962882	0.0046891	0.0675387	0.122794	0.380787	-0.0719424	0.0465299
S_HDL_FC	BCM	0.0970481	0.79922	-0.114553	0.0687301	0.4024	0.532909	-0.0381577	0.0455255
S_HDL_L	BCM	0.261899	0.79922	-0.0772473	0.0686697	0.237519	0.41604	-0.0544205	0.0460083
S_HDL_P	BCM	0.269237	0.79922	-0.0760953	0.0686953	0.251818	0.421464	-0.0527348	0.0459575
S_HDL_PL	BCM	0.160822	0.79922	-0.0967805	0.0687734	0.31519	0.472784	-0.0464217	0.0461653
S_HDL_TG	BCM	0.30452	0.820656	-0.0698827	0.0678947	0.327235	0.474833	0.0448995	0.0457784
S_LDL_C	BCM	0.128112	0.79922	0.104711	0.0685477	0.3285	0.474833	0.0446738	0.0456676
S_LDL_CE	BCM	0.140955	0.79922	0.1015	0.0686845	0.584354	0.678192	0.0250125	0.0456896
S_LDL_FC	BCM	0.130919	0.79922	0.103735	0.0684106	0.141692	0.380787	0.0677761	0.0460376
S_LDL_L	BCM	0.157319	0.79922	0.0972206	0.0685053	0.216374	0.410827	0.0564642	0.0456083
S_LDL_P	BCM	0.168819	0.79922	0.0945777	0.0684988	0.213866	0.410827	0.0566882	0.045539
S_LDL_PL	BCM	0.21341	0.79922	0.0855706	0.0685665	0.163311	0.380787	0.0642441	0.0460075
S_LDL_TG	BCM	0.983492	0.989717	-0.00138903	0.067053	0.375967	0.509106	0.0396076	0.0446907
S_VLDL_C	BCM	0.550327	0.906252	0.0404129	0.0675544	0.051937	0.342839	0.0866109	0.0444385
S_VLDL_CE	BCM	0.409378	0.862893	0.0558633	0.0675798	0.172538	0.380787	0.062217	0.0455355
S_VLDL_FC	BCM	0.920512	0.960575	0.00676155	0.0676781	0.10184	0.380787	0.0732465	0.0446771
S_VLDL_L	BCM	0.889971	0.956684	0.0093676	0.0676328	0.0907536	0.379732	0.0755906	0.044591
S_VLDL_P	BCM	0.93641	0.960575	0.00540372	0.0676498	0.098254	0.380787	0.0739837	0.044651
S_VLDL_PL	BCM	0.927341	0.960575	-0.00620237	0.0679347	0.132074	0.380787	0.0675167	0.0447484
S_VLDL_TG	BCM	0.745472	0.944807	-0.0220195	0.0677442	0.217041	0.410827	0.0559114	0.0452274
SERUM_C	BCM	0.26638	0.79922	0.0760135	0.0682118	0.282243	0.439428	0.0497712	0.0462288
SERUM_TG	BCM	0.779534	0.944807	-0.0191624	0.068368	0.150669	0.380787	0.0659184	0.045786
SFA	BCM	0.794743	0.944807	0.0178348	0.0684674	0.214907	0.410827	0.05682	0.0457486
SFA/FA	BCM	0.654135	0.928512	-0.0311476	0.0694231	0.516807	0.632494	-0.0310442	0.0478481
SM	BCM	0.250519	0.79922	0.0764508	0.0663496	0.512053	0.632494	0.030221	0.0460558
TG/PG	BCM	0.73525	0.944807	0.0229619	0.0678153	0.0617091	0.342839	0.0843263	0.0450169
TOT_CHO	BCM	0.815059	0.944807	0.0155992	0.0666076	0.62625	0.701224	0.0218647	0.0448637
TOT_FA	BCM	0.727799	0.944807	0.0238489	0.0684296	0.138886	0.380787	0.0677176	0.0456723
TOT_PG	BCM	0.824485	0.944807	-0.0149287	0.0672299	0.759078	0.804622	0.0138196	0.0450318
TYR	BCM	0.0152119	0.606683	-0.158083	0.064598	0.621345	0.700666	-0.0226044	0.0457304
UNSAT	BCM	0.342274	0.827265	0.065976	0.0693151	0.592277	0.682406	0.0252577	0.0471282
VAL	BCM	0.466722	0.862893	-0.0457699	0.0627726	0.0782873	0.355648	0.0775671	0.0439504
VLDL_C	BCM	0.586562	0.918429	0.0370646	0.0680512	0.0249692	0.342839	0.100932	0.0448653
VLDL_D	BCM	0.999242	0.999242	6.46233e-05	0.0679479	0.264745	0.438484	0.051478	0.0460989
VLDL_TG	BCM	0.847202	0.944807	-0.013134	0.0680777	0.12793	0.380787	0.0694901	0.0455606
XL_HDL_C	BCM	0.157071	0.79922	0.0946979	0.0666878	0.996686	0.997788	-0.000187344	0.0450752
XL_HDL_CE	BCM	0.126958	0.79922	0.103898	0.0678084	0.934646	0.95262	0.00374006	0.0455837
XL_HDL_FC	BCM	0.286111	0.79922	0.0713353	0.0667066	0.997788	0.997788	0.000122925	0.0443048
XL_HDL_L	BCM	0.324703	0.827129	0.0645335	0.0653748	0.651544	0.709954	-0.0196487	0.0434771
XL_HDL_P	BCM	0.341836	0.827265	0.0621411	0.0652275	0.633273	0.704129	-0.0206987	0.0433516
XL_HDL_PL	BCM	0.500383	0.906252	0.044885	0.066492	0.198694	0.405029	-0.0556756	0.0432518
XL_HDL_TG	BCM	0.285184	0.79922	0.0728926	0.0680315	0.408898	0.532909	0.0382786	0.0463066
XL_VLDL_C	BCM	0.671676	0.936812	0.0286561	0.0675152	0.325931	0.474833	0.0460478	0.0468225
XL_VLDL_CE	BCM	0.585612	0.918429	0.0368777	0.0675365	0.284176	0.439428	0.050244	0.046856
XL_VLDL_FC	BCM	0.783355	0.944807	0.0185964	0.06755	0.383292	0.512129	0.0408368	0.0467921
XL_VLDL_L	BCM	0.826603	0.944807	0.0148212	0.0675745	0.373334	0.509106	0.041737	0.0468342
XL_VLDL_P	BCM	0.830348	0.944807	0.0144948	0.0675687	0.377827	0.509106	0.0413523	0.0468417
XL_VLDL_PL	BCM	0.759951	0.944807	0.0206453	0.0674817	0.340591	0.487874	0.0446431	0.0467936
XL_VLDL_TG	BCM	0.803252	0.944807	0.0168519	0.0675554	0.408337	0.532909	0.038795	0.0468751
XS_VLDL_C	BCM	0.619119	0.918429	0.0338011	0.0678967	0.0432892	0.342839	0.0909467	0.0448714
XS_VLDL_CE	BCM	0.659886	0.928512	0.0299038	0.0678566	0.0507061	0.342839	0.0879567	0.04489
XS_VLDL_FC	BCM	0.556514	0.906252	0.0400584	0.0680152	0.0382171	0.342839	0.0935585	0.045005
XS_VLDL_L	BCM	0.72328	0.944807	0.0240752	0.0679037	0.0614059	0.342839	0.0837806	0.0446732
XS_VLDL_P	BCM	0.775967	0.944807	0.0193416	0.0678791	0.0649915	0.342839	0.0825721	0.0446335
XS_VLDL_PL	BCM	0.54989	0.906252	0.0408936	0.0682832	0.174827	0.380787	0.0615041	0.0452544
XS_VLDL_TG	BCM	0.626068	0.918429	-0.0331473	0.0679275	0.15599	0.380787	0.0642108	0.0451823
XXL_VLDL_C	BCM	0.58498	0.918429	-0.0372717	0.0681431	0.517492	0.632494	0.0303909	0.046918
XXL_VLDL_CE	BCM	0.695296	0.944807	-0.0267645	0.0682398	0.463523	0.58716	0.034431	0.0469274
XXL_VLDL_FC	BCM	0.463396	0.862893	-0.0499507	0.0679973	0.605141	0.687267	0.0242875	0.0469414
XXL_VLDL_L	BCM	0.462503	0.862893	-0.0503684	0.0684291	0.532639	0.632494	0.0293216	0.0469536
XXL_VLDL_P	BCM	0.457649	0.862893	-0.0509258	0.0684408	0.533045	0.632494	0.0292973	0.0469613
XXL_VLDL_PL	BCM	0.596269	0.918429	-0.0363446	0.0685004	0.522101	0.632494	0.0300401	0.0468917
XXL_VLDL_TG	BCM	0.434866	0.862893	-0.0535594	0.0684573	0.598747	0.684898	0.0247474	0.0469956

## Sheet: NM
Comparison of metabolite measure-module association in DILGOM07 with those in the followup cohort, DILGOM14; FDR < 6.25E-03 was used as significance threshold
		DILGOM14 (N=216)				DILGOM07 (N=440)
Metabolite.measure	Module	Pvalue	FDR	Beta	SE	Pvalue	FDR	Beta	SE
ACACE	NM	0.252216	0.445581	-0.080466	0.0700854	0.306478	0.444951	-0.0502307	0.0490609
ACE	NM	0.266017	0.454804	0.0791494	0.0709718	0.956638	0.965681	0.0026808	0.0492752
ALA	NM	0.0148457	0.0940801	0.170229	0.0693057	0.0135698	0.0653817	0.119638	0.0482693
ALB	NM	0.659636	0.768415	0.0293232	0.066487	0.62063	0.709929	-0.0235863	0.0476191
APOA1	NM	0.712922	0.794145	-0.0249249	0.067652	0.392058	0.488642	-0.0388309	0.0453238
APOB	NM	0.964784	0.97089	0.00313148	0.0708422	0.625144	0.709985	-0.0229728	0.0469867
APOB/APOA1	NM	0.807486	0.839152	0.0168801	0.0691879	0.9954	0.9954	0.000258269	0.0447754
BOHBUT	NM	0.373444	0.570938	-0.0629686	0.0705984	0.544909	0.637013	-0.0297411	0.0490871
CIT	NM	0.0300252	0.132611	-0.141431	0.0647443	0.000968327	0.0109974	-0.151547	0.0456158
CREA	NM	0.467445	0.651963	-0.0411544	0.0565298	0.206044	0.356042	-0.0558149	0.0440733
CRP	NM	0.0267582	0.125134	0.157323	0.0705307	2.60904e-08	2.07418e-06	0.259933	0.0458455
DHA	NM	0.559858	0.71214	-0.0428975	0.0734572	0.00564824	0.0390465	-0.129397	0.0465215
DHA/FA	NM	0.298758	0.479868	-0.0767785	0.0737073	0.000268214	0.00533075	-0.175588	0.0477857
EST_C	NM	0.636939	0.768415	-0.0334963	0.070867	0.301815	0.444951	-0.0498042	0.0481769
FAW3	NM	0.74414	0.810399	-0.0240822	0.0736903	0.00676422	0.0430205	-0.127252	0.0467612
FAW3/FA	NM	0.441895	0.644599	-0.0568071	0.0737323	9.24937e-05	0.00210093	-0.1881	0.0476618
FAW6	NM	0.655463	0.768415	-0.0330832	0.0740415	0.145672	0.284629	-0.070657	0.0484745
FAW6/FA	NM	0.0825662	0.26256	-0.129767	0.0743954	0.00224714	0.0210173	-0.148463	0.0482995
FREE_C	NM	0.289328	0.479199	-0.0740126	0.0696749	0.0949661	0.212671	-0.079393	0.0474439
GLC	NM	0.000906121	0.0254101	0.224464	0.0666904	0.000759585	0.00929031	0.154757	0.0456355
GLN	NM	0.0206852	0.121389	-0.147988	0.063483	0.0496514	0.136113	-0.0918171	0.0466445
GLOL	NM	0.662093	0.768415	0.0313741	0.0716812	0.0821948	0.189405	0.0818596	0.0469876
GLY	NM	0.607714	0.749737	0.0351197	0.0683123	0.727322	0.786695	0.0164847	0.0472457
GlycA	NM	0.00350843	0.0534979	0.205081	0.0694623	1.92052e-08	2.07418e-06	0.26572	0.0464064
HDL_C	NM	0.513851	0.683105	-0.0438233	0.067013	0.230601	0.377996	-0.0532949	0.0443942
HDL_D	NM	0.0384175	0.164957	-0.135966	0.0652631	0.00261451	0.0230948	-0.13155	0.0434551
HDL_TG	NM	0.930339	0.95243	-0.00599512	0.0684982	0.790179	0.835608	0.0125811	0.0472544
HDL2_C	NM	0.51952	0.683105	-0.0433641	0.0672144	0.194376	0.347256	-0.0579129	0.0445571
HDL3_C	NM	0.958775	0.97089	-0.00348138	0.0672699	0.376132	0.482298	-0.0398463	0.0449756
HIS	NM	0.704781	0.794145	0.0267466	0.0704998	0.0579816	0.153651	-0.0917326	0.0482586
IDL_C	NM	0.386615	0.585445	-0.0615662	0.0709645	0.208251	0.356042	-0.0605807	0.04807
IDL_CE	NM	0.500255	0.679834	-0.0479991	0.0710838	0.281643	0.434769	-0.0518093	0.0480617
IDL_FC	NM	0.173136	0.348463	-0.096413	0.0705392	0.102668	0.223618	-0.078702	0.048121
IDL_L	NM	0.298785	0.479868	-0.0735737	0.0706356	0.213165	0.360566	-0.0595425	0.0477586
IDL_P	NM	0.295316	0.479868	-0.074006	0.0705408	0.228066	0.377996	-0.0575239	0.0476564
IDL_PL	NM	0.211197	0.395063	-0.0885686	0.0706249	0.176612	0.322773	-0.0648307	0.0479
IDL_TG	NM	0.210135	0.395063	-0.0854175	0.0679532	0.881043	0.909649	-0.00698076	0.0466209
ILE	NM	0.00729803	0.0708907	0.174224	0.0643107	0.0773438	0.183547	0.0777896	0.0439365
L_HDL_C	NM	0.228714	0.417995	-0.0808321	0.0669603	0.0217798	0.0887945	-0.100769	0.0437654
L_HDL_CE	NM	0.227716	0.417995	-0.0807039	0.0667103	0.0252007	0.100173	-0.0980213	0.0436413
L_HDL_FC	NM	0.261676	0.454284	-0.0768674	0.0683	0.0161897	0.0735474	-0.107269	0.0444357
L_HDL_L	NM	0.244983	0.441052	-0.0774503	0.0664322	0.0329744	0.106295	-0.0931272	0.0435334
L_HDL_P	NM	0.246878	0.441052	-0.0770108	0.0663216	0.0347632	0.106295	-0.0920786	0.0434795
L_HDL_PL	NM	0.314671	0.495374	-0.0669728	0.0664506	0.0701089	0.176941	-0.079296	0.043673
L_HDL_TG	NM	0.079821	0.261486	-0.11375	0.0646245	0.2018	0.355597	-0.0583048	0.0456087
L_LDL_C	NM	0.522242	0.683105	-0.0455841	0.0711186	0.259678	0.412888	-0.0538631	0.0477245
L_LDL_CE	NM	0.62754	0.767529	-0.0345844	0.0711758	0.310626	0.444951	-0.0483161	0.0475977
L_LDL_FC	NM	0.278092	0.465438	-0.0770416	0.070849	0.148326	0.284629	-0.0695702	0.0480444
L_LDL_L	NM	0.458903	0.651963	-0.0526465	0.0709513	0.264179	0.415886	-0.0532439	0.0476238
L_LDL_P	NM	0.466763	0.651963	-0.0516939	0.0709038	0.277669	0.432836	-0.0516711	0.0475385
L_LDL_PL	NM	0.514379	0.683105	-0.0463991	0.0710409	0.297138	0.444951	-0.0499724	0.0478736
L_LDL_TG	NM	0.103516	0.278967	-0.10894	0.0666264	0.778223	0.830453	-0.0129368	0.0459061
L_VLDL_C	NM	0.0084412	0.074564	0.181918	0.068422	0.0391215	0.115191	0.0993574	0.0480183
L_VLDL_CE	NM	0.0113888	0.0862069	0.174951	0.0685326	0.0614055	0.160057	0.0902518	0.0481237
L_VLDL_FC	NM	0.00757951	0.0708907	0.184402	0.0683965	0.0172508	0.0742329	0.114419	0.0478646
L_VLDL_L	NM	0.00499037	0.0610361	0.194412	0.0685186	0.0278948	0.101156	0.105843	0.0479761
L_VLDL_P	NM	0.00466921	0.0610361	0.195899	0.0685118	0.0278931	0.101156	0.105856	0.0479813
L_VLDL_PL	NM	0.00570159	0.0647538	0.191458	0.0685513	0.0296651	0.102538	0.104709	0.0479938
L_VLDL_TG	NM	0.00370111	0.0534979	0.200946	0.0684616	0.0294777	0.102538	0.104882	0.0480174
LA	NM	0.557226	0.71214	-0.0434576	0.0739197	0.044841	0.128504	-0.0989433	0.0491771
LA/FA	NM	0.0977709	0.268027	-0.123762	0.0744149	0.00441871	0.033456	-0.139656	0.0488027
LAC	NM	0.00153548	0.0271269	0.216893	0.067576	0.000363836	0.00592576	0.17176	0.0478001
LDL_C	NM	0.608277	0.749737	-0.036505	0.0711185	0.285373	0.436291	-0.0508327	0.047523
LDL_D	NM	0.0122855	0.0862069	-0.17227	0.0682131	0.640722	0.717428	-0.0221003	0.0473223
LDL_TG	NM	0.166588	0.348463	-0.0931583	0.067116	0.899964	0.923189	-0.00577314	0.0458985
LEU	NM	0.000778772	0.0254101	0.212057	0.0621943	0.00409337	0.0325423	0.12529	0.0434099
M_HDL_C	NM	0.133898	0.317758	0.103481	0.0687732	0.256621	0.41215	0.0531468	0.046788
M_HDL_CE	NM	0.108613	0.287823	0.110908	0.0688336	0.251148	0.407475	0.054013	0.0470048
M_HDL_FC	NM	0.262856	0.454284	0.076768	0.0683811	0.313865	0.445577	0.0464448	0.046062
M_HDL_L	NM	0.13314	0.317758	0.102825	0.0682035	0.153691	0.287492	0.0658061	0.0460469
M_HDL_P	NM	0.12049	0.308999	0.106245	0.0681498	0.134995	0.268303	0.0688985	0.0460098
M_HDL_PL	NM	0.204854	0.392431	0.0859169	0.0675579	0.14858	0.284629	0.065724	0.0454167
M_HDL_TG	NM	0.189637	0.369403	0.0935201	0.0710706	0.072824	0.178139	0.0869153	0.0483321
M_LDL_C	NM	0.723983	0.794145	-0.0251286	0.0710632	0.3305	0.453994	-0.0460627	0.0472827
M_LDL_CE	NM	0.790974	0.838432	-0.0188869	0.0711691	0.545241	0.637013	-0.0286537	0.0473316
M_LDL_FC	NM	0.646301	0.768415	-0.0326057	0.0709493	0.307007	0.444951	-0.0487674	0.0476838
M_LDL_L	NM	0.672368	0.769111	-0.0300601	0.0709819	0.337991	0.459321	-0.0453061	0.0472332
M_LDL_P	NM	0.654362	0.768415	-0.0318102	0.0709504	0.351121	0.467189	-0.0440434	0.047185
M_LDL_PL	NM	0.869483	0.897713	-0.0116901	0.0710582	0.548873	0.637013	-0.0284899	0.0474896
M_LDL_TG	NM	0.0955486	0.268027	-0.111363	0.0665138	0.838269	0.876874	-0.00931796	0.0456249
M_VLDL_C	NM	0.150748	0.337127	0.10098	0.0700223	0.365982	0.477414	0.0429868	0.0475008
M_VLDL_CE	NM	0.405837	0.608756	0.0587863	0.07058	0.778129	0.830453	0.0135209	0.047958
M_VLDL_FC	NM	0.0462229	0.179255	0.138919	0.0692824	0.0881302	0.200181	0.0806986	0.0472147
M_VLDL_L	NM	0.0428595	0.173495	0.141577	0.0694914	0.120727	0.246096	0.0732176	0.047092
M_VLDL_P	NM	0.0394237	0.164957	0.143999	0.0694794	0.110472	0.2342	0.0752762	0.0470671
M_VLDL_PL	NM	0.0508465	0.181787	0.136386	0.0694458	0.117084	0.244952	0.0736912	0.0469296
M_VLDL_TG	NM	0.0436466	0.173495	0.141569	0.0697519	0.0665893	0.170769	0.0864547	0.0470105
MUFA	NM	0.437544	0.644599	0.0578405	0.0743619	0.16381	0.302857	0.0667319	0.0478455
MUFA/FA	NM	0.15242	0.337127	0.107475	0.0748316	0.00220839	0.0210173	0.149868	0.0486729
PC	NM	0.132428	0.317758	0.104339	0.0690798	0.537181	0.637013	0.028841	0.0467006
PHE	NM	0.0243609	0.125134	0.155363	0.0685141	3.67014e-05	0.0011671	0.192583	0.0461774
PUFA	NM	0.669789	0.769111	-0.0316116	0.0740257	0.0723158	0.178139	-0.086374	0.0479449
PUFA/FA	NM	0.0723139	0.244637	-0.134816	0.0746414	4.54049e-05	0.00120323	-0.198929	0.0482837
PYR	NM	1.50875e-05	0.00239892	0.300748	0.0678787	3.33143e-05	0.0011671	0.202017	0.0481726
REMNANT_C	NM	0.934459	0.95243	-0.00583053	0.070816	0.650886	0.720544	-0.0213685	0.0471871
S_HDL_C	NM	0.0250066	0.125134	0.156157	0.0691778	0.123406	0.248374	0.0743544	0.0481687
S_HDL_CE	NM	0.0963043	0.268027	0.115766	0.069302	0.348674	0.467189	0.0453826	0.0483732
S_HDL_FC	NM	0.00101429	0.0254101	0.232129	0.0696486	0.00116608	0.0123604	0.152699	0.0467151
S_HDL_L	NM	0.00102724	0.0254101	0.230861	0.0693458	0.000628545	0.00832822	0.162513	0.047186
S_HDL_P	NM	0.00111868	0.0254101	0.229273	0.0693912	0.000528397	0.00763774	0.164516	0.0471119
S_HDL_PL	NM	0.00102956	0.0254101	0.231554	0.0695675	0.000372689	0.00592576	0.169561	0.0472729
S_HDL_TG	NM	0.14831	0.337127	0.101487	0.069952	0.0381277	0.114383	0.0984322	0.0473274
S_LDL_C	NM	0.698843	0.793686	-0.0275685	0.0711613	0.308816	0.444951	-0.0482861	0.0473903
S_LDL_CE	NM	0.751033	0.812342	-0.0226471	0.0712867	0.459384	0.557573	-0.0351036	0.047404
S_LDL_FC	NM	0.786371	0.838432	-0.0192743	0.0710262	0.393372	0.488642	-0.0408878	0.0478574
S_LDL_L	NM	0.72422	0.794145	-0.025108	0.0710685	0.352596	0.467189	-0.0440801	0.0473693
S_LDL_P	NM	0.719925	0.794145	-0.0255071	0.0710432	0.366318	0.477414	-0.042776	0.0473009
S_LDL_PL	NM	0.995201	0.995201	-0.000428009	0.071077	0.681432	0.747225	-0.0196541	0.0478451
S_LDL_TG	NM	0.803436	0.839152	-0.0172566	0.0692441	0.652568	0.720544	0.020909	0.0464119
S_VLDL_C	NM	0.438283	0.644599	0.054151	0.0697318	0.846604	0.879804	0.00896571	0.046318
S_VLDL_CE	NM	0.659632	0.768415	0.0308194	0.0698786	0.959607	0.965681	0.00239994	0.0473587
S_VLDL_FC	NM	0.189653	0.369403	0.0916049	0.0696178	0.323505	0.451573	0.0459189	0.0464577
S_VLDL_L	NM	0.154707	0.337127	0.0992917	0.0695225	0.331216	0.453994	0.045116	0.0463796
S_VLDL_P	NM	0.130417	0.317758	0.105517	0.0694947	0.293054	0.443767	0.0488742	0.0464265
S_VLDL_PL	NM	0.165015	0.348463	0.0973118	0.0698471	0.203518	0.355597	0.059187	0.0464755
S_VLDL_TG	NM	0.0562528	0.194439	0.133191	0.0693851	0.151755	0.28725	0.0673561	0.0469092
SERUM_C	NM	0.524143	0.683105	-0.045038	0.0705893	0.229601	0.377996	-0.057701	0.0479612
SERUM_TG	NM	0.092343	0.268027	0.118617	0.070154	0.106263	0.228322	0.0768628	0.0474878
SFA	NM	0.571476	0.721148	0.0420104	0.074123	0.323769	0.451573	0.0470895	0.0476678
SFA/FA	NM	0.171351	0.348463	0.10281	0.0749049	0.00673333	0.0430205	0.13458	0.0494258
SM	NM	0.0299742	0.132611	-0.148547	0.0679806	0.0100424	0.0572139	-0.122712	0.0474579
TG/PG	NM	0.805892	0.839152	0.0172349	0.0700504	0.077041	0.183547	0.0828365	0.046739
TOT_CHO	NM	0.491516	0.673716	0.047359	0.0687261	0.939226	0.957288	-0.00355287	0.0465728
TOT_FA	NM	0.773319	0.830795	0.0213805	0.0741332	0.793565	0.835608	0.0124833	0.0476742
TOT_PG	NM	0.0960532	0.268027	0.115335	0.0689917	0.548358	0.637013	0.0280646	0.0467206
TYR	NM	0.00672395	0.0708907	0.181991	0.0664897	0.00293774	0.0245842	0.140559	0.0469924
UNSAT	NM	0.0925188	0.268027	-0.12631	0.0747426	1.31141e-05	0.000695049	-0.211736	0.0480234
VAL	NM	0.0104068	0.0862069	0.165224	0.063915	0.00521929	0.0377212	0.128332	0.0457118
VLDL_C	NM	0.463991	0.651963	0.0515333	0.0702452	0.723206	0.786695	0.0165952	0.0468254
VLDL_D	NM	0.0013396	0.0266245	0.222639	0.0684923	0.0120611	0.0599286	0.119907	0.0475647
VLDL_TG	NM	0.0213766	0.121389	0.161004	0.0694438	0.056609	0.152557	0.0902414	0.047212
XL_HDL_C	NM	0.0805836	0.261486	-0.120627	0.0687061	0.102141	0.223618	-0.076391	0.0466363
XL_HDL_CE	NM	0.116255	0.303024	-0.110418	0.0700115	0.181969	0.328784	-0.0631145	0.0472111
XL_HDL_FC	NM	0.132146	0.317758	-0.10386	0.0687127	0.0185919	0.0777924	-0.107938	0.0456882
XL_HDL_L	NM	0.0514492	0.181787	-0.131379	0.0670716	0.0172743	0.0742329	-0.107163	0.0448385
XL_HDL_P	NM	0.0476666	0.180452	-0.133237	0.0668898	0.0148791	0.0695818	-0.109286	0.0446968
XL_HDL_PL	NM	0.0513774	0.181787	-0.133502	0.0681343	0.0273934	0.101156	-0.098984	0.0447218
XL_HDL_TG	NM	0.0871651	0.268027	-0.120242	0.0699691	0.435281	0.532382	-0.037532	0.048062
XL_VLDL_C	NM	0.0262485	0.125134	0.154326	0.0689513	0.0821634	0.189405	0.0844638	0.0484784
XL_VLDL_CE	NM	0.0262544	0.125134	0.154412	0.0689923	0.118708	0.245125	0.0759079	0.0485561
XL_VLDL_FC	NM	0.0232351	0.125134	0.157595	0.0689354	0.0452592	0.128504	0.0971489	0.0483805
XL_VLDL_L	NM	0.0134035	0.0887981	0.171569	0.0687989	0.034672	0.106295	0.102552	0.0484007
XL_VLDL_P	NM	0.0124702	0.0862069	0.17331	0.0687719	0.0329387	0.106295	0.103565	0.0484027
XL_VLDL_PL	NM	0.0153842	0.0940801	0.167959	0.0687513	0.0338222	0.106295	0.10296	0.0483628
XL_VLDL_TG	NM	0.0123723	0.0862069	0.173473	0.0687587	0.0306507	0.103691	0.105017	0.0484251
XS_VLDL_C	NM	0.34062	0.525811	-0.0668717	0.0700161	0.38137	0.483117	-0.0409623	0.0467465
XS_VLDL_CE	NM	0.303999	0.483358	-0.0720672	0.0699413	0.382848	0.483117	-0.0408399	0.0467518
XS_VLDL_FC	NM	0.457638	0.651963	-0.0522463	0.0702138	0.406201	0.500666	-0.038994	0.0469013
XS_VLDL_L	NM	0.485551	0.671326	-0.0489549	0.070073	0.558463	0.643447	-0.0272477	0.0465314
XS_VLDL_P	NM	0.538117	0.695615	-0.0432023	0.070058	0.630233	0.710688	-0.0223966	0.046491
XS_VLDL_PL	NM	0.327575	0.510631	-0.069106	0.0704246	0.369604	0.477781	-0.0422325	0.0470219
XS_VLDL_TG	NM	0.576223	0.721413	0.0392655	0.070145	0.493232	0.59412	0.032213	0.0469744
XXL_VLDL_C	NM	0.19051	0.369403	0.0921196	0.0701449	0.0279928	0.101156	0.106812	0.0484459
XXL_VLDL_CE	NM	0.277916	0.465438	0.0764832	0.0703096	0.0480558	0.13405	0.0961766	0.0485136
XXL_VLDL_FC	NM	0.0937759	0.268027	0.117589	0.0698535	0.0107796	0.0572139	0.123862	0.0483685
XXL_VLDL_L	NM	0.15662	0.337127	0.100122	0.0704308	0.0107951	0.0572139	0.123887	0.0483879
XXL_VLDL_P	NM	0.156902	0.337127	0.100075	0.0704452	0.0104934	0.0572139	0.124384	0.048393
XXL_VLDL_PL	NM	0.171102	0.348463	0.0967964	0.0704832	0.010566	0.0572139	0.124087	0.0483232
XXL_VLDL_TG	NM	0.154097	0.337127	0.100791	0.0704674	0.0119384	0.0599286	0.122278	0.048435

## Sheet: LLM
Comparison of metabolite measure-module association in DILGOM07 with those in the followup cohort, DILGOM14; FDR < 6.25E-03 was used as significance threshold
		DILGOM14 (N=216)				DILGOM07 (N=440)
Metabolite.measure	Module	Pvalue	FDR	Beta	SE	Pvalue	FDR	Beta	SE
ACACE	LLM	0.0450502	0.0730916	0.135542	0.0672293	0.0770606	0.110384	0.0838082	0.0472904
ACE	LLM	0.629023	0.685335	-0.0332274	0.0686792	0.263436	0.346168	0.0532359	0.0475425
ALA	LLM	0.00492199	0.00954386	-0.189262	0.0665966	0.000191062	0.000379735	-0.173919	0.0462208
ALB	LLM	0.0681959	0.107358	-0.11679	0.0637133	0.52783	0.603776	-0.0290658	0.0460025
APOA1	LLM	0.000375313	0.000864851	0.229215	0.0634074	0.0541526	0.0797247	0.0842679	0.0436432
APOB	LLM	0.000122016	0.000303132	-0.258548	0.0660462	5.83244e-07	1.52026e-06	-0.223817	0.0441259
APOB/APOA1	LLM	7.21652e-09	3.10115e-08	-0.372145	0.0617208	6.20354e-09	2.34848e-08	-0.246743	0.041614
BOHBUT	LLM	0.0117648	0.0212569	0.170934	0.067267	0.283964	0.367076	0.0505207	0.047093
CIT	LLM	0.755956	0.796007	-0.0196644	0.0631895	0.375429	0.453756	-0.0395632	0.0445903
CREA	LLM	0.675463	0.725667	-0.023204	0.0553441	0.575264	0.648701	0.0239142	0.0426476
CRP	LLM	0.0196189	0.0350494	-0.159906	0.0680039	0.000391799	0.000732895	-0.161679	0.0452453
DHA	LLM	0.447222	0.515278	-0.0513477	0.0674318	0.324976	0.410089	-0.0444857	0.0451446
DHA/FA	LLM	0.0480601	0.0771874	0.133712	0.0672463	0.000868374	0.00156899	0.154696	0.0461308
EST_C	LLM	0.939254	0.957316	-0.00522263	0.0684503	0.780906	0.824527	-0.01297	0.0466026
FAW3	LLM	0.202072	0.286871	-0.0862996	0.0674399	0.0147277	0.0243928	-0.110442	0.0450998
FAW3/FA	LLM	0.169446	0.247173	0.0930823	0.0675143	0.0837062	0.118833	0.0807006	0.0465517
FAW6	LLM	0.314702	0.396902	-0.0684054	0.0678755	0.0100169	0.0169435	-0.120109	0.0464343
FAW6/FA	LLM	1.09919e-10	1.09232e-09	0.423499	0.062342	9.53145e-15	6.88864e-14	0.352068	0.0438635
FREE_C	LLM	0.91297	0.946824	-0.0073797	0.0674413	0.847165	0.863456	-0.00886864	0.0459867
GLC	LLM	0.091608	0.140917	-0.111234	0.0656379	0.000713802	0.00130454	-0.150279	0.0440882
GLN	LLM	0.17126	0.247548	-0.0848308	0.0617932	0.332349	0.41284	0.0438851	0.0452202
GLOL	LLM	0.00159193	0.0033749	-0.206221	0.0644012	0.00545821	0.00943321	-0.125132	0.0448053
GLY	LLM	0.466009	0.533061	0.0481325	0.0659072	0.00179545	0.00317196	0.14183	0.045147
GlycA	LLM	1.77661e-09	9.41604e-09	-0.395161	0.0628113	2.79573e-15	2.11677e-14	-0.354719	0.043276
HDL_C	LLM	2.18652e-08	8.91426e-08	0.349826	0.060138	9.93449e-07	2.51855e-06	0.207484	0.0417981
HDL_D	LLM	3.2282e-09	1.50966e-08	0.362103	0.0585871	1.41283e-08	4.88347e-08	0.236389	0.0408854
HDL_TG	LLM	7.12279e-07	1.98688e-06	-0.318942	0.0623963	4.42677e-14	3.06024e-13	-0.333842	0.0427645
HDL2_C	LLM	1.14316e-08	4.7832e-08	0.357335	0.0601377	4.02602e-07	1.10369e-06	0.215531	0.0418794
HDL3_C	LLM	0.000288668	0.000695427	0.232097	0.0629563	0.0432598	0.0661376	0.0877572	0.0432916
HIS	LLM	0.9497	0.961798	-0.0043	0.0680832	0.504733	0.58154	-0.0312429	0.0467978
IDL_C	LLM	0.507757	0.572577	-0.0454866	0.0685598	0.983866	0.983866	0.000941484	0.046531
IDL_CE	LLM	0.308496	0.392407	-0.0699579	0.0685301	0.477409	0.562282	-0.0330467	0.0464732
IDL_FC	LLM	0.740914	0.785369	0.0226392	0.0683805	0.0474138	0.0712704	0.0923087	0.0464279
IDL_L	LLM	0.317022	0.396902	-0.0684066	0.0682045	0.581723	0.651366	-0.0254757	0.0462117
IDL_P	LLM	0.218187	0.307007	-0.0840221	0.0680326	0.336587	0.414863	-0.0443236	0.0460747
IDL_PL	LLM	0.493445	0.560412	-0.0468956	0.0683581	0.843459	0.863456	0.00916365	0.0463773
IDL_TG	LLM	0.000175218	0.00042861	-0.243305	0.0636907	7.4769e-08	2.30926e-07	-0.238481	0.0435719
ILE	LLM	9.54326e-10	5.41921e-09	-0.370247	0.0578054	3.09918e-11	1.6992e-10	-0.276098	0.0404963
L_HDL_C	LLM	2.87937e-10	2.2891e-09	0.390953	0.0590472	1.30128e-10	6.46573e-10	0.267212	0.040569
L_HDL_CE	LLM	4.25412e-10	3.07457e-09	0.386085	0.0589337	4.56951e-10	2.13692e-09	0.258703	0.0405565
L_HDL_FC	LLM	2.04323e-10	1.70986e-09	0.401634	0.0601064	2.45693e-12	1.44686e-11	0.294612	0.040848
L_HDL_L	LLM	1.29874e-09	7.1207e-09	0.374429	0.0589764	1.22796e-09	5.42349e-09	0.251718	0.0405246
L_HDL_P	LLM	1.83763e-09	9.42528e-09	0.370633	0.058971	2.67018e-09	1.08861e-08	0.246386	0.0405408
L_HDL_PL	LLM	3.94664e-09	1.7929e-08	0.363963	0.0592477	2.93919e-09	1.16833e-08	0.24652	0.0406749
L_HDL_TG	LLM	0.00507321	0.00971856	0.174691	0.061687	0.0960351	0.135129	0.0734092	0.0440103
L_LDL_C	LLM	0.407298	0.483286	-0.0569701	0.0686131	0.77721	0.824527	0.0130738	0.0461757
L_LDL_CE	LLM	0.279563	0.363507	-0.0743261	0.0685619	0.891588	0.902946	-0.00627914	0.0460434
L_LDL_FC	LLM	0.97495	0.97495	0.00215627	0.0685882	0.106009	0.147855	0.0751463	0.0463936
L_LDL_L	LLM	0.307054	0.392407	-0.0700511	0.0684166	0.802847	0.834332	-0.011511	0.0460779
L_LDL_P	LLM	0.249461	0.344908	-0.0789	0.068322	0.589138	0.655056	-0.0248513	0.0459796
L_LDL_PL	LLM	0.281203	0.363507	-0.0739666	0.0684639	0.648204	0.701119	-0.0211409	0.0463033
L_LDL_TG	LLM	0.0257188	0.0449372	-0.14369	0.0639689	4.9503e-05	0.000103565	-0.178419	0.0435269
L_VLDL_C	LLM	2.74635e-08	1.06505e-07	-0.360334	0.0624201	9.97918e-07	2.51855e-06	-0.225111	0.0453576
L_VLDL_CE	LLM	1.03766e-07	3.5867e-07	-0.346124	0.0628237	5.23141e-06	1.2055e-05	-0.210273	0.0455841
L_VLDL_FC	LLM	5.97844e-09	2.64048e-08	-0.375971	0.0619896	4.25351e-08	1.35262e-07	-0.250895	0.0449694
L_VLDL_L	LLM	5.23247e-10	3.46651e-09	-0.400716	0.0615168	4.5725e-07	1.23225e-06	-0.231829	0.0452695
L_VLDL_P	LLM	5.0948e-10	3.46651e-09	-0.401036	0.0615205	5.38804e-07	1.42783e-06	-0.230449	0.0452909
L_VLDL_PL	LLM	1.86806e-10	1.65012e-09	-0.410044	0.0612193	3.15693e-06	7.49183e-06	-0.214727	0.0454748
L_VLDL_TG	LLM	7.31428e-10	4.65188e-09	-0.397784	0.0616395	2.14959e-06	5.17856e-06	-0.218362	0.0454591
LA	LLM	0.342048	0.421595	-0.0645686	0.0678047	0.0220272	0.0353771	-0.108675	0.0472872
LA/FA	LLM	2.40335e-07	7.79863e-07	0.344775	0.0645719	2.54914e-05	5.4772e-05	0.197808	0.0464734
LAC	LLM	0.384835	0.463551	-0.0580711	0.0666852	0.0124154	0.0207795	-0.116817	0.0465301
LDL_C	LLM	0.422207	0.490007	-0.0551621	0.0685962	0.59703	0.659221	0.0243176	0.0459633
LDL_D	LLM	0.718582	0.766809	0.0241095	0.0668159	0.345597	0.422691	-0.0431386	0.0456885
LDL_TG	LLM	0.010362	0.0189374	-0.16576	0.0640844	9.09708e-06	2.03723e-05	-0.194705	0.0433553
LEU	LLM	1.05835e-05	2.85215e-05	-0.265835	0.0589022	3.06458e-11	1.6992e-10	-0.274467	0.0402465
M_HDL_C	LLM	0.0277725	0.047482	0.146212	0.0659877	0.376703	0.453756	0.0400272	0.0452339
M_HDL_CE	LLM	0.0294915	0.0498845	0.144899	0.0661131	0.406591	0.486074	0.0377559	0.0454499
M_HDL_FC	LLM	0.0245873	0.0434377	0.148121	0.0654251	0.280868	0.366049	0.0480456	0.0444985
M_HDL_L	LLM	0.266779	0.356452	0.0734909	0.0660033	0.642366	0.699563	-0.0207193	0.0445848
M_HDL_P	LLM	0.419636	0.490007	0.0534231	0.0660663	0.412829	0.489849	-0.0365065	0.0445357
M_HDL_PL	LLM	0.257587	0.350054	0.0740933	0.0652708	0.502849	0.58154	-0.029482	0.0439654
M_HDL_TG	LLM	4.24774e-12	8.21293e-11	-0.452003	0.0615006	7.92774e-17	8.40341e-16	-0.375678	0.0432737
M_LDL_C	LLM	0.375186	0.455378	-0.0608718	0.0684974	0.49766	0.58154	0.0310263	0.0457112
M_LDL_CE	LLM	0.366191	0.44788	-0.0621092	0.0685858	0.319715	0.406678	0.0455256	0.0457
M_LDL_FC	LLM	0.629302	0.685335	-0.0331095	0.0684911	0.946248	0.952237	0.0031117	0.0461283
M_LDL_L	LLM	0.230163	0.321016	-0.0822191	0.0683222	0.783041	0.824527	-0.0125867	0.045682
M_LDL_P	LLM	0.195412	0.279915	-0.0886547	0.0682572	0.639501	0.699563	-0.0213857	0.0456253
M_LDL_PL	LLM	0.0719774	0.1122	-0.123111	0.0680811	0.0198411	0.0321912	-0.106655	0.0456187
M_LDL_TG	LLM	0.0411379	0.0674322	-0.131502	0.0640017	0.000256942	0.000492215	-0.160005	0.0434132
M_VLDL_C	LLM	3.06408e-11	4.66226e-10	-0.42924	0.0612002	1.09681e-18	1.45327e-17	-0.38812	0.0420017
M_VLDL_CE	LLM	7.94698e-10	4.67989e-09	-0.401878	0.0624194	7.49808e-13	4.58536e-12	-0.322869	0.0436802
M_VLDL_FC	LLM	3.51869e-11	4.66226e-10	-0.425446	0.0608663	8.1621e-21	1.29777e-19	-0.407851	0.0413854
M_VLDL_L	LLM	3.50925e-12	8.14038e-11	-0.445994	0.0604199	5.33391e-23	1.41349e-21	-0.426683	0.0407842
M_VLDL_P	LLM	4.64883e-12	8.21293e-11	-0.443795	0.0605085	3.65985e-23	1.16383e-21	-0.427976	0.0407342
M_VLDL_PL	LLM	3.58382e-12	8.14038e-11	-0.445229	0.060345	9.15405e-23	1.81937e-21	-0.423147	0.0406958
M_VLDL_TG	LLM	2.39065e-09	1.15186e-08	-0.389763	0.0624982	6.42859e-23	1.46021e-21	-0.425692	0.0407758
MUFA	LLM	5.18726e-07	1.52736e-06	-0.333682	0.0644258	1.36692e-16	1.27847e-15	-0.367367	0.0426667
MUFA/FA	LLM	6.25089e-11	7.09922e-10	-0.430058	0.0624001	1.50738e-19	2.17884e-18	-0.409252	0.0431038
PC	LLM	0.973947	0.97495	0.00219221	0.0670476	0.0724813	0.104768	-0.0809767	0.0449757
PHE	LLM	0.00105479	0.00229741	-0.216768	0.0652646	0.0173908	0.0285066	-0.107927	0.0452057
PUFA	LLM	0.280467	0.363507	-0.0733989	0.0678334	0.00666692	0.0113983	-0.125262	0.0459475
PUFA/FA	LLM	3.27799e-10	2.48191e-09	0.415093	0.0628984	1.49206e-15	1.18619e-14	0.364824	0.0440343
PYR	LLM	0.144367	0.21655	-0.0998784	0.0681691	0.000371677	0.000703531	-0.167855	0.046786
REMNANT_C	LLM	0.000325321	0.000772031	-0.242308	0.0663107	2.13238e-06	5.17856e-06	-0.213541	0.0444398
S_HDL_C	LLM	0.417426	0.490007	-0.0548242	0.0674773	0.0325537	0.051248	0.0995523	0.0464242
S_HDL_CE	LLM	0.61743	0.681746	-0.0336674	0.0673036	0.000454856	0.000840954	0.162975	0.0461293
S_HDL_FC	LLM	0.163673	0.240963	-0.0959674	0.0686624	0.000120237	0.000245099	-0.174315	0.0449171
S_HDL_L	LLM	0.00569549	0.0107618	-0.18839	0.0674444	0.00114241	0.00204093	-0.14949	0.0456504
S_HDL_P	LLM	0.00239687	0.00482408	-0.206549	0.067213	0.000244209	0.000473528	-0.168099	0.045445
S_HDL_PL	LLM	0.00948804	0.0175418	-0.177502	0.067806	1.05394e-05	2.32744e-05	-0.20205	0.0453229
S_HDL_TG	LLM	4.04509e-11	4.94746e-10	-0.42645	0.061221	3.50957e-22	6.20024e-21	-0.422324	0.0412541
S_LDL_C	LLM	0.597524	0.66438	-0.0363145	0.0686784	0.313546	0.402048	0.0462017	0.0457906
S_LDL_CE	LLM	0.634317	0.686097	-0.0327728	0.0688	0.126174	0.171468	0.0700392	0.0457084
S_LDL_FC	LLM	0.835195	0.873657	-0.0142839	0.0685738	0.824669	0.851444	-0.0102586	0.0462771
S_LDL_L	LLM	0.338289	0.420218	-0.065723	0.0684814	0.760152	0.81665	-0.0139937	0.0458099
S_LDL_P	LLM	0.274036	0.363097	-0.075025	0.0684125	0.572512	0.648701	-0.0258272	0.0457294
S_LDL_PL	LLM	0.256404	0.350054	-0.07785	0.0684093	0.0357279	0.0551527	-0.0969099	0.0460039
S_LDL_TG	LLM	5.23299e-05	0.000134201	-0.265604	0.0643216	1.22332e-10	6.27444e-10	-0.282117	0.0427665
S_VLDL_C	LLM	4.99715e-07	1.49914e-06	-0.329369	0.0635064	3.57313e-08	1.1836e-07	-0.242527	0.0432184
S_VLDL_CE	LLM	2.13586e-05	5.56725e-05	-0.281166	0.0646705	0.00451992	0.00789744	-0.129402	0.0453366
S_VLDL_FC	LLM	2.26886e-09	1.12734e-08	-0.387366	0.0620175	6.16174e-14	4.08215e-13	-0.326794	0.0421187
S_VLDL_L	LLM	9.98651e-11	1.05857e-09	-0.415925	0.0610906	2.41945e-16	2.13718e-15	-0.354252	0.041522
S_VLDL_P	LLM	3.29756e-11	4.66226e-10	-0.425606	0.0607918	2.59354e-17	2.94552e-16	-0.365209	0.0413616
S_VLDL_PL	LLM	1.75856e-10	1.64478e-09	-0.412731	0.0615224	4.48451e-16	3.75282e-15	-0.352271	0.0416984
S_VLDL_TG	LLM	7.95619e-13	3.16259e-11	-0.456509	0.059849	1.58534e-18	1.93899e-17	-0.382191	0.0415725
SERUM_C	LLM	0.935635	0.957316	-0.00551513	0.0682115	0.797479	0.834205	-0.0119178	0.0464147
SERUM_TG	LLM	2.2324e-12	7.09902e-11	-0.452539	0.060686	3.14859e-25	1.66875e-23	-0.449713	0.0406581
SFA	LLM	0.000675787	0.00151338	-0.228727	0.0662887	2.90163e-10	1.39806e-09	-0.283314	0.0438889
SFA/FA	LLM	0.39686	0.474441	-0.058569	0.0689883	0.168225	0.224771	-0.066105	0.0478938
SM	LLM	0.0921722	0.140917	0.111517	0.0659202	0.163088	0.219754	0.0644111	0.0461026
TG/PG	LLM	9.38423e-15	1.49209e-12	-0.489499	0.0586896	1.46371e-26	2.3273e-24	-0.453698	0.0397614
TOT_CHO	LLM	0.559523	0.626508	0.0387911	0.0663692	0.33207	0.41284	-0.0436493	0.0449512
TOT_FA	LLM	0.000909298	0.00200803	-0.223257	0.0663472	5.81366e-10	2.64106e-09	-0.278397	0.0439177
TOT_PG	LLM	0.91705	0.946824	0.00699067	0.0670407	0.0337964	0.0526827	-0.0956612	0.0449276
TYR	LLM	0.0408773	0.0674322	-0.133051	0.0646713	0.11476	0.158669	-0.0722815	0.0457385
UNSAT	LLM	0.000120828	0.000303132	0.261414	0.0667293	1.07093e-08	3.86996e-08	0.26546	0.0455156
VAL	LLM	0.0275702	0.047482	-0.137454	0.0619535	0.0287548	0.0457201	-0.0968554	0.0441428
VLDL_C	LLM	3.01477e-08	1.1413e-07	-0.363387	0.063148	8.11867e-14	5.16347e-13	-0.327571	0.0424371
VLDL_D	LLM	2.51753e-13	1.33429e-11	-0.466546	0.0596943	1.60887e-25	1.27905e-23	-0.454811	0.0408347
VLDL_TG	LLM	2.45252e-13	1.33429e-11	-0.467675	0.0598063	3.56161e-24	1.41574e-22	-0.438687	0.0406941
XL_HDL_C	LLM	3.75426e-07	1.19386e-06	0.329745	0.0628541	5.19088e-05	0.000107188	0.181311	0.0443559
XL_HDL_CE	LLM	1.24757e-05	3.30607e-05	0.290795	0.064985	0.000185174	0.000372693	0.169616	0.0449808
XL_HDL_FC	LLM	4.1773e-06	1.14516e-05	0.299764	0.0634347	6.53417e-06	1.48419e-05	0.198086	0.0434002
XL_HDL_L	LLM	3.93384e-08	1.38996e-07	0.346906	0.0608353	1.54585e-07	4.55166e-07	0.225361	0.0422476
XL_HDL_P	LLM	3.69952e-08	1.33687e-07	0.346705	0.0606717	1.25712e-07	3.77135e-07	0.226291	0.0421074
XL_HDL_PL	LLM	1.52181e-07	5.04099e-07	0.337781	0.0621836	7.87982e-11	4.17631e-10	0.275994	0.0413899
XL_HDL_TG	LLM	0.262998	0.354379	0.076111	0.0678162	0.175366	0.23236	-0.0629455	0.046373
XL_VLDL_C	LLM	4.30929e-07	1.31765e-06	-0.330786	0.0634002	3.88602e-08	1.26097e-07	-0.254052	0.0453983
XL_VLDL_CE	LLM	4.09751e-07	1.27746e-06	-0.331573	0.0634232	7.5523e-08	2.30926e-07	-0.248989	0.0455077
XL_VLDL_FC	LLM	7.10305e-07	1.98688e-06	-0.324937	0.0635618	1.17883e-08	4.16521e-08	-0.263032	0.0452374
XL_VLDL_L	LLM	2.35662e-08	9.36757e-08	-0.363227	0.0625981	1.85748e-09	7.98214e-09	-0.276888	0.0450928
XL_VLDL_P	LLM	3.35327e-08	1.23993e-07	-0.359468	0.0626938	2.03722e-09	8.52414e-09	-0.276265	0.0451086
XL_VLDL_PL	LLM	1.23347e-07	4.17279e-07	-0.34487	0.0629948	5.86127e-09	2.27303e-08	-0.268317	0.0451759
XL_VLDL_TG	LLM	6.10528e-07	1.76498e-06	-0.326765	0.0635211	8.90976e-09	3.29454e-08	-0.265588	0.0452853
XS_VLDL_C	LLM	0.114633	0.173586	-0.106684	0.0673416	0.049764	0.0739484	-0.0885509	0.0450075
XS_VLDL_CE	LLM	0.162688	0.240963	-0.0943957	0.0673793	0.0475136	0.0712704	-0.0894461	0.0450084
XS_VLDL_FC	LLM	0.0540665	0.0859657	-0.130326	0.0672803	0.0656958	0.0958315	-0.0833574	0.0451766
XS_VLDL_L	LLM	0.00232252	0.00473436	-0.204264	0.0662576	0.000230851	0.000453152	-0.164445	0.0442809
XS_VLDL_P	LLM	0.000590091	0.00134035	-0.229669	0.0658315	2.33055e-05	5.07612e-05	-0.188259	0.0440166
XS_VLDL_PL	LLM	0.0323682	0.0541741	-0.145199	0.0674087	0.121482	0.166514	-0.0703662	0.0453503
XS_VLDL_TG	LLM	7.6396e-10	4.67191e-09	-0.399415	0.0619679	8.63521e-17	8.58124e-16	-0.363563	0.0419334
XXL_VLDL_C	LLM	0.00117984	0.00253506	-0.218091	0.0663227	1.03053e-06	2.56022e-06	-0.226979	0.0457949
XXL_VLDL_CE	LLM	0.00195174	0.00408324	-0.20871	0.0665398	4.53099e-06	1.05945e-05	-0.213446	0.0459606
XXL_VLDL_FC	LLM	0.000348069	0.000813867	-0.239458	0.0658638	2.46925e-08	8.35342e-08	-0.258044	0.0454311
XXL_VLDL_L	LLM	0.00389325	0.00773784	-0.195514	0.0669848	2.57192e-07	7.43519e-07	-0.239177	0.0456872
XXL_VLDL_P	LLM	0.00437414	0.00858628	-0.193105	0.0670316	3.53642e-07	9.86475e-07	-0.236511	0.045727
XXL_VLDL_PL	LLM	0.0021275	0.00439315	-0.207874	0.066839	3.18859e-07	9.05331e-07	-0.237048	0.0456498
XXL_VLDL_TG	LLM	0.00575315	0.0107618	-0.187301	0.0671356	4.70035e-05	9.96475e-05	-0.190159	0.0462504
